# Supplementary material for: Pashto poetry generation: deep learning with pre-trained transformers for low-resource languages
Source: PeerJ Comput Sci. 2024 Aug 30;10:e2163. doi: 10.7717/peerj-cs.2163 (PMC11419628; doi:10.7717/peerj-cs.2163)
Supplement: Supplemental Information 1 [file peerj-cs-10-2163-s001.csv]

prompt	completion
نه په سر اونه په زریم	نه په سر اونه په زریم زۀ د مینې جوارگــريــم بس هم دا می سرمایه ده چې بدنــام پـه لــروبــريــم رحدونه چې ئې نيشته زه په داسې لارو سريم
ماسره چې مینه کړې نو سر په کفن وتړه	ماسره چې مینه کړې نو سر په کفن وتړه ښه درته معلوم یم چې رقیب او غماز نه منم ماسره چې مینه کړې نو سر په کفن وتړه ښه درته معلوم یم چې رقیب او غماز نه منم نور مے ما چیڑہ زخمونه مي خوگیگي ھغه تير شوي وختونه مي ياديگي مجبوري ده لاسه بل وطن كه پروت يم خپل وطن زيڑي گلونه مي ياديگي نور مے ما چیڑہ زخمونه مي خوگیگي ھغه تير شوي وختونه مي ياديگي مجبوري ده لاسه بل وطن كه پروت يم خپل وطن زيڑي گلونه مي ياديگي ن…
تش دي راگوري راله زړه کښ کور دئ نه راکوي	تش دي راگوري راله زړه کښ کور دئ نه راکوي زخم دئ راکړي بيا دئ ځي ټکور دئ نه راکوي د خلقو مخکي راته اوئئ خپل څادر دئئ نيشته په دئ به مړ شم بس د؎ بل پيغور دئ نه راکوي ځوي مئ په خوب کښ وئ بئ بئ ما دئ سبق ته پريږدي داجي ته وايه چي په لاس کښ لور دي نه راکوي ما دئ ترخو ترخو خالاتو ته تنها نه پريږدي خدائئ ته دئ اوگوري دا دومره زور دئ نه راکوي وطنه څوک هم چي راځي ستا لوټ کيدو له راځي وطنه څوک هم چي راځي س…
تش دي راگوري راله زړه کښ کور دئ نه راکوي	تش دي راگوري راله زړه کښ کور دئ نه راکوي زخم دئ راکړي بيا دئ ځي ټکور دئ نه راکوي د خلقو مخکي راته اوئئ خپل څادر دئئ نيشته په دئ به مړ شم بس د؎ بل پيغور دئ نه راکوي ځوي مئ په خوب کښ وئ بئ بئ ما دئ سبق ته پريږدي داجي ته وايه چي په لاس کښ لور دي نه راکوي ما دئ ترخو ترخو خالاتو ته تنها نه پريږدي خدائئ ته دئ اوگوري دا دومره زور دئ نه راکوي وطنه څوک هم چي راځي ستا لوټ کيدو له راځي وطنه څوک هم چي راځي س…
یوه سپیړه می ده حپلی پښتو قدر اوکړو	یوه سپیړه می ده حپلی پښتو قدر اوکړو که داپوښتون وی دا دی نر شی بل ګزاردی اوکی هغی ته وایه مازیګر کی سترګی مه توروه که زما مرګ غواړی قاصیده نو سینګار دی اوکی زما ده ژوند حواږ می ماله غربت نه راکوی هغه دی کینی په قلاره انتظار دی اوکی ساحیره ما ده حپله ژونده بغاوت کړے دے که څوک می بیا دنیا ته غواړی نو ازار دی اوکی که ما سیزی، نو ما دی نه سیزی یو کار دی اوکی دومره چه تنګه ده ده مینی نه انکار دی اوکی …
زما ده ژوند حواږ می ماله غربت نه راکوی	زما ده ژوند حواږ می ماله غربت نه راکوی هغه دی کینی په قلاره انتظار دی اوکی ساحیره ما ده حپله ژونده بغاوت کړے دے که څوک می بیا دنیا ته غواړی نو ازار دی اوکی ‏د دغه درد ترجماني به سړى څنګه کوي؟ چي يو مئين راشي او قبر ته د يار ودريږي زما د ویخو شپو احساس به درته هله اوشی کله چی ته په چا مین شی او تپوس دی نکړی د ميني خيال د تهمتونو په باران اخله کۀ دنيا دوه ډلې شوه ډله د جانان اخله په سوداګانو کښې د …
باور دي وشه چې له زړه نه مي وتلې نه یې	باور دي وشه چې له زړه نه مي وتلې نه یې داسي ورځ نشته چې ماپکي یاد کړې نه یی ستامحبت ته مي دزړه په کور کي ځای ورکړی خو عجیبه ده چي په سترګو مي لیدلې نه یی کفر خو نه کېږي را غاړې وځه تاته مې زړه کېږي را غاړې وځه روژه خو نه دی چي شپیتو ونیسی مړه ! نو څه کېږي را غاړې وځه غرور دې مه کوه په ګرم ښایست زما ساړه کېږي را غاړې وځه تــه مــي زړه تــه ووایه چــي صـبـر شــې! سـتـا خــبــره مــنــي زمــــا نـــ…
بلها ښایست به دې نړۍ ته راوړي!	بلها ښایست به دې نړۍ ته راوړي! تۀ چې وادۀ شې او واړۀ دې وشي. خاورو ایرو ته مې ورګډه کړله زرغونه نه شوله سپېره زندګي شرطونو حسابونو ته اشنا ضرورت نشته پۀ مینه کې هرګِز د انتها ضرورت نشته جالب لرمه خوی پۀ دې ملنګه زندګي کې چې زۀ دې پکار نه یم هم داستا ضرورت نشته پۀ داسې نا معلومه ناروغي باندې اخته یم چې ماته د طبیب او د ملا ضرورت نشته د زړۀ په بدله کې چې بل زړۀ نۀ پیداکېږي نو خود پۀ دې بازار کې د س…
ځه احرارجانه چې هم بیا و هدېره ته لاړشو	همدامې ده کافي چې بې سلامه پۀ ماتېر شې بس نوره احرارجانه د سزا ضرورت نشته سترګې ړندې مې شوې د لارو پۀ کتلو باندې نازر منلی مې دی ګرانه ستا راتللو باندې ویدۀ ضمیر د ازادۍ پۀ ژوندون څۀ خبروي هغه وي خوښ پۀ تش ژوندي پاتې کیدلو باندې ځه خیر دی اوس دې دخپل زړۀپۀخوښه ژند کوي خو هرڅوک ارمان کوي د وخت پۀ تېرېدلو باندې که خپلواکي غواړې د وینې پۀ قېمت یې واخله هېڅ کله نشته د سرونو پۀ ستلو باندې لږ شانې وخت …
بس په اومیدونو ګذاره کېږي	بس په اومیدونو ګذاره کېږي ستا په تصویرونو ګذاره کېږي نه نه له تقدیر مې څه ګیله نشته او په فریادونو ګذاره کېږي اوس مې ایله زړه درنه تورشوی دی اوس مې په ګلونو ګذاره کېږي ماته جې څه بله لاره وښایه نه مې په دمونو ګذاره کېږي شکر راوتلي درپسې نه دي شکر چې د زړونو ګذاره کېږي لا مې د منزل لاره روښانه ده لا د چا په پلونو ګذاره کېږي بل مې اَحرارجانه هېڅ ټکورنشته ستا په غزلونو ګذاره کېږي
نه چاپسي درديږم اونه چاته انتيظارکړم	نه چاپسي درديږم اونه چاته انتيظارکړم خپل حق مرګي لرمه اوهغه ته انتيظارکړم ته پوهه شه ، چې لويې حادثې نه اووتم چې کله د پښتون د قافیلې نه اووتم پښتون يمه، مجبور یمه، ګني هر څه به ټهیک شي که چرته زه خپل ذات د دائرې نه اووتم په ژوند به مې ساقي د تاسو دا ظلم هېر نه شي زه وچه خولۀ د ستا د مېکدې نه اووتم همځولو ته ګویا وه په دا رنګ پښتنه پېغله عزت مې شو نیلام ! چې لوپټې نه اووتم چې زړه څه راته وايي ، ب…
چې د احساس په صحرا شپې روڼوي	مینه ښه ده خو هیجران دسړی زړه خوری ډیر غمونه او خفکان دسړی زړه خوری نوم یی خوږ خو بیلتون لکه زهر مسافر چی شی جانان د سړی زړه خوری ستــــــا ده جبین ده تماشو نه لوګی ژوند مې د حسن د ورشو نه لوګی سپرلي دې ستا ده پېغلتوبه زار شي ګلونــــــــه ســتا د اننګــو نه لــوګی په زړه ګلـــــــونه هم ازغـــي وروې ستا د نظـــر د پســـــــــرلو نه لوګی ستا د قامت سیوری په سر غواړمه ستا د رخسار د سرو غرمـو نه لو…
ښکـلي بــولـي ووډ کښې تـۀ	ټــــولـــه مـيـنه مـيـنه يـې تــۀ زمـــــا شـــېـريـــنـه يـې زۀ دې کــړم مـئېن پۀ ځـان ګـــل پـۀ شــان رنـګـينـه يې کــــلــه بـۀ زمـــــا شـې تـۀ ډېـــره تـــکــــه سـپـيـنـه يې زړۀ کښې مــې اوسـېږې تـل تـۀ مـې د زړۀ ويـنـه يـې مــاتـه دې خـوش بـو راځـي ســمــه لـــــؤنــګــيـنـه يـې حــسـن دې ثــــــانــي نــشـته ټــولـــــو کـښې حـسيــنـه يې ګــرانـه ئـې پـۀ مــــور بـنـدې ښـــه ډېــره نـېــ…
چی پی میئن ووم نن یی بل لہ ورکڑہ	چی پی میئن ووم نن یی بل لہ ورکڑہ خفہ پہ دی یم چی یی خپل لہ ورکڑہ دا علامات دا پسرلی خکاریگی نن چی بورا غاڑہ بلبل لہ ورکڑہ زہ پہ خپل ژوند ستومانہ شوے ووم خو بیا تسلی می خپل گوگل لہ ورکڑہ دا ژوند ملگری رانہ بیل شوہ اخیر زکہ نن ما غاڑہ غزل لہ ورکڑہ قیصہ د مینی طوفان چاتہ اوکڑم ھغہ یی داسی یو پاگل لہ ورکڑہ
ښکلا ېمه خاېست ېمه رڼا ېمه	ښکلا ېمه خاېست ېمه رڼا ېمه پښتو ېمه ادب ېمه حېا ېمه ﺯه د نفرتونو نه نفرت کوم ﺯه خواګهٔ مېنه ېم وفا ېمه دا په محبت کښى عادت شوے ېم د محبت سندرې آورمه لګېا ېمه مونږ له رېواجونه دلته مه راوړه ﺯه په خپل کلتور کښى ښه رضا ېمه ﺯه وس په پېرانو پسى نه ګرﺯم ﺯه پخپله پېر ېمه ملا ېمه داسې جړاغونى غږ ېۍ ووېٔل ﺯه فرمانه ستاومه او ستا ېمه
د مـــخ کـــوتې ســړی کفر ته اوباسي	د خوشـــبو ډکه هــوا هـــم سړی وژني د تنــکۍمــېنې بــلا هــم ســړی وژني د مـــخ کـــوتې ســړی کفر ته اوباسي خــو نرۍ نرۍ مسکا هـــم سـړی وژني کلــه کلــه پۀ خــندا زړونه روغــــــيږي کله کله خــوخـــندا هـــم ســـړی وژني کله کله خـــو دښمن هـــم مهربان شي کلــه کلــه مســيحا هــــم ســـړى وژني ما بۀ وی چې مــړه خلک دروغ وائي دا خو هجر پۀ رښتيا هــم سړی وژني که پۀ ننګ دقام مړ نه شولې قاســمه پېــ…
چــــــــې مات نشي په تا پسې د غر غوندې سړئ	مسکۍ شه "زما زړه کې زلزلې اوکه چې ځـــــــې دردونه مې راویښ که" ښې نخرې اوکه چې ځې چــــــــې مات نشي په تا پسې د غر غوندې سړئ وعده دې د راتلو تر پنجشنبې اوکه چې ځـــــــې اظهار د محبت په کاغذونو جنــــــــــــــون نه دې د ښار په څلور لاره کې نارې اوکه چې ځـــــــــې د ستا د تلو خبره زمـــــــــــــــا زړه ذرې ذرې کړي جنابه ماته غم د څه نشې اوکه چې ځـــــــــــې نن بیا مــــــې کړه رامات پخپلو سو…
بنګ غواړی لونګ غواړی توبه توبه	بنګ غواړی لونګ غواړی توبه توبه دا سړی خو جنګ غواړی توبه توبه سره او سپین یی ټول د دنیا وکتل خوند د غنم رنګ غواړی توبه توبه چې اودۀ کېږم لاس خوارۀ پرېږده په دغه هيله وائيم کۀ خوب کښې چرته غېږې له سپوږمۍ راشي لاس کښې مې پاتې شي جهانه ټپېدلې پېړه چې ماښامې کښې چرته غږ ستا د شپيلۍ راشئ
د سپرلي وږمې په کلي راخورے دي	په نظر کښې دي اثر دے کلیوالې خـوږ د قـند او د شکر دے کلیـوالې ستا د سترګو په تاثیر باندې حیران یم خداے درکړے څنګ نظر دے کلیوالې د سپرلي وږمې په کلي راخورے دي لـږ را اووځـۀ مـاځـیګر دے کلیوالې په همزولو کښې به دنګ لکه چینار یم تور څادر مي هم په سر دے کلیوالې زمونږ چـم خـو په ویرونو اموخته دے ستاسو چم کښې نن اختر دے کلیوالې دا په رنګ رنګ خوشبویو چې معطر دے ښـکارې یـار د پـېښور دے کلـيوالې ستا عـــا…
ستہ پہ نکریزو باندی سرہ لاسونہ	زه د ژوندون د چارو وتے يمه. ماله‌کۀ مرګ راځي نو زر دي راشي. ګل ګل ځواني مي انتظار اوخوړه. زما ورک شوے لالے زر دي راشي. زما شوخي زما په ذات کښي قيد ده. که پۀ اختر راځي اختر دي راشي. ژوندے شاہد به مړ وي ستا له غمه. باور مي نۀ شي کۀ باور دي راشي. سوک دہ اختر لا پارہ زان جوڑاوی سوک واسکٹونہ سوک پیزوان جوڑاوی دہ چا سینگار وی رنگ پہ رنگ اختر کی سوک دہ زڑو جامو گریوان جوڑاوی ستہ پہ نکریزو باندی سرہ لاسو…
که یو ځلي سر د خدائ په لوری ټيټ کړي	راشه مه کوہ له چا سرہ جفا لږ ژوندون دي ضائع کیږي بی وفا په دنیا کښي ھیڅوک ندی پاتي شوي واړه تلوني دی که نن دی که سبا دا چی ھرہ ورځ راخیږي بیل بیل نمر دي ھر چی پریوځي ھغه نه شی ختي بیا چي په زمکه څاڅکي پریوځي له آسمانه بیا له زمکي ختي نه شی په سما ګومان مه کړہ چی به بیا سترګو له ورشي ھغه اوښکي چی له سترګو شی جدا که یو ځلي سر د خدائ په لوری ټيټ کړي په قیامت به سربلند شی تر ھر چا چي د ورور د عزیز زړ…
رخسار د وینم تورو زلفو کښې ستا	که یو څاڅکي اوبه تږي لرہ ورکړي د دوزخ او ستا درمیان به شي دریا ‏لکه کلۍ چې په اغزو کښې وينم داسې مې زړه ستا په‎ بڼو کښې وينم رخسار د وینم تورو زلفو کښې ستا لکه رڼا چې په ‎تيارو کښې وينم اې د سبا سترګې راخېژه په ورو تلۀ د ‎آشنا دې پۀ ختو کښې وينم زما ‎خاطر ،خاطر يې اور کښې وسو اوس يې لوګۍ په اسويلو کښې وينم
زه که ډیر یمه ستومانه ما دمه کړي	تور ماښام نری باران او توری چای بل فکرونه د جانان او توری چای د سیند غاړه د رباب نازک تارونه مازیګر خوږه یاران او توری چای زه که ډیر یمه ستومانه ما دمه کړي ستا خمار خمار چشمان او توری چای ما به مركي ما به مړ دغه ارمان کړي ستا د لاسو نه ارمان او توری چای د زړه راز می چا ته هم ویلی نه دی خو له شعره په ما تول کلی خبر شو دا انتظار او تمه دواړه چی له نه سره وی یا می چی یار سره دا مینه له ځیګره نه وی څ…
اوس دی خبری بهانی ښکاری	جانانه راشه نن له تا سره حساب دی زما ستا د بېلتون خزان ځپلی ژوند کلاب دی زما دا ستا ښکلا لکه چی پرخه په ګلاب پرته وي همدا ښکلا دي د شعرونو یو کتاب دی زما اوس دی یادونه افسانی ښکاری داسی دستور د زمانی ښکاری زما یادیږی هغه ناز او ادا کله گیلی او کله هسی پخلا کله ژړا كله په پرکه خندا هغه ماڼی اوس ویرانی ښکاری داسی دستور د زمانی ښکاری ستا په فرقت کی به پریشانه ومه هر وخت به روک د خپله ځانه ومه ښه رات…
شمعه اوشیشه لرم ، خیام سره خبرې کړم	ستورو ته می راز وایمه بام سره خبرې کړم ستاسترګی چی نه وینم، نو جام سره خبرې کړم شپه ده او سپوږمۍ ده، زه یوازې او یوازې يم شمعه اوشیشه لرم ، خیام سره خبرې کړم دی راته ستا سترګی او ستا سترګی ملامتی کړي زه چی می دزړه له هرناکام سره خبرې کړ هېڅ یوه شیبه یی ستا له یاده خالي نه
دا چی خبري جادوګري کوي	دا چی خبري جادوګري کوي دا په مئین زړگی منتری کوی په خوله یوه په زړه دی بله ښکاری ته چی خبرې نن اوتري کوي په ما مئین یی خو اظهار نه کوی دا ته چې ما پسې خبرې کوي د امن ژغ پورته کولی نه شي خالي ويرونه په سندرې کوي چې په آشنا ولی اثر نه کوی؟ کنی تیے خو زوروری کوی بس یو اظهار ته وارخطا پاتی شی نوره ودانه قيصي ستري کوي
په تیر وختونو می بیا خواند ده انتظار اوکتو	په تیر وختونو می بیا خواند ده انتظار اوکتو انتظار څه وو خو بس بيا م ځانله کار اوکتو ده بیلتانه په زندګی کښی صرف یو موسم دی چی خزان څنګه وي هغسی می بهار اوکتو ښکاري چی مینی او وفا ترینه بس کوچ کړی دی مه چی تر اوسه چرته کلی او بازار اوکتو يو محبت دی بی اختیاره ور پریواتی یمه؟؟ کنئ هر کار می په مرضي په خپل اختيار اوکتو قسم دی بیا می په نظر باندي رانغی چرته مه، که هزار ځله هغه په هغه لار اوکتو
عمر ډیر وہ عقل لږ وه	عمر ډیر وہ عقل لږ وه عمر لږ شوعقل ډیر شو یو ژوندون وه په جهان کښی په دا شان سره تیربیر شو د ځوانی ساعت خوشحاله خوب وہ ولیدے شو تیر شو چا له جړا چاله خفګان خه نه دی په زخمعی زړونو کښی ارمان خه نه دی شعيري دومرا يو کتاب به ډك كړم كه نصيت نه وی داستان خه نه دی
د مخپلونو نه په سنګ تیریکه	که مینه نه کوي نو مه ي کوه د چا په اوښکو لوند ګریوان خه نه دی د دی دونیا به درته څه وايما د يو نظر کښي بل انسان خه نه دی د مخپلونو نه په سنګ تیریکه چاله غیبت چا له بختان خه نه دی د سرو ګولونو آرمانی دی عزیز واړه ګولونو له خزان خه نه دی مينه مي په زړه کښي د پخوانه ده ځکه مي د زړه دونیا ودانه ده ځه دى يو ديدن پسي ليواله یم ستا هرا خبرا په ما ګرانه ده بیا یو موسافر دی بل وطن ته ځي اوښکه ي د سترګو نه…
د خدائ په در کښی په سجده پرہوتم	ولي په نظر کښي جانان نه راځي مينه مي په زړه کښي د ارمانه ده خکاری چی عزیز ورته ياديګي نه دغلتا زړګيا قیصه ورانه ده په یو نکته کښې مې کمال اولیده ما هم دا ستا د مخ جمال اولیده چې مې د ستا په شان كاته شروع کړل نو د جنوب نه می شمال اولیده د ځان به څه وايم زه هیڅ هم نه یم ما ستا په ښپو کښې هر ابدال اولیده د خدائ په در کښی په سجده پرہوتم زړه طلبګار می د وصال اولیده دا ټول رنګونه به لوګی کړم ورته ما که…
ستا د تیرو بانو گزار داسی دی	نن د يو مخ په آئینه کښې عباس ګوره د ټولې دنیا حال اولیده رحم چی ستا زما په حال نه کیږي مړ خو د شم مانه هم سوال نه کیږي دی کس د ځان سره بلها خلک ډوب کړل د کس ملګری د دجال نه کیږي ستا د تیرو بانو گزار داسی دی تري حفاظت په زغره دهال نه کیږي اوس یاراني غواړي سره سپین د جهان اوس په بنګړو او په رومال نه کیږي
لږ ايئنه کښی ځان ته سم اوګوره	لږ ايئنه کښی ځان ته سم اوګوره هسی قیصی دی د جمال نه کیږي لکه صرير ستا په فراق کښې ژاړي داسی باران د بشکال نه کیږي کہ بےوفادے کا مغرور دے جانان ماتہ پہ سر سترگو منظور دے جانان زه به گیلا دا وفا ولے اوکڑم دستور دا خکلو دے مجبور دے جانان خیر دے کہ ماسرہ وفا نہ کوی زما پہ مینہ مشہور دے جانان نورې کیسې وايه چې اسانې دي پرېږده د الفت خبرې ګرانې دي رامې شي لېمو ته د دیدن په وخت اوښکې څه ناپوهـــــه رقيب…
جانانه سود او زيان د وخت خبرې	ستاد جلب شوق يـې وې راپېښـې شـي دا مې که سلګۍ دي خو مهمانې دي ښکاري چې حمزه په زړېدو یې اوس لا دې چې جذبې له پخوا ځوانې دي باڼه دې پوه کړه چې چيچل نه کوي سترګو ته وايه چې خوړل نه کوي جانانه سود او زيان د وخت خبرې مینه ګټل مينه بايلل نه کوي په جفاګانو دې پروا نه لرم چې بې وسي مي نور ژړل نه کوي ستا د جفا په تیغ زخمي زخمي دی د زړۀ شاهين مې الوتل نه کوي خيالونو ته ئې مه کورئ لفظونو کی ګناه ده د بعضی …
د ژوند د جدو جهد كتابونه څله ګوري	جانانه منجور راپسی شوی دی ما وژني جانانه ما وئیل چی زیارتونو کی گناه ده د ژوند د جدو جهد كتابونه څله ګوري د ژوند د جدو جهد کتابونو کی گناه ده د بعضی سوالونو جوابونو نه قلارشه د بعضی سوالونو جوابونو کی گناه ده کلہ غزل کلہ ٹپہ شی جانان کلہ یہ ورز کی توره شپه شی جانان کلہ ھوشیار شی په هر سه سہ پوھیگی کلہ ماشوم غوندی ساده شی جانان
هره خبره هره ادایی منم	هره خبره هره ادایی منم یہ نہ خبرہ بس خپہ شی جانان راتہ بلیګی تر سهاره پوری د رړه په کور کی میڈیوه شی جانان دا می د ښائست توله قیصه ترجمه کړې ده ما چي ستا د خال یوه نقطه ترجمه کړې ستا د اداګانو مې يو ښه ترجمه کړې ده ما د محبت توله قیصه ترجمه کړې ده ما د خمارو سترگو نشه ترجمه کړي ده دا مې څه عجيبه فلسفه ترجمه کړې
ولې به ښائست د بام په سر جوټه جوټه نه وی	هسې د لفظونو جادوگر راته څوك نه وائى ستا می د رنګونو لوپټه ترجمه کړې ده تا ته خو وږمو د پسرلی هم سترګې تيټې کړې ما د پسرلی هره وږمه ترجمه کړې ده ولې به ښائست د بام په سر جوټه جوټه نه وی ما د ادم خان هره نغمه ترجمه کړې ده
سبق ته کینم خو چې ته راياد شي	دسحر نه تر ما نامه انتظار شی په دې تمه چې اشنا به مې په لارشي به له تا ورته هیڅ لاره نه ښکارېږي کله کله سړی داسي را ايسار شي د مخلوق د بدلېدو کمال به کوری که اوده قسمت زمونږه را بیدار شي ماته چې سترگو کې خوبونه راشي اشنا ناڅاپه ستا يادونه راشي سبق ته کینم خو چې ته راياد شي پہ کتاب جوړ ستا تصويرونه راشي جانانه ولي دي مجبور کړم زه ؟ چه ستا په نوم زما شعرونه راشي
د نظره مه پریږه نظر ماتے دي هم زه یم	یا می سترگی رانه یوسه چې دې ويني یا می زړه د ځان سره کړه چی قلار وي دا له څنګه رنځوري ده اے جــــمالـه سترګي نم شي چي په زړه سړے بیمار وي ته نقاب د مخه لری کړه بس زه به درته ګورم د نظر پرواه و نکړے خیبر ډک د سپیلنو دے د نظره مه پریږه نظر ماتے دي هم زه یم چی حمزه درنه لوګے شی سپیلنو ته حاجت نشته
تاته به تول صفاء صفاء ولیکم	تاته به تول صفاء صفاء ولیکم ده زړه حالونه به ریشتیا ولیکم خندا مي نشته ټول غمونه دي نن ده خط عینوان به په ژړا ولیکم ده کور او كلي نه بي رازه يمه ده هجر هال به په صحراء وليكم زماده اوشکو اميل غاره كي وي کتاب ده ميني به په تا وليكم که دي پشتنه زما اوکړه په ژوند په خپل نصيب كي به وفا وليكم
چی ړڼده مینه می بدله په چا نه کی اشنا	تړمو تړمو اوښکو مې ګرېوان لمبه لمبه کړو دیار غم راله ارمـــــــان لمبه لمبه کړو جانان نه راځي زه هـسې لارې څــارم انتظار کښې مې خپل ځان لمبه لمبه کړو ورسره خنکه به سلکی نه وهم مانه ګیله چی په سلګو کی کوی غم ته دی وایه چی می نه تنکوی جنگونه ماسره په شپو کی کوی خاطره زار شم د پشتون جانان نه چی محبت هم په پشتو کی کوی ده دی نیمګری ارمانونو سره ژوند تیره وم زه ستا وعدو او قسمونو سره ژوند تیره وم چی ړڼ…
پته مې ډیره ژړا او کړه یـار تــــري نه خبريږي	ماسره دومره مینه مه کوه عادت به می کړی ما مينه کړي ده خومينه چا راکړي نه ده دیار تصویر د ګل په پاڼو په کمال جوړه اوم دوخت راتلونکي فنکارانو ته مثال جوړه أوم کله رقیب کله ریبار زه د گریوانه نیسم هره ورځ نوے اشنا ځان له يو جنجال جوړه أوم پته مې ډیره ژړا او کړه یـار تــــري نه خبريږي اوس ئې په کور باندي د اوښکو پشکال جوړه اوم هغه به چرته وي د چا سره او څنګه به وي دا زه په زور ځانله د سوچ او فکر تال …
د انتظار لارې رڼي شوې کنه	زما رقیب د محبت په معنی څه پوهیږي هغه خو ژوند هم په یو لوئی منافقت کړے دے د زړه د درده لیونی شوې کنه زما صابره ته سړی شوی کنه تا د الفت معجزه نه منله زه چه لمبه شوم ته لوگی شوی کنه د محبت گرمې دې ولیدله په يخو واورو کې خولې شوې کنه ما چې د زړه د رڼا رنگ ورکړو د انتظار لارې رڼي شوې کنه ما درته ویل چې سترگې مه توروه د خلکو سترگې درپسې شوې کنه نوی الزام راباندی ولگوه زړې خبرې خو زړې شوې کنه
څه نوی غم نوې سودا راوړمه	د بڼو سورې ته مې کینولې صابره سترگې دې مړې شوې کنه ستړی ستومانه چی دکاره راځم تا يادومه چې په لاره راځم د ارمانونو پنډ په سر را ړومه کورته چی هر ماښام له ښاره راځمه د کلي ډېرې لارې، ډېرې کوڅې په دې کوڅه د چا لپاره راځم د پرهرونو جامی واغوندمه چې په سپرلي کي د گلزاره راځم څه نوی غم نوې سودا راوړمه چې د حالاتو د بازاره راځم د مېخانې دروازه مه بندوئ یارانو زه به د روزگاره راځم
دا نن چی محبت کی پہ جانان باندی شکی شوم	جز به چی د ارمان د کور خودداره شوه نو مړه شوه. پښتو چی په تاریخ کښی بدکرداره شوه نو مړه شوه. زما د دی وطن د پښتنی پیغلی نصیب دے. نیستی نه چی راووته مالداره شوه نو مړه شوه. که وګی وہ مرغئ خو خپل اختیار کښی وه ژوندۍ وه. دانی ته چی پنجره کښي ګرفتاره شوه نو مړه شوه. زما د مور نصیب دے چی زما د واده غم ته. د خلقو د غوژلو نه اوزګاره شوه نو مړه شوه منظره زما ناوی د ارمان په سره ډولۍ کې. چی اوخته د سور پا…
دا زه خویی خاطرة پہ ایمان باندی شکی شوم	زه سوک ووم چرتہ رالم چرتہ زمہ سہ می کار دے یو سو دہغہ سوالونہ دی خپل زان باندی شکی شوم دا كفر دلته چا راوڑو د دین سپینہ جامہ کی ولاړ چی پہ ممبر دے دی انسان باندی شکی شوم دا زان ته د اولی درجی مسلمان وایی دا زه خویی خاطرة پہ ایمان باندی شکی شوم زما د زړه د خوږېدو رازونه مه لټوه اور به درپوری شی اشنا اورونه مه لټو د خپلو سترګو د ظلمونو به دې کرکه اوشي مه کوه مه زما د زړه زخمونه مه لټوه
ستا د لېونے یم انتظار می کوه در به شمه	ستا د لېونے یم انتظار می کوه در به شمه زه لا ژوندے یم انتظار می کوه در به شمه د ښائستونو د‌ سپرلي باد ته ګلونه کرو پخپلو زړونو کې د مینې ارمانونه کرو ستا د بڼو سرونه هغسې په زړه ګرځوو مونږ د ځیګر په زمکه هغسی زخمونه کرو د وخت قاضي دې پرې څه نوي فتوې ولګوي مونږ په دې خاوره نوے خيال نوي فکرونه کرو مونږ د نفرت د طوفانونو پرواه نه ده کړې مونږه د زمکې په سينه کې الفتونه کرو
پرون پوري زما وو نن د بل شویو سړ ے	د محبت د لېونو په ژبه نه پوهېږي ستا د ښار خلق د سړو په ژبه نه پوهيږي چا چی د کلی مازیگر سندره كړي نه وي هغه د بام د اشارو په ژبه نه پوهېږي پرون پوري زما وو نن د بل شویو سړ ے كمال ي او کړو شپه په شپه بدل شو يو سړے سپرلی دې ستا د پېغلتوبه زار شي گلونه ستا دانګــــونـــــه لـــــوگی د يار د کلي د کوڅی مازیکر ما لہونے کړي، لہونے مازیکر ما په جنت هم بدل کړے نۀ دے د محبت د مېکدی مازیکر د زړه د درده ناق…
ستا به کوڅه کې راتر غاړي وځي	سم د ماښامه تبي ونيومه تا راته کړې وې ښېرې مازیکر رقيبان وبوږ نیده و ویریده مونږ چې شوو يو بل ته نزدې مازیکر ستاد خائست نه تاوده لوګيده غزل غزل سپرلے سپرلے مازیکر ستا به کوڅه کې راتر غاړي وځي انکار انکار، لمبی لمبی مازیکر ځان يې ستاية د ځان صفت یې کوو زما غزل يې ما ته وې مازیکر زمونږ کوڅی ته دې کتل روان وي زما صابره ما ليدي مازیګر
ما هم د خپل سر د ماتېدو فیصلہ کڑی ده	ته لا ماشوم یې دا وختونه به دې وژړوي خير دې زلمئ به شې دردونه به دې وژړوي د محبت خوږې سندرې ماله چرته راځي مړه نو ستا په شان خبریې ، چرته راځي ماله تا که مې د سرا د ورکېدو فېصله کړې ده ما هم د خپل سر د ماتېدو فیصلہ کڑی ده دخپل حسن پہ کشتی نا ذونہ مکڑہ زما اوخکی که سیلاب شوی تابه یوسی څو تنكي تنكي خيالونه په لاس راغلل لیوني محبتونه په لاس راغلل زړه کومي ښاريې په لور دې بوتلم خپل ورک شوي ارمانونه پ…
دا ستا په سترګو کې به څه پاته شي	دا ستا په سترګو کې به څه پاته شي رقیبه يار مې که په خوله پاته شي يو ځلي نېغ په دې لار تېر شه چې دي کاږه واږه كاته پاته شي پردی مزدور سهار وختي پاڅي د شوگيرو مين ويده پاته شي افسوس چی ستا په خیال به څه ښکارمه دغه ارمان به مې په زړه پاته شي وستایه تل د یار تراخه خاطره چې په کتاب کې دي خواږه پاته شي
زه د خپل جوند په خوشحالو سه کووم	چی د وختونو نه جانان غواړمه لکه کافر و نه ایمان غواړمه کله خپل زان کله آسمان ته گورم کله په ستورو کی جانان ته گورم زه د خپل جوند په خوشحالو سه کووم ستا چی په سترگو کی خفگان ته گورم چی درته گورم خفه کیگی ولی زه تاته نه د قدرت شان ته گورم پریگده چی نن پکی نظر زخمی شی بیا به زه کله خپل جانان ته گورم ستا په اننګو کښي ده حمزه دۀ وينو سره دى ته شوې د پښتو غزله ځوان زۀ دې با با کړم خپل نازونه که شمېرلی …
کله کله کړم سوچونه او حیران شم	خدایه سلسلې د غم اسانې کړې دغه ورځې شپې د غم اسانې کړې تاب چې ئې د زغم نه لري هغو ته ربه مرحلې د غم اسانې کړې زړه مې د وطن د خاورې شو اوبه نوری حادثی د غم اسانې کړې کله کله کړم سوچونه او حیران شم چی ده ستړی ژوند منزل به اخیر سه وی۔ نه په دوعا نه په هنر کيږي عشق د سر لوبه ده په سر کيږي زړه می خوریږي زلفي مه خوروه له خورو زلفو مي خـطـــــــر كيږي
زما صابره ستا د مينې په نوم	ستا د کوڅی خاوری په سر با دوم په ما څه چل هر مازدیګر کيږي شپه به د مينې په کيسو تیروو نوری خبری به سحر کیږي زما صابره ستا د مينې په نوم ما سره هره ورځي شر کيږي ياري د سيال سړي په کار ده خانته به گوري ستا به ډېر قدر کوينه په زړه کښ ځان سره تپی کوومه خوب نه راځی ټوله شپه ځان ته ستا قیصی کوومه خوب نه راځی څوک می په سترګو کښ ګلاب او څوک ازغی ولاړ وی چاته دعا چاته ښیری کوومه خوب نه راځی
تنده دا وصال چی زوراوره شي	تنده دا وصال چی زوراوره شي ساه رانه وجودكي مراوره شي ماله ئی ځما ارمان وژلی دی ځکه می له ابن آدم يره شي بیا می پیر بابا له اراده کړی گورم که می برخه بختوره شي ماله ئی ځما نعیم خاموش کڑالو مړه دی دا نازونو جادوگره شي
که تور راباندی لګی او که مرم په بارانه کښی	که تور راباندی لګی او که مرم په بارانه کښی نن دیر بی صبره شوی یم درخم په بارانه کښی د زړه په کوره کی باندی می توری تیاری راغلی د سترګو نه می ځی درپسی نم په بارانه کښی سیلی راته اوور خه کړی او باران یی رانه مړکړی زه ناست يمه او نښی دی سیزم په بارانه کښی ډیر خوښ می وی باران خو په یوه خبره وران یو زیاتیکی می د ډیری مودی غم په بارانه کښی
تاپسی به تېر شي زاهدان د ايمانونو نه	داغونه ډير په زړګي راکړه یاران ضرور يوبل ته نښې ورکوينه دزړه سکون محل کې نشته بےغمه خلک په ډیران کوي خوبونه چې تورماښام شي غم دې راشي لکه مرغۍ چې ماښام شنو ونوته ځينه تاته به لفظونو کښې غم څنگ بيانوي سرے تاپسی مړه تاپسې خو مري سړے خفه نه تاپسی به تېر شي زاهدان د ايمانونو نه تاپسې خو نیم مونځ کښې سلام را گرځوي سرے تاپسې په غرونو کښې مشکلې لارې څۀ معنا تاپسی کۀ شي پل صراط به هم وهي سړی
ستا نامه په لاس نه مړه ليکي په تندي سرے	ستا د نوم الزام به یاره هم باعث فخر وي ستا نامه په لاس نه مړه ليکي په تندي سرے ستا نه به بغیر یاره زمونږه ژوندون داسې وي هسې په تیاره کښې لکه لاس چې تپوي سړے تاپسی درمانه صوابۍ په يو قدم کښې ده تاپسې خو یاره هندوستان نه هم راځي سرے سہ نرے نرے وریکی لکہ غم چی راوریگی سہ می زړه خفہ خفہ دے سہ جانان راته یادیگی سہ غمونہ دہ جانان دی سہ میدا میدا باران دے تنہائی ده او جړا ده بس یوازی جوند تیریگی
نن موسم خفہ خفہ دے زہ بہ ولے خفہ نہ یم	نن موسم خفہ خفہ دے زہ بہ ولے خفہ نہ یم وریزہ پہ جڑا ده لاندی اوخکی راوریگی په ارمان د نادانۍ شي چی هوښيار شي خوشحالي او خوب ې ورک شي غم ې کار شي تخت و تاج او بادشاهي ې پکار نه وي په ارمان د روغ صورت وي چې بيمار شي په توبه باندې ډیر بد ښکاري چې زوړ وي ښکاري ښه چی په ځوانی کښی توبه ګار شی
بی جانانه بی ارمانه، بی ایمـــــــانه،	په مخونو کښې ښائسته مې دے ديار مخ دے حبیب د تصویر بل رخ د دلدار مخ په ليدو ئې مړاوي زړونه تازه کيږي عطا کرے ورته رب سدا بهار مخ عقله آرمان درپسی اوس کومه مینه خو هم له وسوسو ډکه ده په غرونو به را ،اوړم په سیندونو به را اوړم زه تا له چی راځم په بلها زړونو به را اوړم بی جانانه بی ارمانه، بی ایمـــــــانه، اخ ! له مینې نه منکر سړی کافر دی
فیصله دهوا لاس اوکړه ثالث شو	ښکلیه په دیدن کښی دی ګرانی مه جوړوه پام کوه د وينو ارزانی مه جوړوه تېر شو وخت چی تا می کړی د صبر سره لوبې بس کړه را ته سترګې پخوانی مه جوړوه یو دیدن دی کم و چی تصویر دی دحیرت کړم نوری پری دپاسه عریانی مه جوړه وه ساقی را می وړه تسپی او شراب دواړه چی همدم کړمه ثواب او عذاب دواړه زړه مي زار ستا د بڼو نه تاؤ دی کم کړه چی اونه سوزيري سیخ او كباب دواړه په ځوانئ کښی یا دیوشه یا دبل شه سره نه ښائي مستي ا…
دمخ مالګه دې شوه ورکه شوې بې ابه	د سبا سترګه وه تندر د وصال شیپی در ته چا وی چی لمن د سبا پریږده دمخ مالګه دې شوه ورکه شوې بې ابه ما خو وی درته په عشق کښې ژړا پریږده اوس می قدر کړی د خاورو گوهر شیند ی پس له مرګه چی په قبر ژړا پریږده رقیب هم په دی اور سوزي خفه نه یم اشنا چا درته ویل چی حنا پریږده
چی می غم د حد نه زیات شولو غم نشته	چی می غم د حد نه زیات شولو غم نشته چی ژړا می ډیره ډیره کړه نم نشته تصور دی بیا زمانه مرور دے معلوميږي نن سبا دي ستم نشته عاشقی دی را له هسی دم را کړے دم می شته دے که په دم کښی می دم نشته بد رنگي دې په ښايست کښې سنگار وینم دا نقشونه نازکی لره بار وینم په رګ رګ کښې دې ځواني کړي غزونی ورک دسترگو د عاشق نه ځمبار وینم د اصول په نقطه ښخ لکه پرکار شوم د گردش په دائره کښی قرار دینم
یم یو عکس پټ ښكاره له خپله ځانه	یم یو عکس پټ ښكاره له خپله ځانه ځان پخپله ائنه دکردار وینم کړه خورې زلفې وریځې ګورې ګورې چی په سترګو کښې دې ست دخمار وينم ستا می افسانه کړه افسانه دې کړم دے چی ستانشان می نشانه دې کړم ستا وه د عاشقی نه پرده غرض مانه مرور شوی بهانه دې کړم
زه دانه نا‌څیزه ووم په خاورو کښی	زه دانه نا‌څیزه ووم په خاورو کښی اے دزړه قراره دردانه دی کړم عقل لكه شمع وم خپل ځان لره ته چی را ښکاره شوی پروانه دې کړم زه چپه صحرا ستا له جلاله ووم اے جميله راچی غلی خانه دې کړم چی ما د محبت نهايتونه لټول په اصل کښي چي خپل حماقتونه لټول وحدت پکښی د خیال وؤ نه ديار سره وحدت ما هسې په الفت كښي راحتونه لټول دانن ئی څنگه سترګو ته زما را اوکتل شاید چې پکښی یار شکایتونه لټـول
جنتونه به عمل دي په لباس نه دي غني	بي ځايه دا ګيلي شكايتونه دي زما چی ما دښکلی یار عنايتونه لټول خواهش می دیارانو وو پیدا می کړه بسیا وس پوهه شوم چې ما مصیبتونه لټول ستاغم کړې رانه ورکې وې يو څو خبرې ستا ټول عمر می بیاستا امانتونه لټول چی ما د محبت نهايتونه لټول په اصل کښي مي خپل حماقتونه لټول دومره مینه که مي بل انسان له ورکړه ته باور اوکړه چی زان به رانه زار کښې ته مصور شه په خپل زړه زما تصویر جوړ کړه زه به شاعر شم ستا په حسن به…
د ستړی خیال غیږ کښی دلبر ګورمه	د زړه زخمونو له ټکور غواړی مینه کول د زړگی زور غواړی په مړ وجود ورته ټپه څنګه کړم پښتون لالې مې ټنګ ټکور غواړی په شومه دم او تنهائ کښ د شپې زړه ليونې د بنګړو شور غواړی دغه تهمت هم غنیمت کنړی خپل مئین په زور د لمن تور غواړی د ستړی خیال غیږ کښی دلبر ګورمه د زړه سکون له د زړه سر ګورمه په تږو شونډو د ګلونو پرخه وږمه نسيم له د سحر ګورمه د زوړ شپونکی شپیلۍ کښی نوی نغمی په سره غرمه کښی مازیګر ګورمه سورے…
په راحت كي خو به هر سړی د يار شي.	په نامعلوم چم کښی په ورک کلی کښی لاری کوڅی د يار د در ګورمه سره په نکریزو لاس او سرو شونډو له زه یو وړوکے شان اختر گورمه راټولووم ازغی په لار د غنو کاږه باڼړه ئی د نظر ګورمه په راحت كي خو به هر سړی د يار شي. يار هغه دي چي په سخته کي پکار شي. ټول خپلوان ترینه تاويګي چي امير وي. چي غريب شي هر سرى ترينه بيزار شي. نو حقيقي مينه هغه ده اي رحمانه چي مزار سره دي جوړ مزار د يار شي.
راشه زمونګ د کلي شور ووينه	ماته پته ده چی ښه درته یادیږم ته دروغ وایی له زړه درته ياديږم راشه مخ قبلی ته واړه وه جانانه بیا قسم وکړه چی نه درته یادیږم دواړه سترگی دی بیا ډکی دی له اوښکو مور وهلی یی که زه درته یادیږم راشه زمونګ د کلي شور ووينه اشنا زمونګ د خٹو کور ووینه د توت د لاندی د کوئي په غاړه جام په منګي باندي نسکور ووينه ٹپ ٹپ راخيژي د تنور په غاړه د مور د لاس د روټو شکور ووينه بغیر له تا می په زان کله شي سود زئړ ماز…
مخ ئې راواړؤ اوربل خوروي	د خپل وطن په صفت نه مړیګم په خپله راشه هر سه نور ووینه ټوله لمده شوه ليونی ده په ځان نه پوهيږي د یار دیدن ته به شیبو شيبو باران کی راغله په ژړيدو مې خامخا اړوي چی می خبره په خندا اړوي مینه د وس خبره نه ده ګنې ځان به څوک ولې په بلا اړوي مخ ئې راواړؤ اوربل خوروي نن مې تيرو ته په رڼا اړوي خمارې سترګې ئې راواړولې نن می د څکلو په ګناه اړوي هغه د خپل ستم نه نۀ دے خبر په هر چا پړ مخې دنيا اړوي
څو که د ستا ښکلی دوران تیریږي	څه په افسوس څه په ارمان تیریږي عمر مې واړه په خفګان تیریږي په تا مئین یم حال وئیلی نه شم څومره غمونه مې په ځان تیریږي زما د غرونو نه پناه جانانه بهار مې هم لکه خزان تیریږي زما په زړه کښې مينه لا ځوانيږي څو که د ستا ښکلی دوران تیریږي اختر به راشی خوجانان به نه وی شمعی به ژاری پتنګان به نه وی هره غوټی بہ مڑاوی مڑاوی خکاری بهار به وی پکی ګلان به نه وی تاریخ ده مینی به بیا سوک ولیکی قلم به وی خو شاعر…
	تاریخ ده مینی به بیا سوک ولیکی قلم به وی خو شاعران به نه وی جانانه داسی وخت به هم راشی خکلی به وی خو عاشقان به نه وی جاد زان سره اعمال قبرته یوړو جاد زان سره خپل مال قبر ته یوړو تخت سوتاج د شاجهان نہ شولو پاتے د دولت نہ ئے کنګال قبر تم یوړو دا دگل خوندی مخونہ پہ پناشی اے رحمانہ مرګ یوسف غوندے جمال قبر نہ بوړو په مخونو کښې ښائسته مې دے ديار مخ دے حبیب د تصویر بل رخ د دلدار مخ په ليدو ئې مړاوي زړون…
عقله آرمان درپسی اوس کومه	عقله آرمان درپسی اوس کومه مینه خو هم له وسوسو ډکه ده په غرونو به را ،اوړم په سیندونو به را اوړم زه تا له چی راځم په بلها زړونو به را اوړم بی جانانه بی ارمانه، بی ایمـــــــانه، اخ ! له مینې نه منکر سړی کافر دی
تېر شو وخت چی تا می کړی د صبر سره لوبې	ښکلیه په دیدن کښی دی ګرانی مه جوړوه پام کوه د وينو ارزانی مه جوړوه تېر شو وخت چی تا می کړی د صبر سره لوبې بس کړه را ته سترګې پخوانی مه جوړوه یو دیدن دی کم و چی تصویر دی دحیرت کړم نوری پری دپاسه عریانی مه جوړه وه ساقی را می وړه تسپی او شراب دواړه چی همدم کړمه ثواب او عذاب دواړه زړه مي زار ستا د بڼو نه تاؤ دی کم کړه چی اونه سوزيري سیخ او كباب دواړه په ځوانئ کښی یا دیوشه یا دبل شه سره نه ښائي مستي ا…
چی می غم د حد نه زیات شولو غم نشته	دمخ مالګه دې شوه ورکه شوې بې ابه ما خو وی درته په عشق کښې ژړا پریږده اوس می قدر کړی د خاورو گوهر شیند ی پس له مرګه چی په قبر ژړا پریږده رقیب هم په دی اور سوزي خفه نه یم اشنا چا درته ویل چی حنا پریږده چی می غم د حد نه زیات شولو غم نشته چی ژړا می ډیره ډیره کړه نم نشته تصور دی بیا زمانه مرور دے معلوميږي نن سبا دي ستم نشته عاشقی دی را له هسی دم را کړے دم می شته دے که په دم کښی می دم نشته
ورک دسترگو د عاشق نه ځمبار وینم	په رګ رګ کښې دې ځواني کړي غزونی ورک دسترگو د عاشق نه ځمبار وینم د اصول په نقطه ښخ لکه پرکار شوم د گردش په دائره کښی قرار دینم یم یو عکس پټ ښكاره له خپله ځانه ځان پخپله ائنه دکردار وینم کړه خورې زلفې وریځې ګورې ګورې چی په سترګو کښې دې ست دخمار وينم
ستا وه د عاشقی نه پرده غرض	ستا می افسانه کړه افسانه دې کړم دے چی ستانشان می نشانه دې کړم ستا وه د عاشقی نه پرده غرض مانه مرور شوی بهانه دې کړم زه دانه نا‌څیزه ووم په خاورو کښی اے دزړه قراره دردانه دی کړم عقل لكه شمع وم خپل ځان لره ته چی را ښکاره شوی پروانه دې کړم زه چپه صحرا ستا له جلاله ووم اے جميله راچی غلی خانه دې کړم چی ما د محبت نهايتونه لټول په اصل کښي چي خپل حماقتونه لټول وحدت پکښی د خیال وؤ نه ديار سره وحدت ما هسې …
چی ما د محبت نهايتونه لټول	دانن ئی څنگه سترګو ته زما را اوکتل شاید چې پکښی یار شکایتونه لټـول بي ځايه دا ګيلي شكايتونه دي زما چی ما دښکلی یار عنايتونه لټول خواهش می دیارانو وو پیدا می کړه بسیا وس پوهه شوم چې ما مصیبتونه لټول ستاغم کړې رانه ورکې وې يو څو خبرې ستا ټول عمر می بیاستا امانتونه لټول چی ما د محبت نهايتونه لټول په اصل کښي مي خپل حماقتونه لټول دومره مینه که مي بل انسان له ورکړه ته باور اوکړه چی زان به رانه زار کښې …
د ستړی خیال غیږ کښی دلبر ګورمه	جنتونه به عمل دي په لباس نه دي غني منم لاس کې دې تسبيح دي خو نظر دی په کمڅو دے د زړه زخمونو له ټکور غواړی مینه کول د زړگی زور غواړی په مړ وجود ورته ټپه څنګه کړم پښتون لالې مې ټنګ ټکور غواړی په شومه دم او تنهائ کښ د شپې زړه ليونې د بنګړو شور غواړی دغه تهمت هم غنیمت کنړی خپل مئین په زور د لمن تور غواړی د ستړی خیال غیږ کښی دلبر ګورمه د زړه سکون له د زړه سر ګورمه په تږو شونډو د ګلونو پرخه وږمه نسيم ل…
سره په نکریزو لاس او سرو شونډو له	سورے د تورو تورو زلفو په مخ په اننګو د ژمی نمر ګورمه په نامعلوم چم کښی په ورک کلی کښی لاری کوڅی د يار د در ګورمه سره په نکریزو لاس او سرو شونډو له زه یو وړوکے شان اختر گورمه راټولووم ازغی په لار د غنو کاږه باڼړه ئی د نظر ګورمه
ټول خپلوان ترینه تاويګي چي امير وي.	په راحت كي خو به هر سړی د يار شي. يار هغه دي چي په سخته کي پکار شي. ټول خپلوان ترینه تاويګي چي امير وي. چي غريب شي هر سرى ترينه بيزار شي. نو حقيقي مينه هغه ده اي رحمانه چي مزار سره دي جوړ مزار د يار شي. ماته پته ده چی ښه درته یادیږم ته دروغ وایی له زړه درته ياديږم راشه مخ قبلی ته واړه وه جانانه بیا قسم وکړه چی نه درته یادیږم دواړه سترگی دی بیا ډکی دی له اوښکو مور وهلی یی که زه درته یادیږم
جام په منګي باندي نسکور ووينه	راشه زمونګ د کلي شور ووينه اشنا زمونګ د خٹو کور ووینه د توت د لاندی د کوئي په غاړه جام په منګي باندي نسکور ووينه ٹپ ٹپ راخيژي د تنور په غاړه د مور د لاس د روټو شکور ووينه بغیر له تا می په زان کله شي سود زئړ مازیګر د مرغو شور ووينه د خپل وطن په صفت نه مړیګم په خپله راشه هر سه نور ووینه
ټوله لمده شوه ليونی ده په ځان نه پوهيږي	ټوله لمده شوه ليونی ده په ځان نه پوهيږي د یار دیدن ته به شیبو شيبو باران کی راغله په ژړيدو مې خامخا اړوي چی می خبره په خندا اړوي مینه د وس خبره نه ده ګنې ځان به څوک ولې په بلا اړوي مخ ئې راواړؤ اوربل خوروي نن مې تيرو ته په رڼا اړوي خمارې سترګې ئې راواړولې نن می د څکلو په ګناه اړوي هغه د خپل ستم نه نۀ دے خبر په هر چا پړ مخې دنيا اړوي څه په افسوس څه په ارمان تیریږي عمر مې واړه په خفګان تیریږيv
هره غوټی بہ مڑاوی مڑاوی خکاری	په تا مئین یم حال وئیلی نه شم څومره غمونه مې په ځان تیریږي زما د غرونو نه پناه جانانه بهار مې هم لکه خزان تیریږي زما په زړه کښې مينه لا ځوانيږي څو که د ستا ښکلی دوران تیریږي اختر به راشی خوجانان به نه وی شمعی به ژاری پتنګان به نه وی هره غوټی بہ مڑاوی مڑاوی خکاری بهار به وی پکی ګلان به نه وی تاریخ ده مینی به بیا سوک ولیکی قلم به وی خو شاعران به نه وی جانانه داسی وخت به هم راشی خکلی به وی خو عاشقان…
ماته چې سترگو کې خوبونه راشي	جاد زان سره اعمال قبرته یوړو جاد زان سره خپل مال قبر ته یوړو تخت سوتاج د شاجهان نہ شولو پاتے د دولت نہ ئے کنګال قبر تم یوړو دا دگل خوندی مخونہ پہ پناشی اے رحمانہ مرګ یوسف غوندے جمال قبر نہ بوړو ماته چې سترگو کې خوبونه راشي اشنا ناڅاپه ستا يادونه راشي سبق ته کینم خو چې ته راياد شي پہ کتاب جوړ ستا تصويرونه راشي جانانه ولي دي مجبور کړم زه ؟ چه ستا په نوم زما شعرونه راشي
یا می سترگی رانه یوسه چې دې ويني	یا می سترگی رانه یوسه چې دې ويني یا می زړه د ځان سره کړه چی قلار وي دا له څنګه رنځوري ده اے جــــمالـه سترګي نم شي چي په زړه سړے بیمار وي ته نقاب د مخه لری کړه بس زه به درته ګورم د نظر پرواه و نکړے خیبر ډک د سپیلنو دے د نظره مه پریږه نظر ماتے دي هم زه یم چی حمزه درنه لوګے شی سپیلنو ته حاجت نشته
تاته به تول صفاء صفاء ولیکم	تاته به تول صفاء صفاء ولیکم ده زړه حالونه به ریشتیا ولیکم خندا مي نشته ټول غمونه دي نن ده خط عینوان به په ژړا ولیکم ده کور او كلي نه بي رازه يمه ده هجر هال به په صحراء وليكم زماده اوشکو اميل غاره كي وي کتاب ده ميني به په تا وليكم که دي پشتنه زما اوکړه په ژوند په خپل نصيب كي به وفا وليكم
جانان نه راځي زه هـسې لارې څــارم	جانان نه راځي زه هـسې لارې څــارم انتظار کښې مې خپل ځان لمبه لمبه کړو ورسره خنکه به سلکی نه وهم مانه ګیله چی په سلګو کی کوی غم ته دی وایه چی می نه تنکوی جنگونه ماسره په شپو کی کوی خاطره زار شم د پشتون جانان نه چی محبت هم په پشتو کی کوی ده دی نیمګری ارمانونو سره ژوند تیره وم زه ستا وعدو او قسمونو سره ژوند تیره وم چی ړڼده مینه می بدله په چا نه کی اشنا ستا له خيالونو او فکرونو سره ژوند تیره وم
کله رقیب کله ریبار زه د گریوانه نیسم	کله رقیب کله ریبار زه د گریوانه نیسم هره ورځ نوے اشنا ځان له يو جنجال جوړه أوم هغه به چرته وي د چا سره او څنګه به وي دا زه په زور ځانله د سوچ او فکر تال جوړه أوم لاړ شمه ورک په تصور کښي د خپل ځانه شمه خياله خیالنو کې د یار په زنه خال جوړه أوم
د بڼو سورې ته مې کینولې	د زړه د درده لیونی شوې کنه زما صابره ته سړی شوی کنه تا د الفت معجزه نه منله زه چه لمبه شوم ته لوگی شوی کنه د محبت گرمې دې ولیدله په يخو واورو کې خولې شوې کنه ما چې د زړه د رڼا رنگ ورکړو د انتظار لارې رڼي شوې کنه ما درته ویل چې سترگې مه توروه د خلکو سترگې درپسې شوې کنه نوی الزام راباندی ولگوه زړې خبرې خو زړې شوې کنه د بڼو سورې ته مې کینولې صابره سترگې دې مړې شوې کنه
د پرهرونو جامی واغوندمه	ستړی ستومانه چی دکاره راځم تا يادومه چې په لاره راځم د ارمانونو پنډ په سر را ړومه کورته چی هر ماښام له ښاره راځمه د کلي ډېرې لارې، ډېرې کوڅې په دې کوڅه د چا لپاره راځم د پرهرونو جامی واغوندمه چې په سپرلي کي د گلزاره راځم څه نوی غم نوې سودا راوړمه چې د حالاتو د بازاره راځم د مېخانې دروازه مه بندوئ یارانو زه به د روزگاره راځم
که وګی وہ مرغئ خو خپل اختیار کښی وه ژوندۍ وه.	جز به چی د ارمان د کور خودداره شوه نو مړه شوه. پښتو چی په تاریخ کښی بدکرداره شوه نو مړه شوه. زما د دی وطن د پښتنی پیغلی نصیب دے. نیستی نه چی راووته مالداره شوه نو مړه شوه. که وګی وہ مرغئ خو خپل اختیار کښی وه ژوندۍ وه. دانی ته چی پنجره کښي ګرفتاره شوه نو مړه شوه. زما د مور نصیب دے چی زما د واده غم ته. د خلقو د غوژلو نه اوزګاره شوه نو مړه شوه منظره زما ناوی د ارمان په سره ډولۍ کې . چی اوخته د سور پ…
زه سوک ووم چرتہ رالم چرتہ زمہ سہ می کار دے	چی گل یی پہ ڈیران دے او چمن ازغی ازغی دے دا سنگہ پسرلے دے زہ خزان باندی شکی شوم زه سوک ووم چرتہ رالم چرتہ زمہ سہ می کار دے یو سو دہغہ سوالونہ دی خپل زان باندی شکی شوم دا كفر دلته چا راوڑو د دین سپینہ جامہ کی ولاړ چی پہ ممبر دے دی انسان باندی شکی شوم دا زان ته د اولی درجی مسلمان وایی دا زه خویی خاطرة پہ ایمان باندی شکی شوم
زما د زړه د خوږېدو رازونه مه لټوه	زما د زړه د خوږېدو رازونه مه لټوه اور به درپوری شی اشنا اورونه مه لټو د خپلو سترګو د ظلمونو به دې کرکه اوشي مه کوه مه زما د زړه زخمونه مه لټوه ستا د لېونے یم انتظار می کوه در به شمه زه لا ژوندے یم انتظار می کوه در به شمه د ښائستونو د‌ سپرلي باد ته ګلونه کرو پخپلو زړونو کې د مینې ارمانونه کرو ستا د بڼو سرونه هغسې په زړه ګرځوو مونږ د ځیګر په زمکه هغسی زخمونه کرو د وخت قاضي دې پرې څه نوي فتوې ولګوي …
سپرلی دې ستا د پېغلتوبه زار شي	د محبت د لېونو په ژبه نه پوهېږي ستا د ښار خلق د سړو په ژبه نه پوهيږي چا چی د کلی مازیگر سندره كړي نه وي هغه د بام د اشارو په ژبه نه پوهېږي پرون پوري زما وو نن د بل شویو سړ ے كمال ي او کړو شپه په شپه بدل شو يو سړے سپرلی دې ستا د پېغلتوبه زار شي گلونه ستا دانګــــونـــــه لـــــوگی د يار د کلي د کوڅی مازیکر ما لہونے کړي، لہونے مازیکر ما په جنت هم بدل کړے نۀ دے د محبت د مېکدی مازیکر د زړه د درده ناق…
ستا به کوڅه کې راتر غاړي وځي	سم د ماښامه تبي ونيومه تا راته کړې وې ښېرې مازیکر رقيبان وبوږ نیده و ویریده مونږ چې شوو يو بل ته نزدې مازیکر ستاد خائست نه تاوده لوګيده غزل غزل سپرلے سپرلے مازیکر ستا به کوڅه کې راتر غاړي وځي انکار انکار، لمبی لمبی مازیکر ځان يې ستاية د ځان صفت یې کوو زما غزل يې ما ته وې مازیکر زمونږ کوڅی ته دې کتل روان وي زما صابره ما ليدي مازیګر
تا که مې د سرا د ورکېدو فېصله کړې ده	ته لا ماشوم یې دا وختونه به دې وژړوي خير دې زلمئ به شې دردونه به دې وژړوي د محبت خوږې سندرې ماله چرته راځي مړه نو ستا په شان خبریې ، چرته راځي ماله تا که مې د سرا د ورکېدو فېصله کړې ده ما هم د خپل سر د ماتېدو فیصلہ کڑی ده دخپل حسن پہ کشتی نا ذونہ مکڑہ زما اوخکی که سیلاب شوی تابه یوسی څو تنكي تنكي خيالونه په لاس راغلل لیوني محبتونه په لاس راغلل زړه کومي ښاريې په لور دې بوتلم خپل ورک شوي ارمانونه پ…
افسوس چی ستا په خیال به څه ښکارمه	دا ستا په سترګو کې به څه پاته شي رقیبه يار مې که په خوله پاته شي يو ځلي نېغ په دې لار تېر شه چې دي کاږه واږه كاته پاته شي پردی مزدور سهار وختي پاڅي د شوگيرو مين ويده پاته شي افسوس چی ستا په خیال به څه ښکارمه دغه ارمان به مې په زړه پاته شي وستایه تل د یار تراخه خاطره چې په کتاب کې دي خواږه پاته شي چی د وختونو نه جانان غواړمه لکه کافر و نه ایمان غواړمه کله خپل زان کله آسمان ته گورم کله په ستورو کی …
خپل نازونه که شمېرلی شې نو وایه!	زه د خپل جوند په خوشحالو سه کووم ستا چی په سترگو کی خفگان ته گورم چی درته گورم خفه کیگی ولی زه تاته نه د قدرت شان ته گورم پریگده چی نن پکی نظر زخمی شی بیا به زه کله خپل جانان ته گورم ستا په اننګو کښي ده حمزه دۀ وينو سره دى ته شوې د پښتو غزله ځوان زۀ دې با با کړم خپل نازونه که شمېرلی شې نو وایه! چی زما په سوي زړه داغونه څو دي؟ خدایه سلسلې د غم اسانې کړې دغه ورځې شپې د غم اسانې کړې تاب چې ئې د زغم …
ستا د کوڅی خاوری په سر با دوم	زړه مې د وطن د خاورې شو اوبه نوری حادثی د غم اسانې کړې کله کله کړم سوچونه او حیران شم چی ده ستړی ژوند منزل به اخیر سه وی۔ نه په دوعا نه په هنر کيږي عشق د سر لوبه ده په سر کيږي زړه می خوریږي زلفي مه خوروه له خورو زلفو مي خـطـــــــر كيږي ستا د کوڅی خاوری په سر با دوم په ما څه چل هر مازدیګر کيږي شپه به د مينې په کيسو تیروو نوری خبری به سحر کیږي زما صابره ستا د مينې په نوم ما سره هره ورځي شر کيږي
ياري د سيال سړي په کار ده	ياري د سيال سړي په کار ده خانته به گوري ستا به ډېر قدر کوينه په زړه کښ ځان سره تپی کوومه خوب نه راځی ټوله شپه ځان ته ستا قیصی کوومه خوب نه راځی څوک می په سترګو کښ ګلاب او څوک ازغی ولاړ وی چاته دعا چاته ښیری کوومه خوب نه راځی
تنده دا وصال چی زوراوره شي	تنده دا وصال چی زوراوره شي ساه رانه وجودكي مراوره شي ماله ئی ځما ارمان وژلی دی ځکه می له ابن آدم يره شي بیا می پیر بابا له اراده کړی گورم که می برخه بختوره شي ماله ئی ځما نعیم خاموش کڑالو مړه دی دا نازونو جادوگره شي
د سترګو نه می ځی درپسی نم په بارانه کښی	که تور راباندی لګی او که مرم په بارانه کښی نن دیر بی صبره شوی یم درخم په بارانه کښی د زړه په کوره کی باندی می توری تیاری راغلی د سترګو نه می ځی درپسی نم په بارانه کښی سیلی راته اوور خه کړی او باران یی رانه مړکړی زه ناست يمه او نښی دی سیزم په بارانه کښی ډیر خوښ می وی باران خو په یوه خبره وران یو زیاتیکی می د ډیری مودی غم په بارانه کښی
سہ نرے نرے وریکی لکہ غم چی راوریگی	داغونه ډير په زړګي راکړه یاران ضرور يوبل ته نښې ورکوينه دزړه سکون محل کې نشته بےغمه خلک په ډیران کوي خوبونه چې تورماښام شي غم دې راشي لکه مرغۍ چې ماښام شنو ونوته ځينه سہ نرے نرے وریکی لکہ غم چی راوریگی سہ می زړه خفہ خفہ دے سہ جانان راته یادیگی سہ غمونہ دہ جانان دی سہ میدا میدا باران دے تنہائی ده او جړا ده بس یوازی جوند تیریگی
تخت و تاج او بادشاهي ې پکار نه وي	تخت و تاج او بادشاهي ې پکار نه وي په ارمان د روغ صورت وي چې بيمار شي په توبه باندې ډیر بد ښکاري چې زوړ وي ښکاري ښه چی په ځوانی کښی توبه ګار شی ستا تصویر می د کتاب په مینځ کی ایخی ګنی زه او دومره دومره درس توبه توبه يو ته مې انتخاب وې خو زما نه شوې لاليه د مينې خوږ کتاب وې خو زما نه شوې لاليه د ژوند په هره ساه کې مې زرغون وې لکه تخم خرما وې هم ثواب وې خو زما نه شوې لاليه ما احساس به دې یووخت داسې …
ته به هم نه وی په سکون زه دا یقین لرمه	ته به هم نه وی په سکون زه دا یقین لرمه مه چې خپل صبر ژړوي تا به غرور زړوي پہ کتو شوم ورتہ ستڑے پہ دیدن ۓ نہ مڑیگم دا پہ عشق کی لیونتوب دے کہ خایستہ زما جانان دئ. هغه چې سترګې توروي راپسې یا به مې وژني يا به مري راپسي د چا په نوم مي زندگي وه، خو بس تېره شوله د خان مي کړې بربادي وه، خو بس تیره شوله کل مې په لاس کي انتظار به و مه چاته ولاړ د یو څو ورځو پاچاهي وه، خو بس تیره شوله
دا میکدی دغه پیالی زما نه پاتی واخلی	دا میکدی دغه پیالی زما نه پاتی واخلی يو ځل د بنکو کر کووم نو بس توبه کوومه مونږه د زړونو جواري چرته کتلي نه ده يو اخري داو لګووم نو بس توبه کوومه د محبت د رنګينو نه بغیر ژوند نه کیږي توبه مې یو ځل ماتووم نو بس توبه کوومه بس دی نور وخت د تيندکونو د زغملو نه دی سترګي می سیاله غرووم نو بس توبه کوومه په مرگ باور نشته دلبره سترگي مه اړوه سر کړه راپورته مروره سترګي مه اړوه. نن یوه شپه ده چي ارمان دي زړ…
هغه د پښتون رباب	زړه څه خزانې غواړي تیرې زمانې غواړي هغه د پښتون رباب ساز او ترانې غواړي هغه د حجري محفل هغه ياراني غواړي مینه اوسیدو لره زړونه آئيني غواړي ستا د چم طواف لره زړه څومره بهانې غواړي
په دنيا کي وفادار مي پيدا نه کړو	په دنيا کي وفادار مي پيدا نه کړو چم په چم گرځم خویار مي پيدا نه کړو لگ ځما د زړه مرهم شه اي بد بخته بل د ځان په شان بيمار مي پيدا نه کړو ښکلي ډير دي په دنیا کښي اي رحمانه خو د یار په شان رخسار مي پيدا نه کړو
د غبار په څیر مې لپؤ نه دوړیږي.	هر یو مخ ته دوه مخونه مې راوړي . بې ضمیرو ضمیرونه مې راوړي. د کافر خاطر لپاره زولجالاله. د قران ټول تفسیرونه مې راوړي. په بدل کې مې له هر بلا خلاص کړه. ربه واخله ګناهونه مې راوړي. ته د ځان برخه سکروټې ترینه واخله. په لاسو کې دوزخونه مې راوړي. د غبار په څیر مې لپؤ نه دوړیږي. د کمبختو نصیبونه مې راوړي. نڅاګر راته فلاح لغړ ګډیږي. د قیامت واړه سازونه مې راوړي.
چې څو کسان پکښې غټان وداؔن وي	د سترگو نم باندې دې اور ولگي بل په غنم باندې دې اور ولگي ـ د زړه خبرې چې پرې نشم ليکے داسې قلم باندې دې اور ولگي ـ چې د گلونو‌ زړونه نه يخوي داسې شبنم باندې دې اور ولگي ـ سړے چې ووباسي د خپل جنت نه داسې غنم باندې دې اور ولگي ـ چې دلجويي د خپل مئين نه کوي داسې صنم باندې دې اور ولگي ـ چې په زخمونو نوره اور پورې کړي داسې مرهم باندې دې اور ولگي ـ چې څو کسان پکښې غټان وداؔن وي په داسې چم باندې دې اور …
یو درد دے چې زړګـي ته مې راغلے دے باچا	یو درد دے چې زړګـي ته مې راغلے دے باچا یو ژوند دے چې مــــا څو ځله وژلے دے باچا یو عشق دے چې ئې زۀ یمه د هر څۀ نه ویستــلے یو فکــر دے چې ما سره تړلے دے باچا یو څوک دے چې له ما پۀ هېرولـو نۀ هېریږي یو مخ دے چې ما سترکو کــښې ساتلے دے باچا یو ږغ دے چې ئې زۀ پۀ اورېدو پسې مړ کـــــېږم یو ساز دے چې مــا هر ځاے اورېدلے دے باچا یو رنګ دے چې ئې هغسې ښکـاریږي د ګلفام یو زړۀ دے چې څو ځلــه دردېدلے دے باچا
لا د ریا د دښمنانو څنګ کې نه یې ولاړ	راته موسېږې له انجامه بې خبره ښکارې په ورځ مٌینې له ماښامه بې خبره ښکارې وايي د یار غوندې وسله مې په لاسونو کې ده ته دقسمت له انتقامه بې خبره ښکارې لا د ریا د دښمنانو څنګ کې نه یې ولاړ شیخه قسم خورمه له جامه بې خبره ښکارې د سترګو مینه دې زده نه کړه ډنډوره جوړوې زړګیه ته له خپله قامه بې خبره ښکارې د خدای په نوم باندې یې پورته کړه چې چېرته رسې مینه ته له خپله ګامه بې خبره ښکارې د سپرلي باده خوشبويي…
ما د خپـل ځـان سره د خپـل زړګـي درزا راوړې	نه دې هغه مستي شته نه دې هغـه رنګ پاتې دى ولې عادت دې لا په سترګو کې د جنګ پاتې دى ماتـه راواړوه نظـر د مصورې مينــې مانه جوړېږي نه، د ژوند تصویر مې ړنګ پاتې دى ما د خپـل ځـان سره د خپـل زړګـي درزا راوړې تاته محبوبې ستا د خپلو بنګړو شرنګ پاتې دى د يـو سړي يادونـه اوس هـم زما خـوب تـښـتـوي د يو سړي پۀ ما لا هغسې قلنـګ پـاتې دى ممتــازه! لا زمـــــــونږ د کلي پښتانه ژونــــدي دي لا خو نامه د بدرګې …
اوښکې وې سلګۍ او شوګيرې راباندې تيرې شوې	اوښکې وې سلګۍ او شوګيرې راباندې تيرې شوې تانه بغير څومره زمانې راباندې تيرې شوې هله مې د عقل سترګې خلاصې شوې په هوش شومه کله چې د وخت تودې سړې راباندې تيرې شوې وايي هوښياران چي بې نيټي مرګونه نشته دي څومره سختي ورځې سختې شپې راباندې تيرې شوې اوس مې له لمبو د دوزخ مه ويروه شيخه چې دلته چې د ظلم سرې لمبې راباندې تيرې شوې چا عمردراز مروته لاس د يارۍ رانه کړو ډيرې د يارانو قافلې راباندې تيرې شوې
سکڼى ماښام او تشـه تـوره کوڅـ	د محبـت پـه سـر الـزام واخلـه زړۀ دې خـوړلى دى انعـام واخلـه سکڼى ماښام او تشـه تـوره کوڅـه مغرورې! نن خو مې سلام واخلـه ما په خوږو د محبـت مـوړ کـړه ما نه د ژوند خـواږه تمـام واخلـه په هر دستور ، په هـر بنـدېز اوخانـده نـوم مـې د ځان سره پـه بـام واخلـه د سترګو ګوټ کې راکتى شې که نا زړه مـې پــه بيـه د ليــلام واخلـه دنيا دې پرې نه ږدي په سر د ممتـاز چا درته وې چـې دا بـدنام واخلـه لايې د زړه لـ…
ملنګ یم خو لعلونو نه خالونو پسبی گرخم	چـې خاموشـه خـاموشي شي، ښـار اوده شي ډېر مخـونـه چـې مـې هـېـر وي را په زړه شي دا احساس ستا د وجود دى چې ژونـدون مـې لکه ځــل پـــه تېرېـدو د تنــــــاره شي مخــامخ ســــتائينه کـړم د سترکو ولې ســتا د اننګو سـرونـــه سره شي په دې کلي کې هـم هغه سـړى تـور شي څوک چې ياد د چا په تكه سپينه خوله شي د ممتــازد شــــــــاعری محــرک تـه يې بې لـه تـانـه د ممتـاز شـاعري نـه شي ملنګ یم خو لعلونو نه خالونو…
که ښاده ورځ غواړې نو بيا اسلام آباد يادوه	خپله خبره کړه د بل خبرې مۀ زوتوه مُلک د پښتو دے د چل ول خبرې مۀ زوتوه راځه چې وکړو په تندو ځان له په خپله ليکل دا د تقدير دا د ازل خبرې مۀ زوتوه زۀ د جنګونو فلسفې د ژونده ايستے يمه نورې د جنګ او د جدل خبرې مۀ زوتوه که ښاده ورځ غواړې نو بيا اسلام آباد يادوه د پېښور او د کابل خبرې مۀ زوتوه ستړے شوم ډېر ستړے شوم، پرېوتم د لاده باده پرېږده چې سا واخلم د زغل خبرې مۀ زوتوه دا مهال وګنډه د خپل وجود ژور …
اوس خو راشه چې دې جوړ کړو ور په زړه کښې	اوس که ليکې دا پاتې عمر مرثيې به ليکې زياؔره نور بس دے د غزل خبرې مۀ زوتوہ ستا د وروځو د خنجر له زخمه ځار شم اوس خو راشه چې دې جوړ کړو ور په زړه کښې د حمزه ژبه به ولې خوږه نه وي ستا ترخو يې کړو پېدا اثر په زړه کښې د ژوند آهنګ د ژوند نغمه بدلوي حــالات بــدلـیـږې، زمـانـه بدلوي جانان یې هغه، انـتظار یې هغه صابر د مــینــې طـریقـــه بدلوي
د جهان ښکلي مې هسې په زړه پنډ دي	کله کله چې نصیب مې ملاقات شي کائنات مې په نظر کې خرابات شي ګلستان مې که په وینو تازه کېږي هر ازغے دې هم زما په زړه کې مات شي د جهان ښکلي مې هسې په زړه پنډ دي چې ګمان مې په زړګي د سومنات شي زه د دار په سر، هغه در کې ولاړ دے خدائے زده بیا د زاهد ولې مباهات شي د بڼو غشي دې تږي دي د وینو خدائے دې نه کا چې مې زره کې وینه قات شي د کامل هم_نشينۍ برکتي کړم تجربې مې په غزل کښې روایات شي د جهان ښکلي به څه …
تيارې راته خورې دي د هجـران پـه تـور مـاښـام کـې	سپرليه لږ خـو راشـه سـتا یادونـه رانـه هـېـر شـول زخمونـه مـې ډيــر ولـيـدل ګلونــه رانــه هـېر شـول د حسن د ګلونـو سـترګې ډکـې دي لـه اوښکو د عـشق د بلبلانـو اوازونـه رانـه هېر شـــول د ژوبـل زړه پــه ويـنـو کـې مـې تـرى ارمـان لامبـي سـاقي نــه پېژنمـــه ډک جامونـه رانـه هېر شول اغـزو رانه راخیستی دی په باج کې لال د وينـو راځــــه د زره طبيبه مرهمونه رانه هېر شــول تيارې راته خورې دي د هجـران پ…
سندرې وائي د چنار لاندې روانې اوبۀ	سهـار مکتب تـه يې روانـه لـه کتـابه سره حسن دې څو چنده سيوا شي له حجابه سره ستا جدائي راسره مل وه خو ناهيلي نه وم اوس هم ساه اخلمه له دومره لوی عذابه سره تا له يې حسن درکړو زه حسن پرست يې کړمه زه موافق يمه د خدای له انتخابه سره رڼا يې تته شي او وړانګې يې هېبت ونيسي د بام په سر چې مقابل شې له افتابه سره سندرې وائي د چنار لاندې روانې اوبۀ لکه مطرب وجد کې راشي له ربابه سره د‌ زړه حالونه مو يو بل ته …
الفت یې دومره ډېر وو چې اقرار یې کوې نه شو	نن بیا یې راته وکتل خمار خواږه خواږه په لیچو د بنګړو یې کوه شمارخواږه خواږه د مخ په اننګو به یې د اوښکو امیل جوړ شو تصویر ته یې کتلي هرسهار خواږه خواږه هغه شیبه د ژوند به مي هیڅکله هیره نه شي چې لاندي دواړه ناست وو دچینار خواږه خواږه یادونه یې د شپي سیلۍ له ځانه سره راوړي غږیږي ترنم کې د سیتار خواږه خواږه الفت یې دومره ډېر وو چې اقرار یې کوې نه شو د سر په اشاره یې کړو اظهار خواږه خواږه زما سره جو…
ژوندون خو له جانانه عبارت دی ځکه خوږ دی	د درد سره تړلی محبت دی ځکه خوږ دی د دۀ هم د ښائست هومره قيمت دی ځکه خوږ دی ګلونه او خوشبو راباندې ګران د چا په مخ دي د ساز مې د جانان سره نسبت دی ځکه خوږ دی اسمان چې کله وبريښي خندا دې را په ياد شي باران خو ستا د حُسن تلاوت دی ځکه خوږ دی مرګی خو د جانان غېږې له تله دي خوشحالي ده ژوندون خو له جانانه عبارت دی ځکه خوږ دی جادو نۀ دی د روح د ښائستونو آئينه ده کلام کښې مې اثر د معرفت دی ځکه خوږ دی په ټ…
لوغړن سـوی ببری وای د کـودي په غېږ کې پروت وای	د زاهـد پـه کاڼو ژوبل د ساقي په غېږ کې پروت وای یا د سرو وینو یو خال وای د تندي په غېږ کې پروت وای ګرم عشق وای ویلې کړی د ګودر اوبو کې حـل وای پښتنې لپو کې جګ وای د منګي په غېږ کې پروت وای چاپه څڼو کـې ټومبلی چا پټکو کـې لګولی لوغړن سـوی ببری وای د کـودي په غېږ کې پروت وای سـوى لـوی سـپېلنی وای د یـار حسن تـه لـوګی وای د پښتو د سرو سکروټو د نغري په غېږ کې پروت وای چې د مینې مـراوی ګل مـې پـه سـرو…
ګله اوس مې د خودّاره لېونتوبه	ځوانې زلفې یې پۀ مخ خورې ورې شوې ارزوګانې مې د زړۀ کږې وږې شوې ـ د بربرو لېونے یې رانه جوړ کړو چې د سپینې خولې ښېرې دې راپسې شوې ـ ګله اوس مې د خودّاره لېونتوبه ناخبره یې خبر ترې زمانې شوې ـ راته اووایه پۀ کومه باندې لاړشم ټولې لارې راته ستا کوڅې کوڅې شوې ـ هغه شپه د هېرېدو نۀ ده زړګیه هغه شونډې چې پۀ شونډو کښې اودې شوې ـ پۀ غزیز زړۀ کښې مې ډېرې حوصلې وې خو چې تاته مخامخ شوم نو ګیلې شوې
نور به هسې یک تنها په جهان اوسم	څو به ستا د دې غمونو زغمل تل کړم د یارانو کمی نشته یار به بل کړم! په قراره قراري دې یاري پرې کړه د نیمګړي نیت دې چا وته ویل کړم؟ نور به هسې یک تنها په جهان اوسم د هر چا سره چې کښېنم غم حاصل کړم بلاپېری زړه لرم دا یې عادت دی غم و بل لوري ته درومي زه یې خپل کړم چې منګي مې تشول د میو زه وم اوس نور ډکې پيالې اخلي، زه کتل کړم خالي لاس ورځنې ځم تمه مې نه وه چې ډک زړه به یې، له ډکه باغه تلل کړم
نورې دې د مينې لارې سمې کړه	کله چې پۀ فکر کښې دا ستا شمه لاړ شمه د ځانه خو بيا را شمه تۀ کۀ لرې ضد نو زۀ پښتو لرم اوس درسره څرنګې پخلا شمه خيال او تصور ته به سلام ؤکړم زۀ کۀ د خپل زړۀ پۀ تماشه شمه تاؤ مې شي د زړۀ نه ستا د مخ لمبې ګډ دې چې د زلفو پۀ سودا شمه نورې دې د مينې لارې سمې کړه خدای خبر چې کوم طرف خطا شمه عشقه داسې ځای لره دې راوستم اوس به نۀ دا ستا نۀ د دنيا شمه نن دې د پرون وه د راتلو وعده نن څنګه پۀ طمع د سبا شمه …
د سپوږمۍ پاڼې به لولې، د خدایي نغمو دیوان دی	په لټون د لېوني یم، خوشی تشی بَیابان دی د اروا چترۍ پر سر مې، د لمدو نغمو باران دی لېونی له بره راغی، لېونۍ سندرې وایي غوړېدلی مې په زړه کې، څه ګلژبی ګلستان دی ها بېړۍ د رنګ و نُور ده، په کې دوې نرګسي سترګې په موسکا یې رانږدې کړه، جیندی غلی را روان دی د خبرو تار و پود یې ، د رباب نغمو اوبدلی بادشاهي یې ده پراېښې، یو ملنګ د باچاخان دی زړه یې زر پاڼې کتاب دی، د ښکلا د کایناتو منصوري مینه په سر کې، …
چیرته لاړې وږی زړه مې درپسې دی	د دې مینې بار په ولو باندې مه وړه لیونیه ښار په ولو باندې مه وړه د ګېډۍ زلفو د لاندې کږه راغلې دومره درون سینګار په ولو باندې مه وړه مسافر یم په خپل یار پسې مې زړه چوي ای!څنګل د یار په ولو باندې مه وړه چیرته لاړې وږی زړه مې درپسې دی د ښایست دربار په ولو باندې مه وړه خپلې زلفې دې د خپلې غاړې تاو شه د شرر ازار په ولو باندې مه وړه
ماښامه! د خمار غوندې يو کس دے زما خوښ دے	ماښامه! د خمار غوندې يو کس دے زما خوښ دے تۀ نورې قيصې څه کوې؟ خو بس دے زما خوښ دے چې خپل مې شي چې خپل يې شم، دا نه ده زما وس کې ملګرو! زما دومره پورې وس دے زما خوښ دے بې حسه، بې سيواده دے، په شل ځايه تقسيم دے خو څه اوکړم؟ همدغه مې اولس دے، زما خوښ دے دا جسم چې په يو ځاے راټول شوے دے هم ښه دے دا زړۀ چې په دې جسم کې تس نس دے، زما خوښ دے
د سپرلي له خوا په دومره نصيب غواړم	ممتازه ما ګلاب وو ورليږلے چې يې خوښ وو ممتازه راليږلے يې واپس دے زما خوښ دے څه ګلونه، څه رنګونه څه نغمې کړم ستا د ښار خبرې ستا په شان خوږې کړم د تيارو د غرور سترګې به رنړې کړم پرهرونه به په لارو کښې ډيوې کړم څوک چې ما او تا يو ځای ليدلی نه شي! ورپسې به هغه ستا د خُولې خيرې کړم د جانان د خوبولو سترګو ياده ته راځې که د زخمونو ډيوې مړې کړم زه د هر محفله ستړی کورته راشم زه په هر اتڼ کې ځان ذرې ذرې کړ…
ترخـو حـالاتو ترخـي كـري ژبـي	د سترگو جنگ ، د بڼو زغـري غـواړي مينـه د مينـې څـو خـبـرې غـواړي زلمـي پـه غرونـو کـې غمـي لتـوي پېغلې لونگ غواړي ، گورگوري غواړي د ادم خـان لـه گـوتـو دم وتی دی درخو رباب غواړي ، سندرې غـواړي مـــــــونږه گلونــه پرهرونـه وبــشو دنيـــا لعلونــه ، ملغلـــرې غـــــواري ترخـو حـالاتو ترخـي كـري ژبـي د مينې شکور غواړي ، شکرې غـواړي د پرهرونــود ســــــــپرلي بادونـه د غم جاگیر ، د غـم دوتـرې غـواړي…
ته پخپل حسن غره ٸې زه پخــپلے مينې ټنډ يم	د هوس تورې تيارې دي اعتـبار د مينې نشته دعـويدار د مينې ډېر دي پيروکار د مينې نشته ښکلي بد نه دي بد ظن دي عاشقان شول بې يقــينه قصور وار خو ښکلي نه دي سزا وار د مينې نه نشته ته پخپل حسن غره ٸې زه پخــپلے مينې ټنډ يم دا د حسن بې قدري ده که وقـــار د مينې نشته نه په ښکلو وفا شته نه مٸينو کښې رښتيـــــــا شته خوبرويان که مطلبيان دي طلـــــــبګار د مينې نشته نه پوهيږمه بهلوله خوش نصيب که بــــد نصيب …
د مایوسی طــــوفانه تۀ ئې مـــــــړولې نشې	چه مې درمان نه ئې دردونه مې بیا څه له چیړې هسې د سوی زړه زخمونه مې بیا څـــه له چیړې د زلفــو تار د بنړو ستنې نــه چه کار نه اخــلې نا ترسه یاره پرهارونه مې بیا څـــــــه له چیړې د مایوسی طــــوفانه تۀ ئې مـــــــړولې نشې د امید ځلند چـــراغونه مې بیا څه له چیړې یو وړوکې ارمان پوره مې د بوســــې دے نه کړو.. د مینې نور لوئ ارمانـــــــونه مې بیا څه له چیړې چـــــــه سازه ولې په کښې نشې تۀ نغمې د م…
چې تۀ راشې، غزل راشي، څراغ بل کړم	چـــــه مې د شعر په مــــدعا باندې جان نه پوهه وې ناپوهه یاره نــــو شعرونه مې بیا څــــــــه له چیړې ساده بهلــــــوله چــــه د مینې زهـــــر مهره نه لرې د تـــورو زلفو ښامارونه مــــې بیا څــــــه له چیړې د خوشال خټک د پلونو خاورې ښکل کړم "له مستۍ و رقيبانو ته ښکنځل کړم" شوق د ښکلو او د سرو ميو د څښل کړم دا يو کار د سړيتوب دی، دا به تل کړم بوسه راکړه چې اروا دې د غزل کړم غاړه راکړه چې تصوير دې …
يو سړی وم، خدای په څو ورځو کې سل کړم	نور دې څومره رانيزدې کړمه سينې ته وايه څومره دې لا ښکل کړم چې دې خپل کړم په قانون، نه په ملا او نه په نرخ يم زۀ د زړه سړی يم، تل د زړه منل کړم لږ انکار کوه، لږ سوچ کوه، لږ مينه لږ سړی شه چې له ځان سره دې مل کړم چې مې ځان کړ حواله د قام و درد ته يو سړی وم، خدای په څو ورځو کې سل کړم قام پرست يې کړم په وينه او په مينه زۀ پوره يم، څه حاجت چې ځان تلل کړم دا پوره ده چې ياران لرم، ياران شته له يارانو به…
ته ماته په خندا يې او پسخېږي راته بل څوک	ته ماته په خندا يې او پسخېږي راته بل څوک زه ستا په تماشه يم حېرانېږي راته بل څوک خامي زما د عشق ده که خامي ده تا د حسن زه تا را يادومه او يادېږي راته بل څوک اې وخته دا دې څرنګه بې وخته غوندې لوټ کړم ولاړيم اﺉينې ته زه ، ښکارېږي راته بل څوک شايد چې په دنيا کښې هر سړې په زړه کښې غل دې خطاب مې دې بل چاته او قهرېږي راته بل څوک اې عشقه ! دا دې څرنګه کړاو ته مخامخ کړام تېرېږي په ما ” درد “ باندې ، دردي…
‏په دوه ستـــرګو د ښـايست احاطه اوکړه	‏په دوه ستـــرګو د ښـايست احاطه اوکړه کـــيږي نه خـو مګر ځه،تجربه اوکړه وئ، دا څوک دے؟چـــې راګوري او مسکے دے وئ، دا چـــا په هــــديره کې ټپه اوکړه؟ ډکـې سترګې او ډک زړه مې په دې ارزي چـــــې تا غواړمـه په تشه خولۀ (ښه) اوکړه
شیخ چې دېرش روژې پوره کړې نو پۀ ږیره یې لاس راښکو	زه په دې پۀ هغې نۀ یم چې مسجد که بُتخانه ده چې جانان پکښې اوسېږي هُم هغه زما کعبه ده د مذهب بنیاد پرستو! د انسان خونرېزي بند کړئ لوی مذهب انسانیت دے، محبت لویه سجده ده د مسلکو پۀ دې جنګ کې ملاجان نه مې نفرت دے پۀ مذهب د محبت یم ، پۀ وحدت مې عقیده ده د چا هلته کې نهرونه د چا دلته ډک جامونه یو ثواب دے بل عذاب دے خپله خپله نصیبه ده چې پۀ اور راته مخ تور کړي بیا مې ټیټې سترګې بیایي زه پۀ هاغه جنت څۀ …
چې موږ په کې د مینې پټپټوڼی نه وي کړی	د بڼ په چینه ناسته یې لونګ په تار کې بڼې چې ستړې ستړې سترګې کړې راپورته زړه مې سکڼې موږ دوه غریبانان څومره غنیان کړو خپلې مینې زه ستا د کور چینار یم ته مې سروه د انګڼې چې موږ په کې د مینې پټپټوڼی نه وي کړی په هغه ماښامي سندرې نه وايې چڼچڼې سندرې د سپرلي وایم پر پولو او پټو شړشم چې چېرته ووینم رایادې شي ستا څڼې سایل پر تا مئین دی خو د دي مطلب دا نه دی چې ته به یې په دې میدان کې بل څه بل څه ګڼې
پـه تـورو زلفـو مـوقـسم خـوړلی	ستا د وعـدو خبـرې پټـې سـاتو د پټېـدو خبــــري پټــي ســـاتو خپلې به څه وايو چې خپلـي مـودي مـونږ د پـردو خبـرې پټـې سـاتو د پرهرونـو خـولي گنـډلې سـاتو ســتا د بنـو خـبـرې پټـې سـاتو پـه تـورو زلفـو مـوقـسم خـوړلی د سپينو خولـو خـبـرې پټـې سـاتو د سپکو خولـود يـرې ويرېـدو اوس د زړگـو خـبـري پټـي سـاتو خلـك زمـــونږ رنگونـه وپېژنـي مـونږ کـه هـر څـو خـبـرې پټـې سـاتو د واعظــــــــانو د فتنـــو ي…
د ديدن غرونه سیوري نه شو شيرينې	بيا سينه کې ستا يادونه په چپو دي بيا د سترګو سېلابونه په ختو دي هر انداز یې دلفريب دی خو زړګيه دا معصوم معصوم کتل ئې د کتو دي بوراګانو د سپرلو لمنې نيسئ د ګلونو قافلې ګنې په تلو دي د رڼا لارې به کومې پورې څارو د داغونو سلسلې تللې تر څو دي هر يو زخم مو سينه کې فريادي دی ومونه وې خو کیسې د اورېدو دي د ديدن غرونه سیوري نه شو شيرينې خپل سرونه مو وهلي په تېشو دي د وفا ځمکې خړوب نه شوې اعظمه ډېرې وينې …
چې مستو ته مباح کاندي په ميو لمبېدل	ساقي چرته کاسه نيمه شراب لرې که نه؟ په خوا کښې چرته ټنگ و يا رباب لرې که نه؟ ـ ثواب د زاهدانو، ملايانو شه نصيب رندانو ته رنگين غوندې عذاب لرې که نه؟ ـ مسيحا! دا منمه چې تۀ مړي رغوې دارو چرته د سوي زړۀ کباب لرې که نه؟ ـ چې مستو ته مباح کاندي په ميو لمبېدل اوس وايه ملاجانه چې کتاب لرې که نه؟ ـ راغلے يم دا خپله دنياگۍ لاهو کوم دې خم کښې څه قطره نيمه شراب لرې که نه؟ ـ د خم بې غرتي ده، وچې شونډې د اجم…
تپوس کوه د مینی ته زما نه غنمرنګه	اقرار کوه اظهار کوه د خپلی مینی یاره خبره په زړه مه پریږده زړګیه تابعداره تپوس کوه د مینی ته زما نه غنمرنګه چی څومره محبت دی راسره کړی دلداره که ته راته د عشق څو بیتونه راډالۍ کړی زه وابخلم والۍ درته د ښار له ننګرهاره خیر زه که د کنړ یم پروا نه کوی اشنا ته په مینه کی می راغله نازَولی له کندهاره وفا او صداقت یی بی مثاله هنګامه ده ځلانده سرکۍ شونډی یی زبیښم لکه اناره
څومره بې حده یې فرېب ښکلے کړو	چې د رخسارو دې ګلزار ولګېد خزان کښې هم لکه بهار ولګېد ـ دلته یوسف نا! ایمانونه خرڅ شو دلته د مصر یو بازار ولګېد ـ څومره بې حده یې فرېب ښکلے کړو د مصور ښۀ کاروبار ولګېد ـ مونږ پۀ تیارو کښې لارې ورکې کړلې د ژوند مشغل مو پۀ مزار ولګېد ـ هرې ښکالو سره مې زړۀ پورته شي هسې هېبت پۀ انتظار ولګېد ـ شي بې نقابه د ظالم بزدلي د چا چې سر پۀ سر د دار ولګېد ـ زړۀ مې روان د محبت پۀ نظر پۀ پټو سترګو هم پۀ لار ولګ…
خدائے خبر چې څه غلا يې په زړه کښې ده	ګرانه! چې وسو لکه ګل وټوکېد زړۀ مې د حسن پۀ انګار ولګېد وايم به يې هر څه چې په خوله راځي ماله څه د چا د کوره نه راځي ـ بس که دا يوه مينه ترې اخوا کړې نور په څه پوهېږم ما له څه راځي ـ ما او دړد څه دا رنګې منلي دي خوب د سنګريزو د پاسه ښه راځي ـ خدائے خبر چې څه غلا يې په زړه کښې ده نن چې راځي خواله زړه نازړه راځي ـ دا زهر د ژوند هضمول اے خدايه خولې له مې د هر ګوټ سره زړه راځي ـ مۀ کوئ خبرې پکښې مۀ ک…
څۀ کۀ تۀ ئې ناقرار زما همدمه	ورکتی نۀ شم د ګل سره خار وينم د رقيب سره په څنګ کښې نن يار وينم ساقي نۀ مې شته پرواه پۀ ميخانه ستا مۍ دې څۀ کړم چې بصر دې خُمار وينم دا داغونه به مې هره ورځ په زړۀ شي پۀ جبين دې د خالونو قطار وينم ستا نازونه اداګانو ته چې ګورم بس ايله د خپلو سترګو زمبار وينم پۀ دارو د طبيبانو نۀ جوړېږم پرې جوړېږم چې د مينې بيمار وينم څۀ کۀ تۀ ئې ناقرار زما همدمه زۀ پۀ دې ناقرارۍ کښې قرار وينم عندليبه د ګل وصف ما …
د زلمي احساس په پنګه مې اوربل دى	د وژلو ارمانونو تاوان راغى د وصال په شپه چې ښکته چشمان راغى نن سپرلي راباندې بيا وړل خپل نازونه نن دې ياره بيا بې کچه ارمان راغى ته د خپل ښایست احساس دومره هوښیار کړې چې په ماددې د ساده و ګمان راغى د زلمي احساس په پنګه مې اوربل دى پېغلې مينې كې دې څومره تاوان راغى د ژوند بار يې چې يوازې په اوږو وړو جنازې لره يې څومره جهان راغى
دا څنګه ژوند دى زما هم زړه راډک	زما له سترګو راوريږي اوښکې ستا په تصوير باندې توئېږي اوښکې دا څنګه ژوند دى زما هم زړه راډک د ستا هم سترګو کې غړېږي اوښکې ګله! چې تا سره خبرې کوم له مانه ولې مخکې کېږي اوښکې څه به کوي چې ئې ژړا نصيب ده هره ورځ دلته ارزانيږي اوښکې زړه دې د کاڼي دى که نۀ دى ښکلیه چې په ممتاز دې پېرزو کېږي اوښکې ستا یادونه مې زړګي نه راچاپېر دي ماشومان دي لــوني نــه راچـــاپېر دي
دا سړی منم چې دروغژن نه دی	تنګ د یوې شپې له انتظاره دی دا زړه ناقلاره، ناقلاره دی هغه سړی هغسې په تا مین تا چې څوک شړلی له ددې ښاره دی اوس زما نظر زما نظر نه دی تا چې اړولی ستا په لاره دی هر سړي چې هرڅه زهر څښلي دي هر سړی د هر څه نه وېزاره دی دا سړی منم چې دروغژن نه دی زړه یې ښه دی، ذهن یې بېکاره دی مینه زوروه، زړه وره ده زړه یې رانه وړی ستا لپاره دی څه وایې؟ سپرلیه! ماته څه وایې؟ ستورو درته نه وې چې بې یاره دی؟ ستا د مینې…
سپېره قسمتــه! تۀ پۀ اور وسوځې، بیا وسوځې	د يار ګلفام، ګلفام خویونو مدام ذکر کوم مینه ئې یاده کـــړم، او بیا د انجام ذکر کوم سر به مې ښکته کـړي؟ پۀ ما به جهان وګرځوي؟ د شرابڼې چې، د شونډو د جــام ذکر کوم ځار مهربانې مینې، چــا چــا ته دې وښودلم؟ ځار دې شم، زۀ به دې د کـوم کوم الزام ذکر کوم ماشومان داسې وازه خلۀ راته حېران پاتے شي چې د منګي، چې د ګــودر، چې د بام ذکر کوم اخ خوش نصیبې! تۀ خو هر وخـــت د خداے شکر کوه چې پۀ دعا کښې دې سحـر ا…
چې په خوله مې ښکلول پرې نازېدلم	چې پخوا مې په خاطر نه وې ليدلې فلک ډېرې نندارې را وښيلې وار په وار مې وليدل، اغيار وو چې همېش يې د يارۍ لاپې وهلې په بخشش يې نر ناحقه غلطي کړې وار په وار ،‌ په جهان واخلي واړه خپلې چې خبر له ځانه نه وو، ما خبر کړل له هغو مې څو خبرې واورېدلې نه هغه شته، نه په خوله کې هغه غاښ شته چې به ما په اننګيو وچيچلې چې په خوله مې ښکلول پرې نازېدلم د هغو د خولې مې واورېدې ښکنځلې چې يې نن وکړې په چا، ګانده په ت…
يو يې ټوله په محنت کا، بل يې يوسي	د جهان ګلونه واړه بې وفا دي بېهوده ورباندې مينې کا بلبلې کشکې زۀ يو خر، غوڅکی وای سړی نه وای هومره چارې سړيتوب را ونمايلې دوه رفيق دي، د يوه په ويل ژغ کړم دا دويم راباندې غرپ وهي چې غلې نه د دين، نه د دنيا دي ځينې نور يې د باغي دايل په منځ کې وبلښلې چې وربشې کري، کله غنم ريبي پټه نه ده څه کرې هغه اخلې يو يې ټوله په محنت کا، بل يې يوسي راشه ګوره چا اولجه کړه، چا ساتلې يا دارو د لېونتوب وکړه خوشحال…
دا زما سترګې به کله شي مړې	چې په زړه يې ګرځوې وړې وړې يوه ورځ مې به له وره وشړې چې په تا پورې يې زړه نه وي تړلی په هغه پورې زړه څه لره تړې که مې وږمي ساړه ډېر وي قبلوه يې مړې ايرې د نغري څه لره لړې چې ځير ځير يې مخ ته ګورم، نه مړېږم دا زما سترګې به کله شي مړې ستا خوږې شونډې نبات دي، رقيب مچ دی ښه خو دا، چې يې له شونډو وشړې څو ځوانان دې په خپل ځان دي کښېنولي لا به څو درباندې کښنوې زړې ياره! تۀ چې له اغيار سره خندا کړې د خوش…
له ګناه وروسته د توبې سړی یی	دنګه چیناره بی فایدې سړي یی پخپله خوښه د فایدې سړي یی کمال لری خو بی کماله هم یی ته د لعلونو د مانې سړی یی ته د ګل مخی پیغلی مخ ته ګوری له ګناه وروسته د توبې سړی یی تندی دي ډیرو ته په ټیټه نشو صرف یو چاته د سجدې سړي یی لورې دی یو دی هيڅ بدله نشو له ورایه ښکاري د کعبې سړی یی څو غنمرنګو چی لیدلی وی ته ځلانده ښکلي د څهرې سړی یی
دا پۀ زړۀ چې مې د غم وریځې ګرځي	ښاپېرۍ مې د خوبونو پۀ لړزان ده باچایي پۀ ټول وطن د تورابان ده ـ د مرغۍ وینه کۀ توي شي هم خفه شم د انسان وینه خو بیا هم د انسان ده ـ لا پۀ کر کرونده پایم نور څۀ نشته لا زما نصیبه اوس هم پۀ اسمان ده ـ لاس دې مۀ نیسه ارمان دې پاتې نۀ شي لا یوه ریښه مې پاتې د ګرېوان ده ـ دا پۀ زړۀ چې مې د غم وریځې ګرځي علامه زما د اوښکو د باران ده ـ لا د زړۀ دنیا مې نۀ ده نوره شوې لکه وه چې به اوس هم ستا پۀ ارمان ده …
محفل چې تود شي خلک خود د چا خبرې کوي	زړه دې راتله غواړي حيا دې ارادې ماتوي په نيمه لاره کې حېرانه، اور به اولګوې د زمانې به راته پام کړې په بېديا به مې کړې زما ريښې ريښې ګرېوانه، اور به اولګوې زړۀ مې درزېږي د يار مخ ته مې نظر مه بيايه مه كوه، مه كوه ارمانه، اور به اولګوې ته چې پوکې دغه ايرې، ايرې ژوندون د ممتاز ښه درپوهېږمـه نادانه، اور به اولګوې محفل چې تود شي خلک خود د چا خبرې کوي خير دى اشنا که څوک زما او ستا خبرې کوي دا د مٸينو …
چرته خو به هله ماته اوګورې	دم به شي، دارو به شي،درمل به شې درده! د يادونو سره مل به شې ستا په مينه مينه كاته ياره، خـو! زه په تا يرېږمه بدل به شې ښکلیه! زه شاعر يم ځان دې مه نغاړه خور به په ملکونو شې، غزل به شې چرته خو به هله ماته اوګورې چرته خو د زړه ډګرى ګل به شې ژونده! که دا حال وي خو پوهېږمه ګران به شې اخر د غره مزل به شې پوى يمه نصيبه! زه ممتاز په تا تاو راتاو به شې د زلفو ول به شې هر خواته شوه عامه ستا د زلفو د حلقو …
برندو بڼو ستا که زما اوښکې پارولې دي	بويه چې پخه وي په هر حال کې دپخو ژبه ګوره چې کچه نه کړې د سترګو پښتنو ژبه برندو بڼو ستا که زما اوښکې پارولې دي اوره يې لمر مخيه اوس کوې د پلوشو ژبه ګله په زارۍ مې په خندا شې، خو هيڅ نه وايې ستا د خاموشۍ په خوله کې ښکاري د اغزو ژبه هغه ساده سترګې چې ماشوم غوندې کتل کوي چا ورته ښودلې ده ``حمزه`` د غلچکو ژبه
چې دا د زړونو پېژندل به کوم انسان له ورځي	چې دا د زړونو پېژندل به کوم انسان له ورځي شوګيره ما اوکړه او خوب زما جانان له ورځي ګلستانونه به د دے سترګو ليدو له راځي هغه بلا ښکلے به ولې ګلستان له ورځي سپوږمۍ مې زړۀ کښې ياره ستا يادونه اولړزول زړۀ مې راډک شو ځکه اوښکلے مې ګريوان له ورځي د زړۀ تيرو له ترې د سترګو رڼا ګانې غواړم جانان مې لوبو له د ستورو چراغان له ورځي هغه ډولۍ چې د ارمان په دغه لار تيرېږي اسمان به زمکے له کۀ زمکه به اسمان له ور…
ممتازه! مينه لكه جنګ خـونړۍ	د ستا د مړو سترګو انګار سوى يم لاس رانه تاو کړه په قرار سوى يم د وښکي خال نه دې پوښتنه کــوم بې لارې سوى که په لار سوى يم د غره لمنه او يادونه د ستا خپلی ټپې، خپل يكه زار سوى يم په سرې غرمې کې په وعدې ستي يم زېړ مازدیګر کې انتظار سوى يم ممتازه! مينه لكه جنګ خـونړۍ ممتازه! زه لكه د ښار سوى يم
څومره بې ځايه رژېده، څومره بې رنګه شوله	تۀ ممتازه! دومره هم نۀ یې وړوکے پۀ خپل سر واخله د خپل عذاب پنډوکے د امید د چینار سیوري کښې خوب راغے سر ته ږدمه د رېمن ارمان زړوکے څومره بې ځايه رژېده، څومره بې رنګه شوله لاړه اخير د ښايستونو دنيا ړنګه شوله بس خو دلاس په اشارو به سره زړونه تش کړو دا د ګونګيانو قافله که مو تر څنګه شوله ښه ده اخير د ائينو د خندا ورځې راغلې ښه ده_ د هر سړي څهره دومره بد رنګه شوله څوک به چنډن، څوک به لونګ د عشق د لارې…
د‌ ژوند مطلب څه وي معنې د احساساتو څه وي	نغمې پيکه محفل غمجن وي چې جانان نه وي ګلونه اوچ شي چې اوبه نه وي باران نه وي د‌ ژوند مطلب څه وي معنې د احساساتو څه وي د چا په زړه کښې چې حسرت نه وي ارمان نه وي د‌ ګل د غيږ او د ازغی د سوی نه نۀ وي خبر چې ئې پرهر په سينه وينې په ګريوان نه وي چې سر په تن ساتې په لاس کې ئې پريکړې نه وړې د يار ديدن داسې اسان داسې ارزان نه وي
مينه د داغ او د لمن فلسفه نه پيژني	مينه د داغ او د لمن فلسفه نه پيژني د مئينانو قبيله او خاندان نه وي خولې خولې شمه د ډيرې حيرانۍ نه ورته چې آئينه د حسن ګوری او حيران نه وي زۀ او جانان دغسې شپه د ديدن شپه نه کڼو چې مو په مړو بڼو د اوښکو چراغان نه وي زنځير د مينې ليدې نه شي په نظر نه راځي سړې بندی وي که زندان وي که زندان نه وي تۀ د جانان په ځائے په ځان باندې خبرې کوې سائلؔه چرته چې جانان وي هلته ځان نه وي
تۀ د شپې راشه نظاره چې د وفا جوړه کړم	تۀ د شپې راشه نظاره چې د وفا جوړه کړم په کور به اور پورې کړم تاته به رڼا جوړه کړم ـ د اوښکو پرخه د سړو سړو آهونو هوا تۀ چې راځې زۀ درته څه ښکلي فضا جوړه کړم ـ زۀ د ګلاب په تنکو پاڼو وهم کرښې د خيال پوهېږم نه څنګه نقشه ستا د خندا جوړه کړم ـ اسمانه! تۀ چې تندرونه ګرځوې راپسې زۀ د اميد جونګړه چرته په صحرا جوړه کړم ـ دا زۀ افګار به روالمه انقلاب د مينې مړ خو به شم خو ستا په ښار کښې به غوغا جوړه کړم
په محنت که دې تندی ټوټې ټوټې کړو	حوصله کښې د مرام نخښه رسا شي کوم سړی چې وارخطا شي ترې خطا شي عقيده يې شي په خدای هله مظبوطه چې په ځان باندې يقين د چا پيدا شي په محنت که دې تندی ټوټې ټوټې کړو دا مې واوره چې تندی به دې بينا شي د پرون خوب خو دې ``نن`` تاريکه شپه کړه نن بېدار شه چې ``صبا`` خو دې رڼا شي خپل مطلوب په هلو ځلو راطلب کړه خدائې خو نه يې چې په امر درله را شي بد عمل سړی څاروی کړي له انسانه روغانيه! څه معکوسه ارتقا شي
د ستا يادونه خندوم په مينه	د ستا يادونو سره نښته يمه څه داسې نه چې بې همته يمه په عاشقانو ازمايښت مه کوه لکه پتنګ په لمبو ورته يمه د لر و بر څوکیداري کومه د لواغر څوکے ته خته يمه د ستا يادونه خندوم په مينه زۀ چې خبر د‌ محبته يمه عشق جواري ده د سرونو د زړو چې ګټي زړونه هغه پته يمه پخپله مينه يم، وطن مينه شي د تصوّر شاهين الوته يمه
دلته څوک د چا په غم نه خفه كيږي	عاشق شهيد شي په فضا کښې خور شي خير که عرشي په تن پرېوته يمه څيرو څيرو ګرېوانو ته ګوري، خاندي ښكلي خپلو كارنامو تـه ګوري، خاندي د يارانو زړونه يو بل نه ماړه دي خو بس تېرو ورځو شپو ته ګوري، خاندي دلته څوک د چا په غم نه خفه كيږي دلته خلق جنازو ته ګوري، خاندي دا د مينې رنځ وهلى زړه مې خدائېږو د خپلوانو دلاسو ته ګوري، خاندي ستا له سترګو زار! د زړه سيمه مې ګل شوه پرهرونه مې باڼو ته ګوري، خاندي ژوند که …
د وختونو د جولۍ نه، هر چا خپله برخه یوړه	ستا د دوه ورځو سپرلی و، ستا د دوه ورځو ګلونه خو زما په زړه یې کېښول، د همېش همېش داغونه مل مې نورې اندېښنې خو، بل مې زړه کې مشالونه زما شپه شپه زندګي او ستا سحر سحر خیالونه د ژوندون په هره لاره، لکه سوړ اسویلی تېر شوم په قدم قدم تاوده وو، ستا د حسن محفلونه بې حسابه راله راغلل، بې جوابه رانه لاړل د اودو سترګو خیالونه، د مسکو سترګو سوالونه د وختونو د جولۍ نه، هر چا خپله برخه یوړه تا د حسن سحرونه، م…
د چل ګس په هر يو چل کې زړه راښکون دى	ستا دې ورکه کړي خندا د اننګو نه دا مې نه غوښتل د اوښکو، اسوېلو نه ساتم زړونه د يارانو، په زړه بار وړم مختلف يمه د دې دور زلمو نه د چل ګس په هر يو چل کې زړه راښکون دى زړه مې غواړي خو ستون نه شم تېروتونه عجيبه ده بيا مې هم زلفې خوښيږي زما څومره ډېر نفرت دى د تيارو نه ستا يوه وعده جانانه! څه دروغ شوه د ممتاز دې زړه راموړ کړو يارانو نه
چې د ګياه غوندې طوفان ته څملاستنه کوي	څوک چې په خپل وجود برداشت لکه مېچنه کوي تاريخ به ټول عمر آغاز له هغه تنه کوي لکه ګلاب چې مې په ډکه خوله ستائنه کوي ستا لېونے ستا د غني سترګو مننه کوي هغه انسان به د سختۍ مقابله څه وکړي چې د ګياه غوندې طوفان ته څملاستنه کوي دا د پښتو علمبردار مونږه په کومه بوځي؟ د خپل اولس بچې بچې رانه پوښتنه کوي دا بره ناست خلق څه بره پيدا شوي نه دي عالم په پاټکي پاټکي ځي بره خَتنه کوي تاريخ د هغو خلقو نوم چرې هې…
چې زړۀ ته ستا د تورو زلفو شبستان راغے	غوټۍ لا ګُل نه وۀ د پاسه پرې خزان راغے ظالم اسمانه ستا په چارو ډېر ارمان راغے ما يې د زنې خال ته ځير کتل ليدې مې نه شو چې پرې د پاسه د خورو زلفو کاروان راغے ډېرې ګيلې ، ډېرې شکوې به ورته اوکړمه زۀ که چرې بيا مې په وطن باندې جانان راغے خزان ظالم ښکلي ګلونه ټول تباه کړل ورنه بلبل چغا په ژړا سر له ګلستان راغے په خوب اوده وم ناګهانه پرې را اولوېدمه چې زړۀ ته ستا د تورو زلفو شبستان راغے زۀ ستا په مينه…
دا چې قبر شانې ښکاري، یو مرګونے پکښې پروت دے	د نظر په غشيو ووله، زما زړۀ دې نښانه ده د خلوص او مینې ډکه، دا حقیره نظرانه ده ـ تۀ تابع د موسمونو، چې خبر د رازه نه یې زما ژوند سپرلے سپرلے دے، څو چې ډکه پیمانه ده ـ تۀ یې خورې وایې سرکه ده، زۀ یې څښمه چې شراب دي دا عرق چې ترېنه وځي، د یوې غنچې دانه ده ـ ستا د سترګو د کاسو نه، مقدسې نشې څاڅي شرمنده ورته شراب دي او سر ښکته میخانه ده ـ دا چې قبر شانې ښکاري، یو مرګونے پکښې پروت دے دا زاهد دے غلط مه…
دا سالک د عشق مقـــــــــام نه بې خبر دے	ريبار راغے خو جانـــان ورسره نشته درد ٸې راوړلو درمـان ورسره نشته زړه مې چوى حسرت د وصل ٸې پوره کړه خداٸيګو نور تاب د هجــــران ورسره نشته يار مې خپــــل تار تار وربل سلامت غواړي غم زما د بژه ګريـــــوان ورسره نشته درد مې اوښکه شو په آه کښې بدل نه شو تش باران راغے طوفـــان ورسره نشته عجيبه ماليار دے هـر څه ګلچين لوټ کړل فکر هيڅ د ګلستـــان ورسره نشته دا سالک د عشق مقـــــــــام نه بې خبر دے چې خب…
شيخ محروم به د ايمـــــــان له حلاوت وي	په دروغو د عرفـــان د رب دعوې کړي معرفت چې د خپل جـــان ورسره نشته چې په باٸې بسم اللٗه مــــــــلا پوٸې نه دے پوٸې شوم پوهه د قـــــــــرآن ورسره نشته چې د چا دے دا کاروان د حسيــن ع نه دے چې د شاه عباس نشـــان ورسره نشته ګله زړه مې ستـــــا په جبر خفه نه دے ګله زيات د صبر تـــوان ورسره نشته شيخ محروم به د ايمـــــــان له حلاوت وي محبت د کل ايــمان ورسره نشته تنګ دلي د ساقې ورانه ميخــــانه کړه …
د ژوند په لاره که زما سره ځې	‏زما د تړمو وينو جام واخله راشه د نوي ژوند پيغام واخله د ژوند په لاره که زما سره ځې په لمبو پښې کيده اؤ ګام واخله ستا په نظر کې مې پښتو اوليده راشه دا خُوږ زړه مې انعام واخله په خُلې مې مُهر دے وئيلې نه شم په سترګو سترګو کې سلام واخله
پخوا به دې تل زۀ درګډولم په خپل غم	دا ستا د زړۀ و خواته در روان دی بل سړی زۀ نه يم اوس مالک دا د مکان دی بل سړی ددغه ښار ځپلي که نازېږي ټول په ما ددغه ښار پر ښکلو باندې ګران دی بل سړی زۀ نه يم، زۀ خو ستوري هومره لري يم اشنا ستا شونډو ته نزدې لکه پېزوان دی بل سړی پخوا به دې تل زۀ درګډولم په خپل غم خو نن دې لوند د اوښکو په باران دی بل سړی درويشه په دې کلي کښې دی دا عجب رواج چې تورې يو سړی وهي او خان دی بل سړی
غوټۍ لا ګُل نه وۀ د پاسه پرې خزان راغے	غوټۍ لا ګُل نه وۀ د پاسه پرې خزان راغے ظالم اسمانه ستا په چارو ډېر ارمان راغے ما يې د زنې خال ته ځير کتل ليدې مې نه شو چې پرې د پاسه د خورو زلفو کاروان راغے ډېرې ګيلې ، ډېرې شکوې به ورته اوکړمه زۀ که چرې بيا مې په وطن باندې جانان راغے خزان ظالم ښکلي ګلونه ټول تباه کړل ورنه بلبل چغا په ژړا سر له ګلستان راغے
په خوب اوده وم ناګهانه پرې را اولوېدمه	په خوب اوده وم ناګهانه پرې را اولوېدمه چې زړۀ ته ستا د تورو زلفو شبستان راغے زۀ ستا په مينه کښې په سر و مال تړلې نه يم په ما دې څنګه د ټګۍ برګۍ ګمان راغے اختره مه کوه ژړا ګوندې بيا راشي سپرلې خېر دے د مينې په ګلشن دې که خزان راغے
تۀ چې نفرت کوې زما نه په څه؟	خداے شته نن ړوند او که بينا شومه زۀ چې د عالم په تماشا شومه زۀ غمه په تېره دې ارمان کومه د خوشحالۍ سره آشنا شومه زۀ تا د ژړا چې مې تپوس وکړو له ډيره سوخته په خندا شومه زۀ تۀ چې نفرت کوې زما نه په څه؟ وايه په تا ولې شيدا شومه زۀ خلقو به وے خو زۀ مئين نه ومه څنګه دروغ وو چې رښتيا شومه زۀ دومره طاقت وو د پرواز څه پکار عشقه اوس څه شوې چې عنقا شومه زۀ شوم زۀ حمزه چې ستا د سترګو قتيل پوے په انداز د مسي…
پـرېـږده چي ډېـر بـاران راو ورېـږي	چي ژاړم نـه لا هـم اشـنـا وژاړم تـا پـسـي هـم او هـم لـه تـا وژاړم نـه تـه صـبرېـږې او نـه هـغـه راځي زړه لـه هـغې او کـه لـه تـا وژاړم؟ پـرېـږده چي ډېـر بـاران راو ورېـږي پـرېـږده چي ډېـر در پـسي بـيـا وژاړم دا بـېـوسـي، دا مجبـوري او رقـيـــب زه بـه لـه کومي يـوې بـلا وژاړم "زهيره" ډېـرو مــي زړګی داغـــلی لـه چا ګـيـلـه وکړم؟ لـه چا وژاړم؟
ګل خو د ګل د لیونۍ ځوانۍ د خيال نوم دی	ګل خو د ګل د لیونۍ ځوانۍ د خيال نوم دی د زړۀ چاؤدون هنر په خپله د کمال نوم دی مينې هر څوک کوي خو هر څوک مينه نۀ پېژني وصال د هجر نوم دی، هجر د وصال نوم دی رڼا د وينې تل زما د زړۀ د داغه اخلي زما د زړۀ داغ ستا د روڼ جبين د خال نوم دی زلفې د پېچ و خم په مخ او لونګين په سينه ځانګل د فکر او د خيال په کښې د ټال نوم دی لکه دسمالی مې د زړۀ په پرهرونو لګي د مسيحا نوم ستا د ګوتو د دسمال نوم دی د چا د ياد …
خال دې داسې د سرو شونډو څنـګ کې ښـکاري	څـه ښايسـت وي هــغـه مـخ کې سـتـا له مخه پـه کـوم مـخ کې چې نـه خـال ښکاري نه زخـه هسې نـه چې سـتا پـه وړانـدې سـتا صفت کـړم زه شـــيــدا دې صـفــتـګــوی ومــه تــر مخه خال دې داسې د سرو شونډو څنـګ کې ښـکاري لــکــه زه چـې شـکــر غــواړمــه بـې نــرخه تــه چې سپـيـن مـخ دلاسـو پـه پـاڼو پـټ کـړې د رقــيــب رابـانــدې ډېــره کـيـږي سـخه ستا ديـدن بـه مې بـيا بـيـرته بـيست سـالـه کړي کــه پـــه زړه…
زخم هـر زخم چې تر مـــــــا رارسي	شـــــــور د هستۍ له سمندره راځي هــــر چې راځي له دې منظره راځي زه هم شپونکی د دغه غــــرونو ومه اوس نه ټپه او نه سنـــــــدره راځي مشک خو کـــــــرم و د‌ مشکينو زلفو دا چې ډډوزې له بستـــــــــره راځي زخم هـر زخم چې تر مـــــــا رارسي ستا د لينـــدې، ستا له خنجره راځي څومــــــره تغمې مې په سينه ولاړې څومـــــــره غوصه په نه خبره راځي چا ته دې مښکې غـوړولی منظــــــــر ټـــول بې زبـــانه، بې بص…
جانانه ژوند که مې د ډاګې ډاګې ډېر اوولي	ستا لېونى ستا په نامه لېونى ھغسې دى ناز يې په تا دى ملنګ ستا د کوڅې ھغسې دى زه تقدس ته د تیرو سجدې څنګه اوکړم لا مې شعور روڼ دى احساس مې ژوندى هغسې دى په پردي زړه باندې به څنګه اخر ملا اوتړم چې زما خپل زړه لا زما نه پردى ھغسې دى لا مې اباده ده د درد دشت کې د فن جونګړه لا مې سمسور د پرهرونو سپرلى ھغسې دى هغه یو ځل چې پکې اوسوې زما ځوانې جذبې په هغه ښار کې لاھم ھغه لوګى ھغسې دى جانانه ژوند که مې د …
مونږ د نفرت د طوفانونو پروا نه ده کړې	د ښايستونو د سپرلي باد ته ګلونه کرو په خپلو زړونو کښې د مينې ارمانونه کرو ستا د بڼو سرونه هغسې په زړۀ ګرځوو مونږ د ځيګر په زمکه هغسې زخمونه کرو د وخت قاضي دې پرې څه نوي فتویٰ ولګوي مونږ په دې خاوره نوی خيال، نوي فکرونه کرو زمونږ خودسره منصور خېلو نسل نه ورکېږي مونږ د دارونو په سرونو کښې سرونه کرو مونږ د نفرت د طوفانونو پروا نه ده کړې مونږ د زمکې په سينه کښې الفتونه کرو دردونو لږه غوندې ساه واخلۍ …
څه اوکړم که ډوب شم د صبا رنګین خوبونو کښې	ستوری د سحر قصی د نوو پسرلو ليکي خط د ليونو د برخې سم په پلوشو ليکي ما ته د سبا وږمو په غوږ کښې داسې اووئيل ګل زمونږ د وينو تذکری په مسيدو ليکي کوم قدغن به ستا د وفا زيری له ما منع کړي ستا د سترګو ځار شمه ټول خط په اشارو ليکي څه اوکړم که ډوب شم د صبا رنګین خوبونو کښې اوښکې د ماضي غمونه ما ته په ليمو ليکي مات شه د باګرام د بهرامانو اورنګی قلم کوم چې په پښتو ژبه خبرې د پردو ليکي ښه خو غنيّ خان دی چ…
بس هغه نجونې چې رانجه نه لري ما ته ګوري	يو څوک له ځان سره موسکی دی چې دا چا ته ګوري د زړۀ کړکۍ يې خلاصه کړې ده او تا ته ګوري دومره حساس دی چې ښکالو يې ښه څرګنده اوري د سپوږمۍ شپه ده په خپل سيوري پسې شا ته ګوري ما مې د زړۀ د رنجو تيږه ما ته ما ته راوړه بس هغه نجونې چې رانجه نه لري ما ته ګوري د غره په سر د يوه غاټول غوندې يو کس ولاړ دی سر له مستۍ پر اوږو اړوي دنيا ته ګوري دا‌ څوک د مينې تهجد کوي په نيمه شپه کښې زما غزل زما د مړو اوښکو رڼ…
مـونــږ لیــونـــــي د مینې، مونږ چـــــاته ازار نۀ کوو	څـنګه دې خوښـــه ده، راځـــه کنه يـــو کــار نۀ کوو؟ څوک به ښائسته وي؟ راځه دواړہ به سينګار نۀ کوو کــۀ دومره نـر یې رامیدان تـه شــه پـۀ دې تـړه چې پـــۀ مــاشومانــو،او تـــورســــرو بــــه ګُوزار نۀ کوو مــونـږ شاعـرانــو خــو کافــــر تــه ھم دعـــا کړې دہ مـونــږ لیــونـــــي د مینې، مونږ چـــــاته ازار نۀ کوو تــۀ راتــه ھم اوخــاندہ، زۀ بــه درتـــه ھم اوخـــاندم ھســـې لالیــــه! پــۀ رقی…
د چا د بېلتانۀ د درد تاثير دي په وجود دی؟	رنګونه د سپرلي دي په ښکلا کې انځور شوي د حورو ښایستونه دي په تا کې انځور شوي څۀ پېغله لېونۍ د ميني ژبه خدای درکړې لفظونه دي د سترګو په ادا کې انځور شوي مورکۍ تۀ مې په خپلو فرشتو لاسو کې ساته د خدای ټول جنتونه دې دعا کې انځور شوي راځه د يار د تورو ملاليو سترګو ياده! خوندونه دي د هر درد په سزا کې انځور شوي د چا د بېلتانۀ د درد تاثير دي په وجود دی؟ داغونه دي سپوږمۍ د مخ رڼا کې انځور شوي سلګيو کې يې …
دا مهال وګنډه د خپل وجود ژور زخمونه	خپله خبره کړه د بل خبرې مۀ زوتوه مُلک د پښتو دے د چل ول خبرې مۀ زوتوه راځه چې وکړو په تندو ځان له په خپله ليکل دا د تقدير دا د ازل خبرې مۀ زوتوه زۀ د جنګونو فلسفې د ژونده ايستے يمه نورې د جنګ او د جدل خبرې مۀ زوتوه که ښاده ورځ غواړې نو بيا اسلام آباد يادوه د پېښور او د کابل خبرې مۀ زوتوه ستړے شوم ډېر ستړے شوم، پرېوتم د لاده باده پرېږده چې سا واخلم د زغل خبرې مۀ زوتوه دا مهال وګنډه د خپل وجود ژور …
رنځوران شو ښایستونه د ګُل مخیو	کجل رنګ دې د ژړا پۀ مخ راخور دے غزل رنګ دې د خندا پۀ مخ راخور دے چې سُرخۍ دې لۀ رُخسارو، شونډو څاڅی سُر خُمار دې د صهبا، پۀ مخ راخور دے پۀ وطـــن د زړۀ وریځـې را غُونډېږی د وربل غم د ځلا پۀ مخ راخور دے پۀ ښــــارونو بَوؤ بلا نازله شوې غم اندوه دے، د دُنیا پۀ مخ راخور دے پۀ هوا کښې تراخۀ زهر دي ګډ شوي کېفیت یې د هر چا پۀ مخ راخور دے تۀ چې نۀ کوے اظهار پۀ خُلۀ د مینې تقدُس دې د حیا پۀ مخ راخور دے ش…
راځه چاے وڅکه دمه راســـــــــره وکړه	دَ خندا او خوشحالۍ وختونه تېر شول لاړل لاړل دَ ځوانۍ وختونه تېر شول يا خو ما ديدار دَ يار هم کړې نه وه لکه تېره شي سيلۍ وختونه تېر شول دما طمعه… طمعه… طمعه پاتې نه شوه چې دَ مينې لېونۍ وختونه تېر شول ستا لوظونه او وعدې په پښتانې خُوله تش وئيل وو دَ خُولگۍ وختونه تېر شول نوے رسم او رواج او نوے نسل؛ عرشي جانه! پخوانۍ وختونه تېر شول ژوند مې مۀ اخله جرګه راسره وکړه د ټوپک خلاف نعره راســـــــره وکړه …
دا يو ځان مې ملكيت دى دا به تانه صدقه كړم	‏هر يو ګل دى پاڼې پاڼې نشته ساه يوه غوټۍ كې په سپرلي كې هم خزان دى، وير ژړا ده په ښادۍ كې دا يو ځان مې ملكيت دى دا به تانه صدقه كړم ياره! ما سره نور څه دي په غريبه غريبۍ كې دا زما خاورې ايرې ژوند پكې ستا نيازبينه مينه لكه ګل وي چا ټومبلى په ريښې ريښې پګړۍ كې
چې مے درمان نه ئې دردونه مے بیا څه له چیړے	چې مے درمان نه ئې دردونه مے بیا څه له چیړے هسې د سوی زړه زخمونه مے بیـــــا څه له چیړے د زلفو تــــــــــــار د بنړو ستنے نه چې کار نه اخلي نا ترسه یاره پرهــــــــــــارونه مے بیا څه له چیړے د مایوسې طوفــــــــــــــــــــــانه تۀ ئے مړولے نشي د امید ځلنـــــــــــــد چراغونه مے بیا څه له چیړے یو وړوکئے ارمـــــــان پوره مے د بوسے دے نه کړو د مینے نور لوئے ارمــــــــانونه مے بیا څه له چیړے چې …
دا چې سجدو ليوني کړي يۍ نو هسې نه ده	ساړه ساړه تاؤده تاؤده کاږه واږه اوګوره نن به ماښام کلي پريدمه ما ته ښه اوګوره زۀ را روان يم ستاسو چم ته ليونې ليونې ته کاڼي جمع که پۀ کلي کښې واړه اوګوره دا چې سجدو ليوني کړي يۍ نو هسې نه ده جنت ترې اوباسه نو بيا د مونځ خواږه اوګوره مونږ ګيني ويل پۀ ليوني پسې به څوک خفه وي نن مازیګر مې جنازه کښې میلمانه اوګوره بیا به خبر شي چې ما څومره ليونتوب کړې دي دا کور چې وران شي بیا ئي کاڼو کښې ويښته اوګوره…
تـه خـو بـه تيــره شـي بيـا ټـولــه شپـــــه نښتـــــرې ژاړي	ژبـې ګـونـګۍ دي اوس مـې شـونډو تـه خبـــــــــــرې ژاړي رباب مـات شــوې دي هــر تار کښې ئـي سنـــــــــدرې ژاړي خــــوار يـــم نهــــر يـم خـو ملګـــرو غيـــــرتـي نهـــــر يـم ډالـــــــــــر تـه نـه ژاړم اکثــــــــــر راتـه ډالــــــــــــرې ژاړي چـې پـۀ دي کـور کښې داسـې کـــومــــه نـاروه شـــوې وۀ پـۀ دغـــــه وران ديــوال اکثــــر مـاښـام کـونتــــــرې ژاړې يـه مـــورې پاســـه ډيــــوه بلـ…
دلته قاضــــــى داسى فتوى ورکوى	دلته قلــم دلتــــــــه کتاب خرڅيږى ايمان په دوه سيخه کباب خرڅيږى څه عجيبه شـــان عـــدالت دى دلته آب زم زم ســـــــره شراب خرڅيږى د ايمان کــــچه دومــــره ټيټه شوله هر يو ملا هـــر يو محراب خرڅيږى راشه د عــــربو بازارونه ګوره د پښتنى پيغـــــلى حجاب خرڅيږى په حق وينا يـــــــى ژبه ګونګه پاتى په هره خـــــوا دلته کذاب خرڅيږى دا عجيبه شــــــــانتى بازار دى ياره پکى قــــــــرآن پکى رباب خرڅيږى …
جهان زخمونـه کـــــري کر ته دي د غم راغلي	لــه میني ډکـــــه ستړې مشې خامخا راکــوي کلـــــــــیوال ښه دي همیشه راته خندا راکـوي بازارکي مینه په پیسو ده په دوکو ده ژوندون داسې څوک نشته چې خوښي راته وړياراکوي پیټی د غم به رانه واخلې او،کــــه نه لالــــــيه د ستا په وجه خپل ژوندون ماته سزا راکـــوي زه د دونیا پـه طبیبانو بانــدی وګرځـــــیدم ټکــــــــور دزړه راته دیدن دخوږ اشـنا راکوي جهان زخمونـه کـــــري کر ته دي د غم راغلي موږه ويل چې…
د تـرقـۍ خــوبـونـه نـــه وينــــو تعبیــــــــــر تـه نـاست يـوؤ	خلک محنت کـوی مـونـږ هغســـــې تقــديــر تـه نـاست يـوؤ خپلـــه نقشـــــه نـه لــرو بس د لاس لکيـــــر تـه نـاست يـوؤ ځکـــــــــه خـو روستـو يـوؤ کمــال مـو ځکـــه نـه دي کــړې مـــونـږ لــه تــر اوســه پـۀ زړو قبـرونـو ويـر تـه نـاست يـوؤ جـــــذبـې مـــو مــــړے دي او د خــاؤرې نـه ګلـونـه غــواړو د تـرقـۍ خــوبـونـه نـــه وينــــو تعبیــــــــــر تـه نـاست يـوؤ اذادی وينـــــې غـــــــواړي سـ…
پـۀ ټـک مـاښـام کښې د ړونـدو اوښکـو بهیـر تـه نـاست يـوؤ	ځــان تـه مـو خپـــــل جنت جـوړ نـه کـــړو د همت پـۀ تـوره د خــداې پـۀ کـور کښې د آدم بـابـا جـاګیـــر تـه نـاست يـوؤ قلـم‌ مـو لاس کښې شتـه خــو لار مـو پيــدا نـه کـړه د ژونـد ښـه پـۀ سـړه سینـه د‌ خپـل قسمت تحـــريـر تـه نـاست يـوؤ ستــا د ارمـان مـــــړي تـــه غســــــــــل ورکــــه اوم ژاړمــه پـۀ ټـک مـاښـام کښې د ړونـدو اوښکـو بهیـر تـه نـاست يـوؤ منظــــــــره ســرو کافـــرو ستــورو کښې …
لمونځ به د سحر کوو او خوب به د غرمو کوو	مه ژاړه بلبله عبادت به په نغمو کوو ذکر د ګلونو به د پرخو په تسپو کوو لمونځ به د سحر کوو او خوب به د غرمو کوو تل به صفتونه د رخسار او د بارخو کـوو زړونه به ذرې ذرې د لمر په غېږ کې وشيندو پټ به دیدنونه د سپوږمۍ په سپینو شپو کوو غوڅې دې کړې ژبې راته مينه خو غوڅېږي نه یو جهان خبرې به په سترګو په لېمو کوو ځو به په اغزيو کې دردونه هم نشه لري مست خماري خوب به د غوټو په بالښتو کوو ځو د یار کوڅو ته، چې دا…
سبا که هر يو عذاب راغی، نو تيار وسيږئ	يوه اسره هم غنيمت دی د ژوندون دپاره د ائينو سترګې ړندې مه شه بې نوره ښاره! ماښام ذرې ذرې سر ږده د تنهائۍ په ليچو سحر راپاڅه او د ښار پورې ورونه شماره سبا که هر يو عذاب راغی، نو تيار وسيږئ نن خو تمام ملنګان کډې باروي له ښاره ستا نه د درستو خطيبانو دستارونه لوګی څومره لذت لرې زما د ګناهونو باره! تسنيمه! ليک مو پۀ نصيب هغه زړه چاؤدی سفر لارویو ټوله زندګي کړله برباد په لاره
زۀ د ګل مستۍ ته د کمال په نظر نۀ ګورم	هغه مې د ذات د دائېرې نه اوس وتلے دے هغه يو سړے مې له يادونو لرې تلے دے د چا د لونګين بدن لټون دے هوش کښې نۀ يمه سر ته مې د چا د خوشبويۍ خمار ختلے دے زۀ د ګل مستۍ ته د کمال په نظر نۀ ګورم ما د يوې غنچک غنچک ځوانۍ زوال کتلے دے هوا دې په شا وړي دي ويښتۀ او تا خندلي دي ستا هغه تصوير مې له په سترګو کښې ساتلے دے هغه نغمه ګر معينه، هغه سحر ساز اواز هغه تور بلبل مې د زړۀ باغ نه الوتلے دے د ډول په ژغ به …
غوټه د شوګير مې په پستو وږمو کې ونغاړه	تنده د دیدن مـې پـه ليمـو لیمو کې ونغاړه راشه دا د ژوند ماښام په دوو ډیوو کې ونغاړه سوې کرونده به بیا راشین د شمعو فصل کړي روح د پتنګانـو پـه لمـو ايـرو کـې ونغـاړه غوڅ زړګی می و ګنډه سرخي ستا د ښکلا یمه پټ مې د موسکا غوندې په سرو بار خو کې ونغاړه ښکلی پسرلی راتـه اشـنـا پـه جرګه راولـه مـا خـزان ځپلی په تنکو غوټو کې ونغاړه راشـه دارم د ښاپیرو قاصـده يـويـې سـه غوټه د شوګير مې په پستو وږمو کې ونغ…
چاله د َ زرو کان، دَ چا مخې له يار راغے۔۔	ګويا دَ عشق پۀ وُچو څانګو بيا بهار راغے۔ دا چې دَ هر يوۀ مجذوب مخې له دار راغے۔۔ ما چې سوچ وکړۀ ، کائنات دَ تنها يۍ نامه وه۔ ما چې هيڅ نۀ ګڼۀ ، هغه زړۀ مې پکار راغے۔۔ څوک چې دَ بل پۀ تماشه وۀ ، دَ هجوم سره لا۔ څوک چې هم خپلې تماشې ته وۀ ايسار راغے۔۔ هر څۀ جُدا، چې دَ طلب لارې جُدا جُدا وې۔ چاله د َ زرو کان، دَ چا مخې له يار راغے۔۔ دغه دُنيا دَ سړيتوب معيار ته نۀ رسېده۔ نۀ بيا داتا راغے ، نۀ رام ا…
مونږ د سهار خبره هر وخت په ماښام کړې ده	لاړه رسوا شوه کور او کلې قام ته ؤرسېده د باد په شونډو د هر چا الهام ته ؤرسېده ستا د اوربل په جګړو ستړی شوم خو منع نه‌شوم اه د انګړ خبره لاړه بام ته اورسېده مونږه چې څومره پټوله پټه پاتې نه شوه د راز خبره د جومات امام ته ؤرسېده مونږ د سهار خبره هر وخت په ماښام کړې ده د يو ماښام نه بل ماښام ماښام ته ؤرسېده د يوې بلې ضرورت دی چې پرې بيا راټول شو ملالې ستا هغه ټپه انجام ته ؤرسېده خانه چې ما اوکړو لَو…
‎په قانون، نه په ملا او نه په نرخ يم	‎ ‎د خوشال خټک د پلونو خاورې ښکل کړم ‎"له مستۍ و رقيبانو ته ښکنځل کړم" ‎شوق د ښکلو او د سرو ميو د څښل کړم ‎دا يو کار د سړيتوب دی، دا به تل کړم ‎بوسه راکړه چې اروا دې د غزل کړم ‎غاړه راکړه چې تصوير دې مکمل کړم ‎چې ته راشې، غزل راشي، څراغ بل کړم ‎چې ته لاړه شې، زه لوبې په پنسل کړم ‎نن د خولې کيسه، د دو خولو په عمل کړو ‎خوله دې راکړه، هسې نه وايم، عمل کړم ‎نور دې څومره رانيزدې کړمه سينې ته ‎وايه څوم…
له يارانو به دولت د درد حاصل کړم	‎په قانون، نه په ملا او نه په نرخ يم ‎زه د زړه سړی يم، تل د زړه منل کړم ‎لږ انکار کوه، لږ سوچ کوه، لږ مينه ‎لږ سړی شه چې له ځان سره دې مل کړم ‎چې مې ځان کړ حواله د قام و درد ته ‎يو سړی وم، خدای په څو ورځو کې سل کړم ‎قام پرست يې کړم په وينه او په مينه ‎زه پوره يم، څه حاجت چې ځان تلل کړم ‎دا پوره ده چې ياران لرم،ياران شته ‎له يارانو به دولت د درد حاصل کړم
لکه زهر ژوند مې وژنې هر شپه هره ګړۍ	لکه زهر ژوند مې وژنې هر شپه هره ګړۍ زنداني د خپل نصیب یم، که مې تخت وي، که کېږدۍ څوک به دومره مهربان شي، چې مې ژوند کړي په ټالونو څوک به ماته مقام را کړي، د هغې د غاړکۍ یا به لمر په غرغره وي، د یاغي سمندر خواته یا به پړق د شاه لیلا وي، په غوږونو د والۍ کاشکې ژوند په دغه تخت وای، کاشکې هیڅ نه تېرېدی له جنت سره نسبت دي، ستا د غېږي خوشبویۍ څه بې رحمه کانې وشوې، محبت د بازار نوم شو نه څوک مینه د ادم …
په محبت کښې دې ریا کوله	خو یا به تا او یا به ما کوله نوره د مینې قيصه چا کوله که د حالاتو سترګې هر څنګه وي ما د ارمان سره وفا کوله واعظه خلاص شوې د ایمانه پکښې په محبت کښې دې ریا کوله ما به د شنو خالونو رنګ ورکوو زما د زړه داغ به رڼا کوله د هغه مخ د حیا سره داسې ؤ ما څه چې ګل به ترې حیا کوله د ګاونډي خوب يې له خدايه غوښته اشنا د خپله کوره غلا کوله ما د وړو بچو ژړا ژړله د کوټې هر لرګي ټقا کوله هغه شپه رنګ د میکدې بدل ؤ ه…
زما د زړه هغه ور پورې نه شو	هغه شپه رنګ د میکدې بدل ؤ هغه شپه ستا خبره چا کوله خدایه چې هغه خلک څنګ خلک وو چا چې به مينه په رښتيا کوله زما د زړه هغه ور پورې نه شو هغه چې تا به پکښې " تا " کوله صابره! ودې ليدو پوهه شولې تا به په غم پورې خندا کوله
زه دې ونه پوښتم زړګي ته مې بې پامۀ راغلې	زه دې ونه پوښتم زړګي ته مې بې پامۀ راغلې چا اجـــازه درکړه؟ او څنګه بې سلامه راغلې صبر چې پورتۀ شم،د حُسن درناوی دې ؤکړم ته خو چې راغللې، اشنا بې اِحترامه راغلې زه مې د مینې کار کې بخت ملامت نه بولمه په ما د سېل* اوبه د خپل سړي له بامه راغلې تلوار راوکړه! زیاتي نور مې د ژوند تمه نشته د مرګ ناروغ یمه اشنا کــه تر ماښامـه! راغلې
انکار دې ګوره سم د جهنم د اور اواز دی	دیدار د ښکلي یار په جنتونو کې راځې صفت د پښتنې رانه شعرونو کې راځې چې کله هم ویده شمه په یاد کې د دلبر نو خامخه تصویر یې په خوبونو کې راځې مثال نشته چې زه یې کړم تشبیه ستا د خبرو دا ستا هره خبره په بیتونو کې راځې ستا مخ له څو رنګونو جوړ دی ووایه صنمه ستا مخ یاره افتاب دی که ګلونو کې راځې انسانه د ژوند رنګ باندې ځان پوه کړه لږ هوښیاره شه ستا څومره صفتونه ایتونو کې راځې انکار دې ګوره سم د جهنم د او…
کتل په خکته سترګو کوې دا خوې دې قاتل دے	ساقې که مې امام دے خو فنکار زما مرشد دے غزل مې مصور دے انتظار زما مرشد دے هر خواته فسادونو کښې هم دا مې کرامت دے رباب زما جانان دے او سیتار زما مرشد دے تبله راته حیرانه دا سندره مې ګونګۍ دا سندره ده ګونګۍ خو یکه زار زما مرشد دے چې زه ېې ښکلے کړے يم د ژوند په هر ډګر بس غر زما خلوت دے او چینار زما مرشد دے کتل په خکته سترګو کوې دا خوې دې قاتل دے هم ستا د مړاو سترګو دا خمار زما مرشد دے حجره دې وي جما…
بيخى لکه د وينې په رګــــــونو کـښـى اوسيږي	بيخــــي بي انــــدازې به راته وژاړي قـــــسم دي که چيرته مې د ستړي ژوند کيسه درته بيان کړه بيخى لکه د وينې په رګــــــونو کـښـى اوسيږي دا ځينې ځينې خلک خو په زړونو کښی اوسيږي یار د صفت محتاجه نه دے پہ ګلابونو عطر چا شیندلې دينه؟ بیا دی پۂ چل ول باندی پخلہ کڑمہ بیا دی رانہ ٹولی گیلی ھیری کڑی زما پۀ مینه شک ونکې ما دیارۍ ګوتې پخې درکړي دینه
دا تہ چے لا جنتہ پسے اوتے روسوا شوے	څوک د آشنا په سر باچا شی څوک د آشنا د لاسه ټیټې سترګې ځینه ده مىني فه قانون کي نور سه نه وينم ملګرو سوک ځان ده چانه واخلي او سوک ځان فه چا قربان کي ه ډېره وخته مې یو چا سره لیدلي نه دي له ډېره وخته مې یو څوک په زړګی سخت وریږي دا تہ چے لا جنتہ پسے اوتے روسوا شوے غنم ؤ اوکنہ سہ عنمرنگے دے لیدلے ؤ بابا ده چې په خلہ درته خواگئ خواگئ خبری کوي په کلیمہ درته قسم خورم په زړہ تور خلک دي زه چاتـه نه وايم چ…
زرګـــره! مـزدورکار یم ګوذاره راسره اؤکړه	زڑہ گورے دا ناز بہ دے یو نہ سمہ چے لہ غرور سرا جنان غواڑے د بایللي مینې خیال مې زړه ته راغی د ملګري په واده ڪې غلی ناست یم لیونۍ ډېره مې یادېږې دعا کوه چې حافظه مې ختمه شینه ‏نن به ښه د زړه په زور درپسې ژاړم ورکه یاره نن مې بل رقـــم یادیـــږې چا ویل چی د عشق خبری گرانی دی گرانی دی منمہ خو مئینو تہ آسانی دی زرګـــره! مـزدورکار یم ګوذاره راسره اؤکړه زرګـــره! درنه اخلم یو پیزوان د چا د پاره لا مي …
په نیمه شپه له کوره ورکه	ما بہ ڈیر یاران پی نیما لارا پریژدی زہ بہ ٹول یاران تر مرگہ یادا وما زرګـــره! مـزدورکار یم ګوذاره راسره اؤکړه زرګـــره! درنه اخلم یو پیزوان د چا د پاره په نیمه شپه له کوره ورکه کور ته راځه ابۍ دې ما بدناموینه که مونږ جدا شو د يٶ بله څه خبره نه ده دا مي يقين د مونږ به ټول عمر يآران يآديږو راته چی نه گورے مسکے ولےشوے زما د زڑه باغ کی سپرلے ولےشوے؟
ستا غوندي جانان یي نصیب شوي دي	،ماخو پوره درته کتلی نه وو په لگ ساعت کی می زڑگے ولےشوے شپه دي په غم سبا کوم په زړه لاســـونه نیسم دومره کمزوري شوم چې پاڅم دیوالونه نیسم درد ګوري درمان ته سړي نه ګوري میـــنه کې تاوان ته سـړی نه ګوري ستا غوندي جانان یي نصیب شوي دي ولی به آســمان ته سړی نه ګور ه ازیت یمه له زړه نه په عذاب یم ته خو راشه کنه تاپسې خراب یم تا له ځان نه دا پوښتنه هم ونه کړه چې د دې سړي زه ولې انتخاب یم ټول محفل د حیر…
‏که په اوښکو استقبال غواړى نو راشه	حسن سازه خدایه!!! څه کانې راوشوې!! نه یې مخ کې د سوال، نه د ځواب یم ښکلی وایي چې زه ،زه یمه خوشبینه لیونیه!! نه نرګس یم نه ګلاب یم ‏که په اوښکو استقبال غواړى نو راشه ګنى وخت د خنداګانو مې اوس تير دي د مينو زړونه مه ماتوئ خلکه په د ښار کښی دهغه لګه شان رڼا ده
زه ستا زړۀ کښې درزا ؤم تۀ زما زړۀ کښې درزا وې	پۀ مخ يې رڼې اوښکې قافلې وې نيمه شپه وه راسپړدې دې يې د هجر زمانې وې نيمه شپه وه د کريکو انګازو مې ؤو خوبونه تختولى دې ښار کښې څه بې نومه حادثې وې نيمه شپه وه زه ستا زړۀ کښې درزا ؤم تۀ زما زړۀ کښې درزا وې خو بيا مو هم تر مينځه فاصلې وې نيمه شپه وه د زهن پۀ پردو مې لا تر ننه پورې نقش دى. د مور به څۀ خوږې خوږې قيصې وې نيمه شپه وه بلها د نظرونو بلاګانې راپسې وې. پۀ ځان مې را چُپ کړې کليمې وې نيمه شپ…
کوچې به پاتې په خـــــزان کي نه ښې	دہ یار پہ سترگو کے اثر دہ حلق پہ زان بندے پہ زور میئانہ ویینہ دا په خـــــزان باغ کي بهار جـوړه وې څوک چي په زنه خال کتار جـوړه وې دا انسانان هم عجــــيبه غونــــدې دې يو مي رقيب او بل مې يار جــوړه وې زما په قدر بانـــــدې وس پوي شـــوله ځکه چي ميني ته مي لار جــــوړه وې مونږ يه دا ميني په مذهـب پـو نه کړو هسي مکتب په هــر بازار جـــــوړه وې کوچې به پاتې په خـــــزان کي نه ښې زخمي وجود ډير په تل…
د زور دی نه یم کــبــرجنه	سترګې دي پټي که شرميږم په غړيدلو سترګو خوله نۀ درکومه که سمبال یې شې ساتلئ بیا یې واخله کني زړه مې په وړو کیسو ماتیږي د زور دی نه یم کــبــرجنه د زړہ آزار به درته ټول عمر کومه پہ ھر قیمت یی درنہ غواڑم خدایہ سوک چی زما نہ مراور تلی دی ماتا ده خانانو قیصي مه کوئ زه ده ملنګانو خلکو يار یمه
د غرور نشه دي ورځ پۀ ورځ زیاتیږي	موده وشوه زما څنګ کي اشنا نشته جـدائـۍ نــه بلـه لـویـــه سـزا نشتـه. د وجـود پـۀ سېـوري زړۀ راټــولـؤمــه نور پۀ دي نړۍکي هېڅوک زما نشته قافلـه درپسـې هسـې شـاتــه درومـي ستاخبرو کي خو دومره رښتیا نشته د غرور نشه دي ورځ پۀ ورځ زیاتیږي لاړ شه یاره نور مي تـاتـه اړتیا نشته واړه ښکلـو نــه زمـا پوښتنــه وکـړه چا وئیلي چې نـادان کي وفا نشته؟ زه دې مړ شم، دا لنجې له مانه واخله ټولې نښې د هغې له مانه …
مړې مړې هیلې راسره دي مســــــــــافر یم	ته ټپه يې تش راوخانده لاليه په وار لس دانې ټپې له مانه واخله راشه تش مې څنګ کې ووسه صميمه! راشه ټولې انديښنې له مانه واخله څومره لــــــــــــــــرې د تیارو شاته منزل دے ژوند په دشتو کښې په سپارو ښپو مزل دے د وطــــــــــن په وســـــــــائلو مې اور بل دے چې د غـــــــــل سره د کور څوکېدار مل دے د خـــــــــرابو نه به څه خـــــــراب شم یاره درمئين شـوم په الــــلّــــــه باندې توکل دے هسې خلقو زما…
ستا د قدم د نشانونو ځائ کښي	پۀ دې ښار کښې خود پرسته خلق اوســــي عابدجـــــــــــــان پکښې د مینې پۀ تکل دے ضروري نـه ده چې په جار دې وشي خو دومره وایم چې اظهار دې وشي راشه زما په وینه شونډې سرې کړه راشه جانانه چې سینګار دې وشي مـلا پـه بنـګو شونډې مـــه تــوروه یــو جـام شـراب وڅښه چې کار دې وشي ستا د قدم د نشانونو ځائ کښي ځان مي کرلې دے، خو ګل نشومه له هر سړي سره د مینې تړون خوند نکوي په هر یو ښکلي باندې زړۀ بایلل گناه کې…
د هر سړى په خوله به مي نامه وه که پــيسه وه	راته و کـه څـــو کېسـې راسره کینه راځـه نـن تـرنیمـې شپې راسره کینه تنهایې مې په رګ رګ کې خورا شوې درنه خوري مې اندیښنې راسره کینه زڑہ" سمندر ساتہ پروہ "مہ" کوہ ہر سنگہ وخت پہ زندگی" کی رازی پہ ما الزام دہ غرور مہ لگاوی زما خانی پہ ملنگی کی رازی د هر سړى په خوله به مي نامه وه که پــيسه وه دونيـا به رانه ولي اوس خفــه وه که پيــــسه وه ياران به رانه ګيرچاپيره ناست وه په حـجره کي نو کړي به يي څومره…
دا رنګ به مي اوس هم دغسي نه وو چي دا يمه	خــــــبره به مي هـــچا باندي نــــه لـــګيده بـــده خبره به مى شاتـــــو نه خوږه وه کـــه پيسـه وه دا رنګ به مي اوس هم دغسي نه وو چي دا يمه څيره به مي هم ډيرو نه خايسته وه کـه پيسه وه د کوره به ورک شــــوي مسافــر ورپســي نـــه وم په کـــور به زما هـره يــوه شــپه وه که پيــسه وه ٶيل يي محبت نه دي پيـــــغور راته جــوړ شـوي شکوره بيا مو جــــوړه رابـــطه وه کــه پيــسه
زما شعرونه، درته هیڅ هم نه	کله کله راله داسې سوک زړه مات کی چی ده ټول انسانيت نه می نفرت شی لاسونه سره درباندې ولګېدل څنګه خواږه درباندې ولیګېدل د یو تصویر د زوره هم نه شوې څه وشوه، څه درباندې ولګېدل څنګه نازک یې څنګه اخ دې وکه چې مې باڼه درباندی ولګېدل زما شعرونه، درته هیڅ هم نه خو څه ناڅه درباندې ولګېدل یه لیونیه! څنګه غوږ ، غوږ یې لکه چې ښه درباندې ولګېدل ‏د زڑه سکرين شاٹ دی راته سینڈ که چي جینکۍ دی پکی څو ساتلی دینه
د هيچا په معبود پسی کنځل نه کووم خدايه	هر در کښ جانان نه غواړم خپل در راته راټيټ کا زه عشق يم او ته حسن ي نظر راته راټيټ کا پښتو می پکښ ځی نو زه به داسی اعزاز څه کړم دستار راته تړی خو واﺉ سر راته راټيټ کا سپوږمۍ پسی به زه ځم که سپوږمۍ به راځی ماته په نمر پسی به زه نه ګرځم نمر راته راټيټ کا په سر می د خوشحال شمله ده خدايه ته می مل شه ته حکم فرښتو ته ورکا غر راته راټيټ کا هم دا می د پښتو د زوال نخښی دی يارانو چه باز اووی چه ستړی يم نښتر…
سنگ بہ ورلہ نکوی تعویز مولا	خوار شی غمونہ چالہ مہ ورکوہ پہ زڑہ داغونہ چالہ مہ ورکوہ چی بیا ی سر تہ رسولے نہ شی ھسی لاسونہ چالہ مہ ورکوہ لاس مے پہ اووگہ کیدی او اوخاندی مخ مے پہ سینہ کیدی او اوخاندی درد دا انتظار زغملے نہ شم بیا نیٹہ اوگدہ کیدی او اوخاندی دا جوڑے پہ زان باندے مئینہ دہ مخ تہ آئینہ کیدی او اوخاندی سترگے رالہ پٹے کڑی وئ سوک یمہ خپہ رالہ پہ خپہ کیدی او اوخاندی سنگ بہ ورلہ نکوی تعویز مولا شال چے صدقہ کیدی او اوخا…
شپې مې په ویښه سبا کیږي ته خبر یې که نه	چې ته به ئې لمده کړې ما به زر دا اواز وکړو زما سره دې پټ شې چې په چا باران ورېږي زما په زړه چې څه تیريږي ته خبر یې که نه په سرو لبمو باندې سوځیږي ته خبر یې که نه د بيلتانه درد مې له سترګو نه خوبونه وړي شپې مې په ویښه سبا کیږي ته خبر یې که نه دوه ورځې ژوند دی ته راځه چې په خندا یې تیر کړو ګوره له هــر چا پاتې کيږي ته خبر یې که نه اوس د پخوا په شانتې مینه محبت نشته دی اوس په پیسو مینه خرڅیږي ته خبر…
لېوني موسم له ياره لېواني کلي ته راشه	ما اوریدلي دي له چا د ماذیګر په دیدن د مئېن عمر سِيوا کیږي ته خبر یې که نه نن درته وايــمه چې بې له تا یې نشي ګـزران رضوان په سرو سترګو ژړیږي ته خبر یې که نه لېوني موسم له ياره لېواني کلي ته راشه چې ګلاب يو بل له ورکړو پۀ سپرلي کلي ته راشه پۀ خوبونو کښې ډېر راغلے د راتلو وعدے اوکړے بے وعدے چرته پۀ ويښه ناڅاپي کلي ته راشه تۀ پښتون ئې تۀ ښايسته ئے، زۀ د سترګو نه وېرېږم پۀ تاخونو کښے مې ايښي سپېلني …
چا راتہ دہ چا قیصی را یا دی کڑی	ستا غزل اورم عابده ستا د زړۀ موسم ښۀ نۀ دے پۀ رنګونو کښے دې ډوب کړه ماښامي کلي ته راشه مڑاوی کتو دی اثری کڑم۔۔۔۔۔ د کڑس خندا دی لیونے د غرونو کڑمہ گوزارونہ دا حالاتو چے سوک اوخوری ہغا پیژانی چے خپل اؤ پرادی سوک دی چا تہ می ده چا پہ ستر گو وہ کتل چا راتہ دہ چا قیصی را یا دی کڑی ‏زما یې ژوند پۀ غم اخته کړ ‏هغه د بل په کور کې ګرځي سره لاسونه! خوار شی غمونہ چالہ مہ ورکوہ پہ زڑہ داغونہ چالہ مہ ورکوہ چ…
سمندرونه خو په ما کي دي د رنګ او رڼا	زما جذبې د خپل جهان د خیاله مه بیلوئ ای لیونو ما د جانان د خیاله مه بیلوئ یوې موسکا له يې ګل کړې ده زړه چاودې ځوانې د ګل ځواني د ګلستان د خیاله مه بیلوئ خوند کوي خپلي تماشې د تصور د دنیا د ښاپيرو خیال د ریحان د خیاله مه بیلوئ حسن چي ډېر شي په وړوکي خیال کي نه ځایږي د مجنون عشق د بیابان د خیاله مه بیلوئ سمندرونه خو په ما کي دي د رنګ او رڼا ما خو په هیڅ حال کي د ځان د خیاله مه بیلوئ زه مي په اوښکو …
منم چى ګل وى د ښائيست ترجمان،	په ما مئين زما په شان چرته دې؛ دومره غيرت مى د جانان چرته دى، چى دوه مئين خپلى رضا ته پريږدى، دا خلق دومره قدردان چرته دى، زه پسى غرونه غرونه لارى وهم ، د يار ديدن دومرا اسان چرته دى، دا خو يو ته يى چى ما اوژړوى، په نورو خلقو کښى دا توان چرته دى، منم چى ګل وى د ښائيست ترجمان، خو ګل زما د يار پشان چرته دى، زه په خوږ زړه کښى ستا ارمان ساتمه، خو ستا په زړه زما ارمان چرته دى، دغه جانان زما يوازى جانا…
زړه تنګون ناقراري ده دومره غلې	،بلها د نورو وطنونو واخلم، هلته انسان دومره ارذان چرته دى، په محبت کښى دى زړه بائيلو کنه، په دغه لوبه کښى تاوان چرته دى، ستا په دروغو به نور نه تيرووځى، ستا اعظم هغسى نادان چرته دى، شپه د جمعې ده سوال قبليږي د مسافرو حق کي پورته کړي لاسونه ځئ غمونو لږ مې پریږدئ زندګۍ ته اخیري ساه مې راغلې ده مرۍ ته زړه تنګون ناقراري ده دومره غلې لکه ستوري چې خاموشه وي سپوږمۍ ته اسرافیل دې نور پوکی ورکړي شپلۍ ته ز…
راغله پـــه خنداشوه وی جــانانه لویه شوی یـــم	د چا غم مې له نړۍ نه زړه تور کړی د چا غم یم لمسولی خودکُشۍ ته فلاح خدایګو که مې بیا ځله مئین کړې نور د زړه زور نه لرمه عاشقۍ ته د چا په سترګو پسې سم لیونۍ د چا دیدار پسې مې زړه خوګيګي راغله پـــه خنداشوه وی جــانانه لویه شوی یـــم جوخته غاړه یی راکړه وی ستانه دنګه شوی یم مابـــه چـــی انکار کوو جــــــانانه لا وړه ومـــه اوس وایه څه غواړی زه په هر څه پوه شوی یم نــن درته انـــکار نکوم واخله رانه …
مـاتـه جـانــان ووايـــه	بـيـا هـغــه شـان ووايـــه مـاتـه جـانــان ووايـــه درتـه يـادېـږم کـه نــه ښـۀ پـۀ ايـمــان ووايـــه زۀ يـم ټــپـه د مـيـنـې تـۀ يـاقـربــان ووايـــه د زړۀ خـبــره اشـنــا يــمـــه روان ووايـــه انوره بــې د مـيـنـې څــۀ دے ګـزران ووايـــه
که محفل دی کـــــــه جانانــــــه تنهائي ده	ستاسو دماغ ده موسمونو مزې څه پيجنې ځومنږ ده زړونو معامله ده آو باران وريګې زه رښتونى چې څه وايمه رښتيا شي خلک وايي چې په دې سړي پېريان دي که محفل دی کـــــــه جانانــــــه تنهائي ده په هر ځائې ستا ضرورت دی ستا کمي ده زۀ رښتیا بې قــــرار زړۀ تـــــــه ملامت یم ما ورکـــــــــړې د دروغـــــــــــو تســـلي ده اختلاف مو پــــــــــه خبــــرو کې لازم دی تا کتاب لوستی ما لوستې زنــــــــدګي ده دلته پې…
چې د بې ننګو په سر ننګ مې کوو	يا خو ليلا د رقيبانو په کوڅه مه راځه يا د شين خال په ځای په زنه ماشآءالله اوليکه خدای شته بيخي تنها تنها مړ شومه زه په هجوم کښې په صحرا مړ شومه غريب وم چا تر هسپتال يو نه ړم اهم ډير ژوند نه وو زما مړ شومه په محبت کښې دې ما سر ور کړلو ته راته اونه کړه دغا مړ شومه چې د بې ننګو په سر ننګ مې کوو زما نه وشوله خطا مړ شومه نه يم خبر چې زما څه جرم وو نه يم خبر په څه ګنا مړ شومه د هر سړې سره د خپل سر غم و…
سپرليه زه به دې احسان ومنم	څوک خوا ته نه راتلل دردمند صریره زخمي وم وه راپکښې ساه مړ شوم د چا ژڑا باندی پرواہ نہ کڑی سوک د چا یوہ سلگئ دنیا ورانوی ورېځـې راولـــــه بــاران راوله زلفو له څنډ ورکه طوفان راوله لر کړه د مخه ائینـــه لرې کړه ما د حيـــــرت د بيابان راوله سپرليه زه به دې احسان ومنم خو تۀ د ځان سره جانان راوله ځه چې واپس زړې قيصې نوې کړو راشه واپس هغه دوران راوله ماښام لمبه کړه تيارې وتښتوه بله ډيوه شه پتنګان را…
ستا د وعدو د ونې سيوري ته ناست	زړه نظر سترګې په جرګه درولم ښکلي راغونډ کړه رقيبان راوله زما د زړه په کور دې ور نه لګي چې ستا د دنګې ځوانۍ سر نه لګي که څوک مې وژني لاس يې هم نه نيسم زما په يو حالت کې شر نه لګي ستا په راتلو شوم له ديدنه محروم له خوشحالۍ نه مې نظر نه لګي هغه دهقان يم که له لوږې مرمه بغير له مينې مې بل کر نه لګي ستا د وعدو د ونې سيوري ته ناست ګرمي د هجر ده خو لمر نه لګي پيغلې په بڼ د هديرو بندې شوې پکې ميلې اوس د …
زلفۍ چې په سپین مخ دې ول ول ځانګي	په بړق خندا دې داسې پورته کړله د مينې پښې په سمه غر نه لګي د زړه سودا په ګودر څنګه وکړم لنډی بازار په مازيګر نه لګي ګرانه مجرم د زمانې که شومه خو انسان مې لر او بر نه لګي څم لکه ډولي سنګهار دې کړې دې داسې داهوسي سنګهار دې کړې دې زلفۍ چې په سپین مخ دې ول ول ځانګي خکولې فیشني سنګهار دې کړې دې شنهٔ خالونه ئې یخي په جبین باندې څومره قیمتی سنګهار دې کړې دې شونډۍ ئې سرې لکه د وينو دی خکولیه خونړی سنګها…
ځه ساحل دې وستایم په کم لوري	څومره مزیدار کالی په غاړه کښې څومره ارغواني سنګهار دې کړې دې ځه ساحل دې وستایم په کم لوري دومره کمالی سنګهار دې کړې دې لہ جنتونو دے قربان شم ربہ ّ د دوزخو نو دے بلا واخلمہ ھلتہ دي حورے،دلتہ مستې پېغلې تہ وایہ دا واخلم کہ ھغہ واخلمہ
کله هغه لکه دغه يوه قيصه به دې ريښتيا نه کړه	ستا دَ ظلم افسانے مِ له تر اوسه يادے دی دَ غم ډکې زمانے مِ له تر اوسه يادے دی کله هغه لکه دغه يوه قيصه به دې ريښتيا نه کړه دروغ جنے بهانے مِ له تر اوسه يادے دی دغه وخت، دغه وطن، دغه محفل راته ښه نه ښکاري ستا دَ مينې ميخانے مې له تر اوسه يادے دی رقيبان به دې ماړه کړل زه به پاتې نه محروم شومه ستا دَ حسن خزانے مِ له تر اوسه يادے دی ما سرکۍ کمال ته ډېرو سختو زړونو اوُژړل دردېدلّے ترانے مِ له تر اوسه …
چې په تا پسې خو ښه سړے برباد شي	راته و کـه څـــو کېسـې راسره کینه راځـه نـن تـرنیمـې شپې راسره کینه د چا ياد مې په زخمونو کښې اباد شي چې يې څومره هېروم دومره راياد شي د لونګ لونګ ځوانۍ نه دې قربان شم چې په تا پسې خو ښه سړے برباد شي اوخیار ھغہ دے چے پرادی خپل کی کم عقل خپل پرادی کوی جاڑا رازینہ د وخت هم صبر تمام شو مونږ به لاړ شو ښکلي نۀ راځي ماښام شو مونږ به لاړ شو ژوند پرست د فتوګرو شو ولقه کښې مېخانه کښې شېخ امام شو مونږ به ل…
مينه کښې قــــــــــــــاٸل زه د پښتو نه يم	تا راته د ســـــــــرو شونډو ست او نه کړو مـــــا د ســــوال کولو جــــــرات او نه کړو ته چې شوي غصه سترګے دې برندے کړي بيا مے شوخ نظــــــــــــر شرارت او نه کړو مينه کښې قــــــــــــــاٸل زه د پښتو نه يم يار ســــره مے چيري غــــــــيرت او نه کړو ستا په رفــــــــــاقت دومــــــره ډاډه وومه ما سره رقيب رقـــــــــــــــــــابت او نه کړو ستا د کوڅے خوند چې بهـــــلول واخستو بيا يې چيري ســـوال …
غم دې بې شرمه بې تپوسه راځي	ښه شوه چې مخ دې اړؤلے نۀ دے دغه کتاب مې لا لوستلے نۀ دے د کلي خلک دې ایمان تازه کړي ما یار پۀ خوب کښې هم لیدلے نۀ دے چې بې منته مو یار خوا له راشي هغه اختر مونږه مانځلے نۀ دے غم دې بې شرمه بې تپوسه راځي میلمه د کور نه چا شړلے نۀ دے درمانه خوب مې هم د یار پۀ شان دے بلها موده اوشوه راغلے نۀ دے نن مې دې ولوستل، زاړۀ خطونه! هسې ـــ وعدې دې د کمال کړې وې!
زړه لکه ضدي ماشوم همغه یو کس غواړي	زړه مه خوره په زړه به دې کانې وکړي ګلابه غم به دې سپین مخ باندې دانې وکړي ګلابه څوک چې د وطن سره خیانت کوي بدرنګ دي ځان له که د سرو زرو جامې وکړي ګلابه زړه لکه ضدي ماشوم همغه یو کس غواړي ده ته سړی څومره بهانې وکړي ګلابه پریده چې خراب شم نو خراب به څه خراب شي څومره به ظلمونه زمانې وکړي ګلابه ستا ځای به څوک ونه نیسي دې زړه کې دې کور دی ستا ازل که څومره یارانې وکړي ګلابه يوه خبره درته کوم خو چاته حا…
دې زمونږ پۀ زړونو کښې تنګ شوے دے	که ﺯه حبر وى چى بيلتون دى ما به تصوير درنه ده شپى ويستلى وونه درد پـۀ پرهرونو کښې تنـګ شـوے دے خلک پـۀ ښارونو کښې تنـګ شـوے دے چا مـنـدر ، ګرجـې تـه زنځير واچـوۀ څوک پۀ جماتونو کښې تنـګ شوے دے دغـه سړے څـومـره بـد نصـيـبـه دے دې زمونږ پۀ زړونو کښې تنګ شوے دے يؤ كور كښې اوسېږي خو چې دا ولې ؟ ورور پۀ خپلو ورڼو کښې تنګ شوے دے دې ظالم سامراج دومره بدنام کړۀ چې حسن پۀ عکسونو کښې تنګ شوے دے لویه شوم من…
ته زوړ یې تا نه اخـــــلي تڼۍ خو د لږ نوې	راشه کـــه یې اخلې دا ارزانه خرڅومه نه یــــې پوره شوی تا ارمانه خرڅومه مرګ نه یې راګرځولی نه شم خو ژړا کړم خپل ځېنې مــــلګري لږ په ګرانه خرڅومه شونډې، تورې سترګې او دا سره سره اننګي مې دا شوخه ســـــــــــــــودا له دې دوکانه خرڅومه ته به مینه پېژنې غـــــــــــوصه مې د لیدلې دا ځل د قـــــسم په خدای جانانه خرڅومه ته زوړ یې تا نه اخـــــلي تڼۍ خو د لږ نوې وږی یــــــــــــم تڼۍ له تا ګریوانه خر…
په خپل ښایست باندې مغروره یاره	چې ستا د سترګو د نظره نۀ وه هغه نــــــشه، نشه د سره نۀ وه ستا د خواره وربــــله نه تېرېده د ګل وږمه دومره بے سره نۀ وه ستا د بڼو په شــــر يې واړؤلم څړيکه لا وتې د پـــرهره نۀ وه غم دي له تانه وفادار دی ‏تۀ کله کله غم دي تل راسره وينه په خپل ښایست باندې مغروره یاره مونږ دیوسف ڪلې ڪې شپې ڪړې دې. نور دې نښې ده يارئ را ساره نشته ستا ده سپينې خولې غاښونه مې په تن دي بل پري مئین نه شی بدرنګه ښه ده ‏د…
ما به ګله مړ په دغه انتظار کړې.	تہ کہ نفرت کوی نو حسن لری دَ ترہ زامن دی ولی نیغ نیغ کیگی په مخ می ستا د غاښو نښي د میني نښي نورے څنګه وي مئينه. قبلې شوې دعاګانې مې سنګسار کړې. خپلې هیلې مې په خپلو اوږو بار کړې. له غمونو مې یو ستړئ رباب جوړ که. ساز مې کریکې کړې او ته مې پکې تار کړې. څو ګیلې مې په زړګي باندې لا پاتې. څو ګیلې مې رب ته زر وارې تکرار کړې. ما به ګله مړ په دغه انتظار کړې. نه انکار کوې او نه راته اظهار کړې. زه ترې ځان…
چيغې د قربان او يکه زار غواړم	څومره دې له خدايه په بار بار غواړم څۀ وکړم خو زړۀ ته مې قرار غواړم ستر ارمان لرم چې اواره کرځم خلقو د جنت غوندې ديار غواړم بيا چې غرڅنۍ ګلو کښې ورغړي سوو لوو دښتو کښې بهار غواړم ډېر په تنهايۍ کښې بوږنېدلي دي جوړ په هر ګودر لنډي بازار غواړم مرم د چټو ژڼيو په اتڼ پسې چيغې د قربان او يکه زار غواړم سترګې مې چې ډکې له ګوهرو دي زۀ خو دينار نه غواړم ديدار غواړم ورک خواږۀ ياران چې سره بيا مومي پټ په تورو…
نور په ناسور زخم غشي وړی نه شم	داغ نه يې مچکې چې بورا واخلي مسک په سورکو شونډو لاله زار غواړم ما چې د احساس په تار کښې وپېيه زړۀ مې د محبوب په غاړه هار غواړم ولې مې غلام خاندي په عشق پورې؟ ژوند د ازادۍ کۀ نه وي دار غواړم دا چې د غزل ځيګر مې وينې شو وينې يې سرخي ستا په رخسار غواړم نور په ناسور زخم غشي وړی نه شم اوس ورته د مینې پرستار غواړم ورک به مې کارواّن په ډېرو لارو شي زۀ ورته يوه لار او يو سالار غواړم د محروم دهقان پۀ خُله…
د خيبر د لويې لارې قافله شوم	د پښتون پۀ خاوره چغه د غيرت شوم د اولس د کور تيارو ته سره ډيوه شوم خپل ګوګل مې د جرس غوندې ټک ټک کړو د خيبر د لويې لارې قافله شوم د ځوانۍ وخت مې جېلونو کښې لوګے کړو پۀ پاخه عمر د غرونو غلبله شوم د خپل کور دپاره اوښکه د بېلتون شوم خو د خلكو پۀ ځولۍ کښې دردانه شوم اے وطنه ستا د سرې رڼا پۀ وينه يو د تورو غرو خټك وم پروانه شوم
لکه ستوري چې خاموشه وي سپوږمۍ ته	ځئ غمونو لږ مې پریږدئ زندګۍ ته اخیري ساه مې راغلې ده مرۍ ته زړه تنګون ناقراري ده دومره غلې لکه ستوري چې خاموشه وي سپوږمۍ ته اسرافیل دې نور پوکی ورکړي شپلۍ ته زه په طمعه یمه خپلې بربادۍ ته د جهان دردمند به ټول غوږونه بند کړي که مې ژبه ورکړه خپلې خاموشۍ ته د چا غم مې له نړۍ نه زړه تور کړی د چا غم یم لمسولی خودکُشۍ ته فلاح خدایګو که مې بیا ځله مئین کړې نور د زړه زور نه لرمه عاشقۍ ته که د نظم که د نث…
پريږدئ چې زړه مې سپک شي، وژاړمه وژاړمه	نۀ پخوا پکښي کتاب وؤ نه يي خط وو دا دي ما پکښي تصنيف کړل څو کتابه دا چې پـه سېوري د‌ ګريــــه د‌ ديــوالۀ ژاړمــــه کاڼی خو نه يم، چې پـه خپـل قتل بـه نۀ ژاړمه بس د فردوس د ښائستونو ذکر ستا نصيب شه زۀ د خپل کـــور کنــــډر ته ودريـــږم او وژاړمه يـه پـه مــــا خوږو! فلسفې د‌ حـوصلـو پېــژنـم پريږدئ چې زړه مې سپک شي، وژاړمه وژاړمه نه دې په ښائست نه دې په خندا مئين زۀ د هرې پيغــلې پـــه حيـــاء مئ…
نن دې شليدلې جامې وينم زړه مې چوينه	ماته پېشکش مه کوه د ســـرو لبـــو نه څښمه زه نه يم پـــه نشـــه مئين تۀ زمـــا عزت يې تـــۀ پشتـــو زمـــا تـــۀ زمـــا قلم يې زۀ پـــه تـــا مئين زۀ د سر څادر يم ستا په سر دې يم تۀ زما دستار شه ، شه په مـــا مئين څه وشو که زۀ عرشی مئين شومه شيخه پـــه حياء دې پاک الله مئين پرون دې دور د خانۍ ؤ نن دې شليدلې جامې وينم زړه مې چوينه نصيب زما دی او که ستا دی په اور دې پورې شي د دواړو نصيبونه چې مې د …
شپه ده او خالي خالي مې ذهن دے لګيا يم	زما دې سر پکار دی ياره دنيا دې دروزه شي چې اور پرې بلؤمه خپل ځان ته نارې وهمه، ولې يې وهمه؟ بندې دروازې وهمه، ولې يې وهمه؟ خياله،په کوم خيال؟ په کوم طرف؟د څۀ د پاره؟ ستا لارې اوږدې وهمه، ولې يې وهمه؟ شپه ده او خالي خالي مې ذهن دے لګيا يم لاس په اېېنې وهمه. ولې ېې وهمه؟ هيڅ باور يې نه لرم په کر ښو عجيبه ده ټنډه له مودې وهمه ، ولې يې وهمه؟ ښه، ممتازه زه له ژونده موړ له ژونده ستړے بيا هم لاس او پښې …
نه، ما خو دا وئيل په غرونو کې بدلون اسان دی؟	اوس ګُزاره کېږي، بې تمې يم، ژوندون اسان دی د بېلتانه احساس بلها سخت و، بېلتون اسان دی ـ خفه کېدم به مې خپل زړه ته چې چاوده مې پر تا پر خپله برخه وير اسان او زړه چاودون اسان دی ـ نه، دغه زه يم چې په پښو کې د خپل درد پرېوتم؟ نه، هغه زه وم چې وئيل به مې پاڅون اسان دی؟ ـ نه، دغه زه يم چې شوم مات د دامانونو پر مخ؟ نه، ما خو دا وئيل په غرونو کې بدلون اسان دی؟ ـ نه، ياره ما خو درته تل وئيل چې ګرانه به ش…
زه مي په اوښکو کي اکثر جانان موسکی وینمه	زما جذبې د خپل جهان د خیاله مه بیلوئ ای لیونو ما د جانان د خیاله مه بیلوئ یوې موسکا له يې ګل کړې ده زړه چاودې ځوانې د ګل ځواني د ګلستان د خیاله مه بیلوئ خوند کوي خپلي تماشې د تصور د دنیا د ښاپيرو خیال د ریحان د خیاله مه بیلوئ حسن چي ډېر شي په وړوکي خیال کي نه ځایږي د مجنون عشق د بیابان د خیاله مه بیلوئ سمندرونه خو په ما کي دي د رنګ او رڼا ما خو په هیڅ حال کي د ځان د خیاله مه بیلوئ زه مي په اوښکو …
دا دَ مینې برکت دے، نور څه نه دي	ما تنهائي د سمندر بوږنوي ماښام شو ټولې کشتۍ بيرته راغلې تاريخ تکرار شو خو په مونږ تکرار شو ړندې فتوې او زندۍ بيرته راغلې ممتازه! چرته وې له ځانه تللے؟ دا ته په څومره خوارۍ بيرته راغلې زہ په لاس کښې ګرځومه ، قلم دوہ دوہ بل په زړہ کښې ګرځومه صنم دوہ دوہ یو مې زړه بل مې لړمون ذرے ذرے دے ځکه ځان ته لټؤومه ، مرهم دوہ دوہ دا دَ مینې برکت دے، نور څه نه دي چې په یو عنوان لیکمه نظم دوہ دوہ دلالت مې په درو…
دا چا وئيل د مينې لار د ګلو په روش ده	ګوندې یو پکښې ودان شي نیت مې دا دے ځکه شیندمه دَ مینې تخم دوہ دوہ په لارو کښې مو بل دي د سرو وينو مشالونه د‌ ژوند ښکلي کاروان ته مو ټاکلي نښانونه ـ د‌ دې اوچت منزل تر آسماني څوکو به رسو سواره به هم ماتيږي، هم غورځيږي به سرونه ـ دا چا وئيل د مينې لار د ګلو په روش ده په هر يو قدم دلته کښې پېښيږي ګړنګونه ٙـ دا مونږه ليوني لکه جرس مخکښې روان يو زمونږه په وهلو به سر کيږي منزلونه ـ د غم کچکول په غاړه د…
د ګلونو پستې غېږې ته يې نه‌‌ پرېږدي ظالم	‎تا به را اوباسم ما به وړې اوبه ‎تاته مې لاس رسې ځان ته نه رسې ‎بیا به پردې خلک مینځ ته نه پریږدو ‎بیا به مو قیصه خفګان ته نه رسې د مرګ د سوداګرو خبر هره ورځ راځي دې ښار ته په سوغات کې يو سر هره ورځ راځي ـ د ګلونو پستې غېږې ته يې نه‌‌ پرېږدي ظالم په څاڅکو د شبنم پسې نمر هره ورځ راځي ـ دا ستا د کږو ورځو د هلال په برکت په ما دې مهربانه اختر هره ورځ راځي ـ ـ چې پر ما ودرېده شنخته، تۀ راورسېدې دا زه …
په بده ورځ کې د وطن خداے خبر چېرته چېرته ورک وې	غمه مننه دې کوم زه دې يوازې نه کړم چېرته چې بېل شومه له بخته، تۀ راورسېدې ـ کمه بلا وه چې یې تا زما نه مخ واړو وایه د ژوند په کمه سخته تۀ راورسېدې ـ په بده ورځ کې د وطن خداے خبر چېرته چېرته ورک وې چې بلا لرې شوله تخته تۀ راورسېدې ارمان د للمې ګل دی د باران لارې ته ګوري نظر مې تږې تږې د جانان لارې ته ګوري
ځه چې بدل کړو جهان	ځه چې بدل کړو جهان غزل غزل کړو جهان مونږه که خپل شو سره هله به خپل کړو جهان ځه چې يو بل اووينو ځه چې يو بل کړو جهان ستا پۀ تندي کښے ئې پټ ستا پۀ وربل کړو جهان ځه چې سندره کړو ژوند ځه چې پاګل کړو جهان چې د "سائل" پۀ نغمو محفل محفل کړو جهان
ورځې له راغلې کال پوره شو ولې ستا خوشبويي	ماښام ګډېږي ستا د زلفو د ماښامه نه ځي شونډې پرې تا کېښوې نشه د هغې جامه نه ځي ورځې له راغلې کال پوره شو ولې ستا خوشبويي زما د زړه د مرغزار او د کالامه نه ځي ستا د دېوال د کشمالو ګيله بې ځايه نه ده داسې په دې لار څوك بې پامه بې سلامه نه ځي د محبت جذبه زما او ستا په وس کې نه ده زمونږ روحونه د يو بل نه بې الهامه نه ځي د پېغلتوب په څوارلسم اسمان يې دومره ووې نوره په ځمکه ستا د زړه ماهِ تمامه نه ځي خو…
هسې د تور کړمه پـــه تــــور دمينـــــــې	دا شيريني پکې د کومو حادثو ګډوې چې دې خواږه سائله چرې د کلامه نه ځي بی ګناه چی ګنهګار شی هغه زه یم بی قصوره چی ازار شې هغه زه یم لوګې لوګې دې کړمه اور دې نـــــه کړم سوړ اسويلې دې کړمه شور دې نه کړم هسې د تور کړمه پـــه تــــور دمينـــــــې دخـــپلودواړو سترګو تور د ې نه کړم پښتـــــو خو بل څه وې تا بل څه اوکړه بـــيا بانـي دې کړم په کور د ې نه کـړم شونډې دپرانستې او چوپ پاتې شوې پــر هـــر پر هر…
په تخیل کې مې نن دغه یوہ قیصه غړیږي	نن دې راو کا تۀ په ډک محفل کښــــې ښه شوه د خلکو دپيغور دې نـــه کــــړم زۀ ستا دخيال دليونتوب سائـــــل ووم هير که دې ډير کړمه خو نور دې نـه کـړم یو مې نظر ښکلو مخونو نه واپس نه راځي بل مې خیالونه تېر وختونو نه واپس نه راځي په تخیل کې مې نن دغه یوہ قیصه غړیږي چې پښتانه ولې جنگونو نه واپس نه راځي؟ دَ یو بل وینې څښي ھم بیا ئې تندہ نه ماتیږي عجیبه ښار دے نفرتونو نه واپس نه راځي دا چې راستون له نیمې…
که منصور غوندې فنا شم پروا نشته	نقاب دې لرې کړہ دَ مخ نه ګوندې تاله راشي دا بوراگان خو دَ گلونو نه واپس نه راځي در نه دې ځم په دې مثال سرہ احمد ودانه! ځمکې نه تللي آسمانونو نه واپس نه راځي که په مينه کې ګدا شم پروا نشته که دښمن دا دې دنيا شم پروا نشته عاشقي د يار د لارې رسايي ده که منصور غوندې فنا شم پروا نشته وږې سترګې چې مړې مې په ديدن شي يار په عشق کې که رسوا شم پروا نشته چې د يار د کلي کاڼي بوټي ښکل کړم که په دې مقام پنا شم…
هغه پيالۍ او پېمانې چې به پرې فخر کاوه	قيد او بند د يار په مينه کې دستور دے که مجرم په دې دعوا شم پروا نشته عرشي جان دې پخپل در کې غلام واخله که ټول عمر په ژړا شم پروا نشته خداے خبر څه چل دے په څه به وي خفه نه راځي هغه چې ډېر ډېر به راتۀ هغه مېلمه نه راځي هغه پيالۍ او پېمانې چې به پرې فخر کاوه وشوې مودې هغه سړے په مېخانه نه راځي د دغه کلي نه چې کلے دے د شر او فساد څه به راځي بهر ته نور، که جنازه نه راځي زۀ به يې څنګه په يو تن په لار ک…
لکه چې ما هم دې حالاتو ته څټ وغزاوه	لکه چې ما هم دې حالاتو ته څټ وغزاوه ناشونې کېږي خو اوس هغسې غصه نه راځي يا مې زړه کلک شه يا بلد شوم د غمونو سره ژړا راځي خو اوس په هغه اندازه نه راځي دارو يې وکړۀ که چا پير ملنګ کړۀ رنګ په دعا اوس خو په زياؔر د لېونتوب هغه چپه نه راځي
بس یو اظهار ته وارخطا پاتې شې	دا چې خبرې جادوګرې کوې دا په مئين زړگي منترې کوې په خوله یوہ په زړہ دې بله ښکاري تۀ چې خبرې نن اوترې کوې په ما مئين يې خو اظهار نه کوې دا تۀ چې ما پسې خبرې کوې د امن ژغ پورته کولې نه شې خالي ویرونه په سندرې کوې چې په آشنا ولې اثر نه کوي؟ ګني ټپے خو زورَورې کوې بس یو اظهار ته وارخطا پاتې شې نورہ ودانه قیصې سترې کوې
يار دا سترګې مړې دې اړوه را اړوه	ودې مــرم په مخ باندې کتاب خورې اوښکې بـه دې را وړي انقلاب خورې وخت دوښمن که تا نه قلم واخیستو مـا نه یې هم واخیستـو رباب خورې بیـــــــا بـه مـو د هیلـو پسرلي راشي مړاوې مه شې زما ګلاب ګلاب خورې مونځ کوه تسبې دې اړوه را اړوه خانه! معاملې دې اړوه را اړوه خلک شته معنې به ترې اوباسي را اوباسي شعر وايه، مصرعې دې اړوه را اړوه مونږه ځنګوه راځنګوه د خداے د پاره يار دا سترګې مړې دې اړوه را اړوه تا سره ز…
جانانه راشه په ګلشن نوٸ بهار دی	مونږه پښتانه يو په مونږ پوهه ده حرامه ژونده! حادثې دې اړوه را اړوه ښکليه هنرمنده دلته ذوق دې شهيد شوې ځان ته زمزمې دې اړوه را اړوه ځه ممتازه ښکلو ته غزلې خوښوه خپلې کتابچې دې اړوه را اړوه جانانه راشه په ګلشن نوٸ بهار دی زړګی مې بیقرار دی زما شیرینه یاره بهار به تل په ګلو نه وی زړګی مې بیقرار دی دیدن ده یار په مخ کوه اذان راځی نه جانانه خپل وطن را شه زړګٸ می بیقرار دی که خلګ تیر دی خپل کورونه پې آ…
څړيکے د زړه تاؤ د ځيګر په ژړا نه کميږي	مسافر مه وځنی خاونده زړګٸ مې بیقرار دی په زنکدن به د خپل وطن ارمان کوم زړګٸ مې بیقرار دی څړيکے د زړه تاؤ د ځيګر په ژړا نه کميږي د‌ عشق جنون د يار په مهر و وفا نه کميږي که نَے او چنګ وي د شرابو بارانونه اوري د زړه سودا په هيڅ حالت کښې زما نه کميږي هجر او وصال محبت کښې سره يو دي ګورې تنده د مينې په وصال د آشنا نه کميږي که زه مجرم يم تۀ هم خدايه رحمتونه لرے ستا رحمتونه پاکه ربه! په ما نه کميږي
گل چې ستا تر لاسه ورسي تازه شي	د چمن په لوري وخوځه له کاخه چې د‌ گلو ننداره شي انتساخه گل چې ستا تر لاسه ورسي تازه شي لاس دې لا لري شرف د گل تر شاخه غنچه گل چې ستا له خولے سره سيالي کا خوله يې‌ باد په طماچه کړله فراخه د ښه مخ خوبي دې ښه تر لاله گل ده په زړه هم سختي لرې تر سنگلاخه چې تر اور تر اوبو ووځي، هاله ورشي سور پيزوان د شاه د پوزے تر سوراخه غه خبرې چې بې ستا له مخه کېږي له هغو خبرو ونيواے صماخه
په بيمارو سترگو تل کښېودے شي	په بيمارو سترگو تل کښېودے شي د خوشحال په ليمو پښه کېږده گستاخه مه ګرځوه سترګې له مېلمه نظر ګوره حجرې بېرته پښتانه ساتي مینه د سنګدلو بویه هغه کړي څوک چې حوصله لکه د غره ساتي ښه شو حمزه پوه مې په فطرت خو شو اوس که تعلق راسره نه ساتي
ستا د خلې خواږۀ مې واچول لهجه کې	تـا د ســــرو چــړې راوړې وې تحفه کې مونږ پخپله پرې دا خپلې ژبې پرې کړې پريوتل د نصيب ستــــوري په هـر لوري زړونو ځکه د زخمونـــو ډيوې مړې کړې ستا د خلې خواږۀ مې واچول لهجه کې ستـــــا غمــزې مې رديفونه قافيې کړې قصــور وار يو که ګيله مو قـــدرې وکړه ګناهګار يـو که دريادې مو وعــــدې کړې غلي نه شو چې تر څو مـو د زړه زور وۀ مونږ د‌ ښار پُنبه بګـوشو ته نعــــرې کړې د سفـــــر پيټی مو سپک نه شو تسني…
دا تور محلت د منافقو په نیتونو تور دے	زړۀ وائي کښینه ته زما سره خبرې کوه زۀ وایم پرېږده محبت داسې نایاب پکار دے شراب نوشي، په ماښامي کښې روایت دې نه شي ذاهدان وائي عبادت له تور حجاب پکار دے دا تور محلت د منافقو په نیتونو تور دے دا کافران به ایمان راوړي خو محراب پکار دے لمبې لمبې ماښام له هم لمبه غزل پکار دی د ادم زړۀ چاودلے بویه خو رباب پکار دے یارانو زه به بیا د مینې ابتدا وکړمه خو زما خیال لره زما خانه خراب پکار دے
بس یو اظهار ته وارخطا پاتې شې	بس یو اظهار ته وارخطا پاتې شې نورہ وداؔنه قیصې ستـــــــرې کوې ‎لویو لویو حـــادثو ته مخامــــخ یم ‎ستا وړې وړې خبرې مې په زړۀ دي چې په خکلولو پسی تلی هغه ورک وې چی د ښکولو چا منلې هغه مړه دې د صابر غوندی بې سره لیونې له د الفت په زنځیرونو تړل ښه دې
پاڅه محتسبه؛ خوشحال راغے جنگ ته جوړ شه	کلک خراباتي يم له ما مه غواړه صلاح ډکې پيالې اخلم تر صباحه تر رواح څوک دے چې د لمر خوبي به ستا د مخ په څېر کا لمر مثال چراغ دے، ستا جمال لکه صباح مه پوښه زاهده د ښه مخ له نندارو نه سترګې، چې دا کار دے په قتوې د عشق مباح توے کړه په هنگام د حادثې ساقي په جام کې مے چې باد راپاڅي په زجاج کې ښه مصباح پاڅه محتسبه؛ خوشحال راغے جنگ ته جوړ شه غسل په مے وکړه، د مؤمن وضو سلاح
دهمال دے اؤ يو ،حال، دے اؤ چاپېره شنۀ لوګي دي	دې دشت کښې د کوچي پۀ شانې شپې کوې فقيره ! دا پټ پۀ پټه کومې تماشې کوې فقيره! راتېر شې لۀ بازاره، دواړه لاس څنډې روان ئې لګيا ئې د خپل فقر نندارې کوې فقيره! دې ړوند جهان ته کومې بينا سترګې دې راوړي د مخ نه هم د زړونو اندازې کوې فقيره! دا ته د کومې تندې پۀ نشه باندې ساه اخلې دا تۀ د کوم درياب پۀ غاړه شپې کوې فقيره! دا تا د کوم ځنګل اؤ بيابان سکون موندلے خالي سلام د خپلې دروازې کوې فقيره! خرقه ده اؤ…
کاش ما د دغه خاصې کوڅې ګرد پۀ بڼو راؤړے	دېوان دي، کوهِ قاف دے اؤ خالي خالي منظر دے دا کومو بلاګانو سره شپې کوې فقيره! تۀ لاړې اؤ د صبر غټ تعويذ پۀ غاړه راغلې ما وې ګنې د چا نه به ګيلې کوې فقيره! مجذوب لکه ټولي د مجذوبانو کښې چورلک خوري دا ژوند وايه پۀ کومې کرشمې کوې فقيره! يا زۀ يم لکه ونه پۀ خپل سېوري رژېدلے يا تۀ لکه چينار خپله لمبې کوې فقيره! کاش ما د دغه خاصې کوڅې ګرد پۀ بڼو راؤړے دا تۀ چې د کوم عشق نوې معنې کوې فقيره! دا ځل پۀ کوم…
عبس د ځان غم ته چک چکې وهم	دوه اوښکي د رنځورو سترګو حال وئېلے نۀ شي دا عشق کښې څۀ نا ترسه شوګيرې کوې فقيره! دوه شونډې به تر کومه غړغړې د وينو نۀ کړي دا زړۀ کښې د کوم زخم يارانې کوې فقيره ! تسنيمه! پۀ خپل څلي هم قدم ږدې زوروره دا تۀ د کوم ولي نه لاس نيوې کوې فقيره! په دشتو شونډو کې دریاب غواړمه شبګیر وهلي ژوند ته خاب غواړمه د تنهایۍ زهر مې خولې ته راغلل په خیراتي جام کې شراب غواړمه عبس د ځان غم ته چک چکې وهم کڼو غوږونو ته ر…
دا چې تاته پردے ښکاري دې پردي کلي ته راشه	فلاح ما هم په عقل حد کړی دی عذاب عذاب زړه ته عذاب غواړمه لېوني موسم له ياره لېواني کلي ته راشه چې ګلاب يو بل له ورکړو پۀ سپرلي کلي ته راشه پۀ خوبونو کښې ډېر راغلے د راتلو وعدے اوکړے بے وعدے چرته پۀ ويښه ناڅاپي کلي ته راشه تۀ پښتون ئې تۀ ښايسته ئے، زۀ د سترګو نه وېرېږم پۀ تاخونو کښے مې ايښي سپېلني کلي ته راشه څۀ بلا کلونه اوشو چې دې لوري ته رانغلے دا چې تاته پردے ښکاري دې پردي کلي ته راشه د سپرلي …
خلک اوس سترګې په يو بل پټوي	بېخي به نه شي رانه هېرې سترګې هغه اوږدو باڼو کې ګېرې سترګې خلک اوس سترګې په يو بل پټوي جانانه! اوس غړوه ډېرې سترګې څوک يې ډاډه کړو چې په ډار غړېدې هغه ښايسته هغه دليرې سترګې چې ځاى د سترګو غړولو غواړي هغه دې نه غړوي تېرې سترګې ممتازه! کومو سترګو اوخوړمه چې داسې شوې رانه چاپېره سترګې
ستا هره دره کښې دي د تورو نښانې زما	اے زما وطنه ! د لعلونو خزانې زما ستا هره دره کښې دي د تورو نښانې زما سترګې مې لوګې شه ستا د خاورو د کورونو نه عقل مې اېرې شه ستا د پاره د فکرونو نه ځارشمه قربان شم ستا د غرونو د سيندونو نه ستا هره دره کښې دي د تورو نښانې زما اے زما وطنه د لعلونو خزانې زما زه يم ستا د خاورے تۀ زما د مېنې جوړ يې تۀ مې د غېرت او د پښتو رنګېنې جوړ يې تۀ مې د نيکه او د بابا د وينې جوړ يې ستا زړۀ کښې پرتې دي ټولې تللې …
نر يمه پښتون يم تاته يادې افسانې زما	ستا عزت چې نۀ وي زۀ به نوم او عزت څۀ کړمه تۀ چې خوار او زار يې زۀ به خوب او راحت څۀ کړمه ستا سر چې وي ټيټ نو زۀ به شان او شوکت څۀ کړمه مسته به دې خاوره کړم پۀ وينې مستانې زما اے زما وطنه د لعلونو خزانې زما يا به دې زۀ سيال کړمه وطنه د جهان يا به ستا پۀ پښو کښې توری خاورے کړمه ځان زۀ به دړے وړے شم خو تا به کړم ودان نر يمه پښتون يم تاته يادې افسانې زما اے زما وطنه د لعلونو خزانې زما بويه بويه چې به…
د هر څه ترتيب بدل و چې ته نه وې	د وصال دي قافلې چې عقله درومي که په لاس کښې د ساروان د عشق مُهار شې د حمزه سره ياري د غرض پرېږده هله يار يې چې ديار د پاره يار شې لېونى و نه پاګل و چې ته نه وې زما زړه و زما خپل و چې ته نه وې که هر څو يې مطلب و خو تشنګي وه ژوند يو نيم پاتې غزل و چې ته نه وې ماته ځان پکې بدل بدل ښکاره شو د هر څه ترتيب بدل و چې ته نه وې هرې خوا ته مې چل ګرې سترګې څاري مخکې کله داسې چل و چې ته نه وې ستا راتلو د ممتا…
چې بشر يې ياره ستا ليدلے نه دے	ستا له دم سره همدم دے زما روح بې له تا درهم برهم دے زما روح په امېد د غنچه لب به په خندا شي په ژړا لکه شبنم دے زما روح پرې مرهم د وصالت کېږده طبيبه! د هجران په تېغ قلم دے زما روح چې بشر يې ياره ستا ليدلے نه دے بحرو بر پرې درد و غم دے زما روح که په سيل د گلزار زه فيض طلب ځم بې له دوسته که ځي گرم دے زما روح خوب مې شه په سترگو کې تعبير مې شه راشه چې مريد دې شمه پير مې شه ځان راباندې وپيژنده ړوند يمه…
راوله کاروان د غزل راوله	روح مې گل په غيږه کې مچۍ مچۍ گرځه پرې موسکے موسکے او مير مې شه سيند يمه اشنا چنگک راواچوه کب مې د زړه نيسه ماهي گير مې شه وله مې د عشق د غره مارغه يمه ښکار مې کړه ښکاري، کمان او تير مې شه ما باندې رنگين انقلاب راوله ستړے يم بدل مې کړه تقدير مې شه راوله کاروان د غزل راوله زه به دې رباب شم، بم او زير مې شه زندگي دلته غلامي ده هر څوک تښتي ترېنه محبت ستره گمنامي ده هر څوک تښتې ترېنه دا خو دستور د زما…
د خپل احساس پـــه دار پخپله اوېــــــــــزان شي سړے	زه په اخلاص کړم زړه ډالۍ، هغه چل ول شروع کړي زما همدغه ناکامي ده هر څوک تښتې ترېنه د مينې ټول گلان يې ورېبل له بیخه قسم! د کرکې دلته سونامي ده هر څوک تښتې ترېنه د غیرت غرونه راپریوتي دي نسکور انجانه! د ايمانونو نیلامي ده هر څوک تښتي ترېنه ـ چې قبلـــــــــــــوي ئې نـــه جانان نه د جهان شي سړے د خپل احساس پـــه دار پخپله اوېــــــــــزان شي سړے تا د ځان مل کړي او نه ستا ســـــــــره روان شي په لا…
چې وي مې دوست خو راته ګوري د دښمن په نظـــــــر	چې وي مې دوست خو راته ګوري د دښمن په نظـــــــر نو خامخا په دې رشتـــــــــــه باندې پښېمان شي سړے بيا به مې هم دنيا پــــــــــرې نه ږدي ګني زړه مې وائي چې هر څـــه پرېږدي ستا د سترګو نه قربان شي سړے په ډېر لټون هم چې د ځان غونــدې څــــوک ونه مومي احساسه"حق لري چې بيا خـــــو د خپل ځان شي سړے
له غمونو مې یو ستړئ رباب جوړ که.	قبلې شوې دعاګانې مې سنګسار کړې. خپلې هیلې مې په خپلو اوږو بار کړې. له غمونو مې یو ستړئ رباب جوړ که. ساز مې کریکې کړې او ته مې پکې تار کړې. څو ګیلې مې په زړګي باندې لا پاتې. څو ګیلې مې رب ته زر وارې تکرار کړې. ما به ګله مړ په دغه انتظار کړې. نه انکار کوې او نه راته اظهار کړې. زه ترې ځان قربانه ومه صبر وکړه. ته په وینو به مې یاره ځان سینګار کړې. له فلاح بغېر مې هیڅ څوک پکار ندي. د جهان ښکلي که ټول …
چې ناظر د ساده رويو پۀ رخسار شم	خوند کوي خپلي تماشې د تصور د دنیا د ښاپيرو خیال د ریحان د خیاله مه بیلوئ حسن چي ډېر شي په وړوکي خیال کي نه ځایږي د مجنون عشق د بیابان د خیاله مه بیلوئ سمندرونه خو په ما کي دي د رنګ او رڼا ما خو په هیڅ حال کي د ځان د خیاله مه بیلوئ زه مي په اوښکو کي اکثر جانان موسکی وینمه سائل د اوښکو د باران د خیاله مه بیلوئ چې ناظر د ساده رويو پۀ رخسار شم پۀ دا شمع, پروانه غوندې, نثار شم کۀ هر څو پۀ صبر زړۀ ټولو…
چې بندي د تورو زلفو پۀ کفار شم	چې يې شونډې تبسم تازه نګار کا باندې زۀ لکه سپند سوو ته تيار شم ځان جهان مې هسې هير, لکه هير خوب شي د خندا پۀ صبحدم چې رابيدار شم د ګلرخو پابوسي پريښودے نۀ شم کۀ راکيښ لکه نسيم پۀ خنډوخار شم لا مې ځائے نۀ شي د ترکو پۀ چوله کې کۀ د عشق ټيکه وهلې, زناردار شم وۀ مې باسئ د سکون له دينداريۍ چې بندي د تورو زلفو پۀ کفار شم نۀ به 'تو' راباندې پيښه نۀ به 'چخ' کا کۀ هر سو يې زۀ حميد سپے د دربار شم چې نا اهل…
موسکي موسکي تر سترګو پورې هم تللو را تللو	د خداے له ترنم ځنې مو غیږې ډکولې نغمې مو ښکلولې په غزل کښې سره ناست وو له ډيرې خوشحالے مو شپه په اوښکو بدرګه کړه بلا اور اورکے وو په ځل ځل کښې سره ناست وو موسکي موسکي تر سترګو پورې هم تللو را تللو خواږه د درزيدلو زړونو تل کښې سره ناست وو شکست وو او که سوبه زمونږ دواړو په نصيب شوه د مينې د جنګ لوبه وه مورچل کښې سره ناست وو جرس نه وو قمرے د کو کو ڪُو نعرې وهلې کاروانه لاروي وو په منزل کښې سره ناست …
خو په لېمو مې ستا د حُسن قدم ږدې او کنه	فضا بدله د چمن شوه ته راځې او کنه ای د ښايست د پسرلي باده چرته يې او کنه نه مو دار پرېښود نه صحرا کښې لېونتوب پاتې شو اوس هم ستا مينه کښې زمونږه پت منی او کنه د بام په سر د مسيدو احسان دی څوک نه مني خو په لېمو مې ستا د حُسن قدم ږدې او کنه تراخۀ وختونه ستا په يادو کښې خواږۀ تيريږي لږ دا خواږۀ په دی ترخو کښې ګډوې او کنه د ستا د څڼو په ګلاب کښې چې ئې وينه خاندي هغه خټک چرته په هیره يادوې او کنه دا ک…
دا زه يم چه لستونړی کښ مې دومره موده ځاﺉ کړو	کعبه دے په سر راوړي بيا به هم وايم دروغ دي د دے ملک په نظام او په سرکار او بيا اتبار ايمان پکښ خرڅيږي د قسم قران لباس کښ دا تله دغه تول او دا بازار او بيا اتبار ما اوليدل ډير پاک خلق چه دين کرسۍ ته خرڅ کړی نه نه روره په داسې ايماندار او بيا اتبار دا زه يم چه لستونړی کښ مې دومره موده ځاﺉ کړو ګينی تپوس کوولے شي په مار او بيا اتبار چا خرڅه کړه چا مړه کړه ما ته لور په کور کښ واﺉ خفه نه شې بابا خو اوس…
ښـۀ پـۀ ايـمــان ووايـــه	بـيـا هـغــه شـان ووايـــه مـاتـه جـانــان ووايـــه درتـه يـادېـږم کـه نــه ښـۀ پـۀ ايـمــان ووايـــه زۀ يـم ټــپـه د مـيـنـې تـۀ يـاقـربــان ووايـــه د زړۀ خـبــره اشـنــا يــمـــه روان ووايـــه انوره بــې د مـيـنـې څــۀ دے ګـزران ووايـــه
ځواني لاړه شوه خوراک د حسرتونو	د جهان دردمند به ټول غوږونه بند کړي که مې ژبه ورکړه خپلې خاموشۍ ته که مې نه کړلی یاري بس د بې دینو نن به نه مئینیدی په دوزخونو بې سکون یم بې قراره له وختونو غورزولی یم اُلفت له ګړنګونو ځواني لاړه شوه خوراک د حسرتونو اعتبار نلرم نور په دې مخونو که هر څو وې محترم له جنتونو بې ایمانه خدای رانکړې په سوالونو له ادمه اخته شوي په غمونو یو سړی دی ځان یې ورک کړ په سازونو زه به ولې اوړیدی له مذهبونو که خپل…
دا به لکه ځـــان له خـــــــــــپله ځــانـه! هېروم!	فضا بدله د چمن شوه ته راځې او کنه؟ ای د ښايست د پسرلي باده چرته يې او کنه؟ نه مو دار پرېښود نه صحرا کښې لېونتوب پاتې شو اوس هم ستا مينه کښې زمونږه پت منی او کنه؟ د بام په سر د مسيدو احسان دی څوک نه مني خو په لېمو مې ستا د حُسن قدم ږدې او کنه؟ تراخۀ وختونه ستا په يادو کښې خواږۀ تيريږي لږ دا خواږۀ په دی ترخو کښې ګډوې او کنه؟ د ستا د څڼو په ګلاب کښې چې ئې وينه خاندي هغه خټک چرته په هیره يادوې او کنه…
هغه دهقان يم که له لوږې مرمه	هر څــه چې ېم ستا لـه بــــــرکته ېمه عشقه! ستا کـــــــــومه نېکي به مهـــــــربانه! هيروم؟ دا د هېرولـــو خوئ يې ښۀ نه دې صــــابره! دا عــــــادت لـــه هـــــغه مسلـــــمانه! هيروم زما د زړه په کور دې ور نه لګي چې ستا د دنګې ځوانۍ سر نه لګي که څوک مې وژني لاس يې هم نه نيسم زما په يو حالت کې شر نه لګي ستا په راتلو شوم له ديدنه محروم له خوشحالۍ نه مې نظر نه لګي هغه دهقان يم که له لوږې مرمه بغير …
په بړق خندا دې داسې پورته کړله	پيغلې په بڼ د هديرو بندې شوې پکې ميلې اوس د اختر نه لګي په بړق خندا دې داسې پورته کړله د مينې پښې په سمه غر نه لګي د زړه سودا په ګودر څنګه وکړم لنډی بازار په مازيګر نه لګي ګرانه مجرم د زمانې که شومه خو انسان مې لر او بر نه لګي
اوس د نمک بېښې ، آمچور د نفرتونو کوي	دا حرکات دې و نسلونو ته غلام ښايي د بري ماته غاړه ټال وهي ، ناکام ښايي اوس د نمک بېښې ، آمچور د نفرتونو کوي محبتونه پۀ ساشو کښې بېخي عام ښايي د غرۀ د سر رباب بېخي د لزت حد ښايي د محفلونو سيګارونه راته سام ښايي د نننيو يارانو و پرهارو ، دردو ته د پيناډول پۀ فارموله کښې انتقام ښايي منصور يې سم لېونی شوی و اداوو ته دی دا نظارې خدائي بېخي راته آرام ښايي لكـه د شــي بادشاهي رنګــه شي سبا راشي چې يو سړ…
واٸي هر چا ته په ماړه نــظر خو ځکه ګـــــــورم	جانانه! بیا مې تښتېدلے دے په تا پسې خـوب سترګې به پټي کړم خو خداى خبر چې بيا راشي تر څو به ستا په تصــــوير تنده د نـــظر مــــــاتوم خون به مے واوړي په تا راشه ګني ســـر مـــــاتوم ته چې د څښکلو راکوې دعــوت سکاڼي په ماښام ساقي زه هم توبه زېړي په مـــــــــــــازديګر ماتوم په عاجزي به ځاے پيدا کړم د جانان په زړه کښې غرور به داسې د رقيـــــــــب کينه پرور مـــــــاتوم دا خو قوت راته حاصل دے له قو…
تا خو چې واپس څوک له کعبې په منډه واخلي	تا که وعده د ســحر اوخوړه ماښام نه مخکښـې زه د ماښام قســـــم هم مخکښـې له سحر ماتوم سترګے او زړه ورته پشان د سپـــــېلنو لوګـــــوم په ښکلے يار مے لګـــــېدلے بد نظـــــــر مــــــاتوم زه د وصـال ماښام ته ناست يم د جانان په صبر زه به روزه د ارمانونو په محـــــــــــــــــشر ماتوم زه بهلــــــــول ښکلو ته په ښکلي نظر ځکه ګورم خدايګو په هر ښکلي وسواس د خپل دلبر ماتوم يره او وهمونه، حوصلې په منډه و…
راغلي يو د زړونو د ازار په بازار	څوک به مو د زړونو نه نغمې په ژوند اوباسي څوک به د ګلونو نه وږمې په منډه واخلي د زړه د صبر مزے مې ورشلېږي بس معينه سکڼي سکڼي ماښام کښې چې قيصې په منډه واخلي په سر يې ګرځولي يو بازار په بازار مونږ ژوند کړې د داسې کاروبار په بازار سرونه مو پرې تاؤ کړۀ خو سرونه مو ترې راوړه شو وازې سترګې پاتې خريدار په بازار ګرم نه يو که د سترګو نه مو سرۀ بڅرکي دانګي راغلي يو د زړونو د ازار په بازار د سوال په تصوّر م…
”نرګس“ هسې بيمار، لکه ”ريدے“ غمژنے سترګې	”نرګس“ هسې بيمار، لکه ”ريدے“ غمژنے سترګې قيمت څه وؤ د داسې لاله زار په بازار سائل د بیلتانه د ليونۍ ټپے نه مخکښې کړه چغه ياره چرته يې در ځار په بازار چـا لـه تـصـو يـر سـره خبـري کـوم سـتـا لـه تـصـويـر سـره خبـري کـوم دا نـيـمـه شـپـه کي موسيـقي چي اورې دا لـه تـصـويـر سـره خبـري کـوم زه بـيـا خپـل ځان زوروم، زړه زوروم بـيـا لـه تـصـويـر سـره خبـري کـوم دا لـېـونـتـوب دا لـېونـتوب مي بس دی سـتـا…
ستا واړه یادونه تصویرونه به ترې وباسم	زه او ته چې مخ شو هر څه محوه له ادراكه شي داسې يوه شېبه وي زمانه پکې کاواکه شي خوږ دی او که تريخ، ته يې د ذات دننه وزغمه ژوند که دې په بل پسې محدود کړ تېر ولاکه شي ستا واړه یادونه تصویرونه به ترې وباسم کاشکې حافظه لکه هېنداره داسې پاکه شي څنګه درته ووايم چې څنګه حادثې زغمم زړه چې ترې راټول کړمه حواس رانه بېواکه شي ځان دی رانه ورک لکه سکون زما د خپل زړګي ټول به يې درځار کړم ګله صبر راپيدا كه شي
ساګ د شړشمو د جوارو ډوډۍ	کۀ دی د سمې که د غرۀ ښکلی دی ټوله دنیا کښې پښتانۀ ښکلی دی یاره رښتيا راباندې څۀ له وائې دا پسرلی ستا نه په څۀ ښکلی دی ساګ د شړشمو د جوارو ډوډۍ ټینګې شوملې خواږۀ ماستۀ ښکلی دی وطن ته راشه مسافره اشنا دلته هوا دلته اوبۀ ښکلی دی خیر دے د بل چا نه پوښتنه وکړه زما برېتونه ستا باڼۀ ښکلی دی د سود او زیان حساب کتاب خبرې د عزيز هسې هم مازغۀ ښکلی دی ځه چې ټپه کړو الواني بېرغې بيا پورته کړو نعرې اوچتې کړو ا…
د محنتي جانان په لاس کې د شملو جامونه	د هر دهقان هرې ټپې سره ټپه اوايو غنم دانې دانې راټول کړو او صدا پورته کړو د محنت کې محنت د دوی په کور رڼا خوره کړي دغه رڼا د دوئ په کور په سپين سبا پورته کړو د اننګو خوله کړه اوچه د جانان په لمن د کولبې واګي دې راخکه چې بيا غله پورته کړو د محنتي جانان په لاس کې د شملو جامونه د شکور د منځه به سکړک يوه ټنګره پورته کړو که د صادين په منځ کې شوې خولې خولې لاليه نو د ارټ يخو اوبو نه به ډولچه پورته کړو …
څوك د سترګو جنګ کښې چالاکي کوي	خپل دے که پردے د غرض اوږے دے دلته هر سړے د غرض اوږے دے څوك کړي فريبونه د يارۍ په نوم څوك کوي چل ول د فقيرۍ په نوم څوك وهي مالونه د ورورۍ په نوم روغ هم لېونے د غرض اوږے دے دلته هر سړے د غرض اوږے دے څوك د سترګو جنګ کښې چالاکي کوي څوك په تول پارسنګ کې چالاکي کوي څوك په شړنګا شړنګ کې چالاکي کوي زوړ دے که زلمے د غرض اوږے دے دلته هر سړے د غرض اوږے دے څوک په شاعرۍ کښې خپل غرض کوي څوک په فنکارۍ کښې خپل غ…
زۀ ترې غزلونه جوړوم	کله کله سترګې توروه کله کله زړونه تختوه یه جانانه دومره خو کوه ما چرته پۀ هېره یادوه زۀ لۀ چانه نۀ غواړم ساقی تۀ پخپله خوښه راکوه بیا بیا تپوسونه مۀ کوه ما د ښکلو کلی ته بوځه تاله به راوړمه لوپټه لاړمه دعا راته کوه زۀ ترې غزلونه جوړوم ښکلیه لوظونه ماتوه وایو پسرلی ته هرکلے شابه لېونی راټولوه راغې په شېبو شېبو باران ځان زما شړۍ کښې پټوه
دلته به رحم او ترس تاته حماقت ښکاره شي	زما جهان تش د خوبونو جهان نۀ دې ګورې د سرو شرابو، ښايسته جينو بُوستان نۀ دې ګورې دې کې ساړه آهونه، فريادونه شته دے دې کې سلګۍ، ساندے، دلئ دلئ غمونه شته دے دلته انسان لکه پتنګ د ژوند په شمع قربان دلته د زيست په ښايسته ګلو د بلبلو فغان دلته مقصد په لوری درومي کاروانونه د ژوند د ارتقا عشق کې نوشيږي شرابونه د ژوند دلته به ښکلې زرکې سترګې په ژړا اووينې نرۍ سرې شونډې به د پيغلو په غوغا اووينې دلته به ر…
دلته ذهنی او جسماني اوچت اوچت به وينې	دلته کې وهم په انسان حکمرانی نۀ کوي څوک د کوثر، تسنيم د پاره قربانی نۀ کوي دلته اقدار توره، ميړانه شاهينی صفات دی صدق، جرأت، همت، غيرت ټول پلنګی جذبات دی دلته د سپينو تيرو تورو تۀ بريښنا به وينې دلته جنګ ميدان کې د زلمو نره ګډا به وينې دلته کې هر سړې په فرق مساوات نشته دے غلط قانون، غلط آئين، غلط جذبات نشته دے دلته ذهنی او جسماني اوچت اوچت به وينې د بهادر، جابر، هوښيار مرد حکومت به وينې دلته کې ش…
د ترقۍ د محبوبه پستې خبرې اوره	دلته جمود نشته حرکت په هر يو څيز حاوی دے د تغيراتو د تجديد هر يو بنده حامی دے دلته په تار د ژوندانه خوږې سندرې اوره د ترقۍ د محبوبه پستې خبرې اوره راشه امامه د‌ اوهام نظام جديد اوګوره مذهب جديد، اخلاق جديد احکام جديد اوګوره کاسے د سترګو چې په سترګو کښې راوانه‌ړوے زما د زړه تسکين په بـــــل قسم نشـــه نه کيږي چې يې چپې چپې له غــاړه ور کولـــــے نه شې د سمـــــندر سره يـــــــاري په کنـــــاره نه …
وعدہ چی اوکړې ليونۍ نو بيا يې مه ماته وه	ستا په اوږدو اوږدو وعدو چې امېدونه تړم د ګل په پاڼو به د شونډو پرهرونه تړم وعدہ چی اوکړې ليونۍ نو بيا يې مه ماته وه زه ستا په سر د خپل رقيب سره شرطونه تړم زما کتاب کښې د نفرت هډو نامه نيشته دے زه همېشه په محبت د خلقو زړونه تړم پښتون به څنګه د پښتون د جنګه منعې کړمه خدايه! ترڅو به ئې زۀ دغسې لاسونه تړم د لوپټې پيسکے ئې اونيوۀ په غاښ وئيل ئې ګلشن ته ځو خو په کمڅو به دې لاسونه تړم ستا محبت مې په سين…
د بوډۍ ټال به مې په سترګو کې وي	زۀ پوهېدم تاته مې نه ویله چې یوه ورځ په حادثه کې مرمه شپه به مې وباسي له ښاره څخه زۀ مې د خیال په جنازه کې مرمه د سباوون په انتظار کې ومه د ساړه ژمي په تیاره کې مرمه د بوډۍ ټال به مې په سترګو کې وي د رنګینۍ په بېلتانه کې مرمه زما دې په یاد وي ستا دې هېر وي ګلې ستا د وعدې په توره شپه کې مرمه زۀ پوهېدم څوک به دې نه خبروي تۀ به راځې او زۀ به تللی یمه هغه چې تل به وېرېدلو ځیني پر هغې لارې به وتلی یمه
پام چې توی نه کړې مرغلینې اوښکې	لکه د بزم د پانوس په شپه کې یوې لمبې به سوځولی یمه لکه په دښت کې غوړېدلی ګلاب سیلۍ به وړی رژولی یمه نوم به مې نه وي د زمان پر ژبه خو ستا پر شونډو به ساتلی یمه لکه جنډۍ د شهید قبر د سر ستا به په شپو کې زنګېدلی یمه پام چې توی نه کړې مرغلینې اوښکې چې زۀ دې ساندې اورېدلای نه سم درته موسکی به وي نامرده رقیب پټ یې د زړه نڅا منلای نه سم د زړه په تل کې یادولای مې سې او که دې زړه سو هېرولای مې سې.
تا په یو نظر زما د زړه سودا کړه	ستا چې ما ته د کتلو نه نفرت وؤ زما، ستا قاتِلو سترگو ته حاجت وؤ د ښايست په غرور هسې پاگل لاړې گني مينه خو د ستا هم ضرورت وؤ هغه زړه چې بې ارمانه شو نو مړ شو چې په شور د ارمانونو کښې تربت وؤ ما ترې خپله ځان له ښکلے جانان ساز کړو يو تصوير وؤ چې د سيوري غوندې تت وؤ تا په یو نظر زما د زړه سودا کړه ستا په خيال کښې مې د زړه دومره قيمت وؤ؟ که غرض دې اوس پوره شو چې دې پرېښوم ستا خو ما سره بې حده محبت وؤ …
په وطن کښې مو د مينې هم غربت وؤ	لاس مو تش نه وؤ يوازې د زړه سره په وطن کښې مو د مينې هم غربت وؤ په هر پل مو د نفرت نقشونه پرېښول څومره تريخ مو دا سفر د‌ رقابت وؤ زه بې کاره پکښې پاتې شوم معينه چې هر کار زما وطن کښې په رشوت وؤ ممتازه ما چې څۀ غوښتل تسلي نۀ وه شاید چې دومره خولو، دومره لفظونو پۀ قرار نۀ کړمه
هر چا ته پته ده چې دا کوڅه ازغي ازغي ده	لکه سړے چې توبه اوباسي او جام اخلي داسې په نيم زړه مې بې لوظه يار سلام اخلي هر چا ته پته ده چې دا کوڅه ازغي ازغي ده څوک چې هم دې پله راځي قدم په پام اخلي چې ستا له بامه ورته کېږي اشارې جانانه څوک لېوني نه دي چې بل طرف ته ګام اخلي د ياد ځواني دې خداے تر عمره عمره تانده لره زما دا ستړے ستړے ذهن ترې الهام اخلي په دې چې نه ژاړم نو اووايئ په څه به ژاړم خلک خوشحال غوندې سړے ناخلي بهرام اخلي دا چې اورون…
ما سره رقيب رقـــــــــــــــــــابت او نه کړو	تا راته د ســـــــــرو شونډو ست او نه کړو مـــــا د ســــوال کولو جــــــرات او نه کړو ته چې شوي غصه سترګے دې برندے کړي بيا مے شوخ نظــــــــــــر شرارت او نه کړو مينه کښې قــــــــــــــاٸل زه د پښتو نه يم يار ســــره مے چيري غــــــــيرت او نه کړو ستا په رفــــــــــاقت دومــــــره ډاډه وومه ما سره رقيب رقـــــــــــــــــــابت او نه کړو ستا د کوڅے خوند چې بهـــــلول واخستو بيا يې چيري ســـوال …
شور بصارت کښې سماعت کښې د ګردونو شور دی	ؤلې زۀ شور کړمه؟ د نورو د شورونو سره! چې ما پسې د ځان، د ژوند ضرورتونو شور دی خلق لګیا دي څومره چپې خودکشیانې کوي زما غوږونو کښې د "خود" د درېو حرفونو شور دی افتابه ژوند د داسې لارو په نذر شو تمام شور بصارت کښې سماعت کښې د ګردونو شور دی د بیدارۍ ورځې په خدای که وي ښه سم ویده شه! چې ضمیرونه خوبولي دي ته هم ویده شه! ته خو شبنم نه یې چې خوب وینې د ګل او د لمر د ځان د ړنګ دیوال سایې ته لکه نم ویده شه…
د غشیو راج دی او لمبې تاو دي د ژوند له پاڼو	د غشیو راج دی او لمبې تاو دي د ژوند له پاڼو نه زمانه ده د کتاب نه د قلم، ویده شه! هغه مارغۀ یې چې دې ښکار دی په حرم کې روا ای ګنهګاره د عرب او د عجم، ویده شه! په بې زړه سوي جهان کې څوک د ډاډګېرنې نشته دلته غمخور د غمځپلیو دی خپل غم، ویده شه! لکه دانه د سردمهرۍ تر کنګلونو لاندې شې به راویښ که بدل شوی و موسم، ویده شه!
ټـــول بې زبـــانه، بې بصـــــره راځي	شـــــــور د هستۍ له سمندره راځي هــــر چې راځي له دې منظره راځي - زه هم شپونکی د دغه غــــرونو ومه اوس نه ټپه او نه سنـــــــدره راځي - مشک خو کـــــــرم و د‌ مشکينو زلفو دا چې ډډوزې له بستـــــــــره راځي - زخم هـر زخم چې تر مـــــــا رارسي ستا د لينـــدې، ستا له خنجره راځي - څومــــــره تغمې مې په سينه ولاړې څومـــــــره غوصه په نه خبره راځي - اوس د دې زمکې تپ اسمان ته رسي اوس دې په خوب کې شنه…
مېنه چرته اِجتماع کښې داضداد	- تسنيمه! څه شوې اواره شوګيـــــــرې اوس راله خــــــوب له مازيګره راځي چې اشنا مې لۀ قفسا کړې صّیاد پس لۀ هغې بۀ بیا ما کاندې اذاد جفا نۀ ده, پۀ دې خیال ئې هېرومه ګوندې داسې شم اشنا ته ورپه یاد د اشنا کوڅې ته باده چې رانۀ شې څو چې نۀ کړم دغه خاورې پۀ سرباد تۀ قایل د پښتو نۀ زه پښتُون یم مېنه چرته اِجتماع کښې داضداد هره پاڼه وُس دوخت لولم پۀ ترهه زمانې راباندې ډېر ســبق کړو یــاد پۀ شېرینه خوله و…
د مينے لوبه د تصوير په تماشه نه کيږي	د مې وینه د مِلّت د اشنا نۀ ده امنـته سـرمایه ده د جــــــهاد نن رِندانو د زاهد لباس اغوستے حــــمزه اوره چې څۀ کاندې اِرشاد ويم چې دنيا مو د نظره نه کړي ځکه کوکۍ درنه په غلا اخلمه محبتونه په منطق او فلسفه نه کيږي دا سبق داسے دے چې دا په مدرسه نه کيږي د شک د هرے لارے سر چې ځي ابهام ته رسي د مينے لوبه د تصوير په تماشه نه کيږي کاسے د سترګو چې په سترګو کښې راوانه ړوے زما د زړه تسکين په بل قسم نشه نه…
ځان به څنګه خلاصوومه له فطرته	مينه خو ژوند دے نغد زړګے غواړي د زړه په بدل د ژوند سودا خو د نسياوؤ په نيټه نه کيږي که خپلے اوښکے ورته اچووم که وينے د زړه نه دے ممکن، د ”کاریگر“ په تجربه نه کيږي دا خبره به کووم پۀ زر کرته نۀ شم زۀ منع کېدے له محبته محبت مې مجبوری ده، زۀ انسان یم ځان به څنګه خلاصوومه له فطرته سر مې راوړو پۀ تلي کښې دا دے راغلم خبردار یمه د حُسن له قيمته پۀ ازغو باندې ګرېوان راټولوومه راته پېښه شوه د ګل د نزدېکته…
د سر د ډېرېدو دعا دې ما غوښته له خدایه	تۀ که سل قسمه خورې زما د نوم نه ټول رانجۀ دې بهېدلي دي پۀ ښکته چې د غرونو لېونے شوې اباسينه ځان دې وویستو له کلي له محلته ‏د خاورې په تقسيم خو نه تقسيم شوې نه جدا شوې د ژبې غلامۍ که ورک کړې بويه که پيدا شوې ‏ستا وينه اخير څه وائي يزيد به چاته وايو ؟ پښتونه که په مفتو کې شهيد د کربلا شوې ‏د سر د ډېرېدو دعا دې ما غوښته له خدایه پښتونه چې لښکر شوې، زما نه شوې، د ملا شوې ‏زمونږ دلداري دغه وه د دوۍ دل…
حسرتونه دي، نن ډېر دي له پرونه	‏د چا سترګې د اوښکو ډکې نه شولې سائله محفل کښ چه د ستا دفکرسترګې په ژړا شوې سر مې نه را پورته کیږي له زنگونه نن خو سمې لمبې وکړه زړه تنگونه جار ادې زه دې په دې را سترولم چې گوډۍ به دې په وینځه بدلولم ضرورت مې وم له گوتې را نیولی په میدان به یې سرې سترگې گرځولم حسرتونه دي، نن ډېر دي له پرونه نن خو سمې لمبې وکړه زړه تنگونه په زگېروي مې سینه تنگ خلک مسرور دي شواخون نه دی، ښاخونه د انگور دي وچې زېړې …
نن خو سمې لمبې وکړه زړه تنگونه	بیا ماښام دی د موسم له ځیگر خونه نن خو سمې لمبې وکړه زړه تنگونه جل وهلې صحرا پاتې ده تېرېږم په وېش لږه دنیا پاتې ده تېرېږم په ادا قرض یم شېبه قدم نیولی یوه ړنگه خندا پاتې ده تېرېږم یو کسات په مرگي اخلم له ژوندونه نن خو سمې لمبې وکړه زړه تنگونه لکه دم په دم کميږي بَل قنديل هم دغسې مې کميږي ژوند ثقيل خوشحالي يې په ټول عمر نصيب مه شه چې جوړ کړې چا زمونږ مېنځ کې فصيل
لا تراوسه زۀ اغيار وژلې نه يم	د نمرود اورونه نن هم لا بليږي نن هم سوزي د نمرود اور کې خليل ساده نه يمه خو ستا خاطر د پاره ځکه زۀ کوم ستا هر حکم تعميل لا تراوسه زۀ اغيار وژلې نه يم زۀ اکثر د خپلو لاسه يم قَتِیل زور د زړه مې نوره نشته دے دلبره د ستا مينې مانده کړې يم عَلِیل وخت به اخلي که هرڅو يې لنډومه د ظلمونو داستان لوئے دے هم طويل تل که نه وي خو آشنا کله نه کله التفات دې درنه غواړمه قليل
هر يو قول يې لکه کاڼي باندې کرښه	يوه خبره مې اثر په آشنا نه کا اوس کېداے شي ورته ونيسم وکيل محرومے به مې شي ختمې يقين وکه نور به څه غواړم که تۀ مې شې کفيل هر يو قول يې لکه کاڼي باندې کرښه د وداؔن ځکه هر تورے وي دليل ای وطنه ستا ازار وهلي خلک بی دستاره شول دستار وهلي خلک خپل قامت ته ملامته ملامته اوس چینار وهي چینار وهلي خلک د ازغو څوکې بیدارې کړه سپرلیه ګل به نه چیړي د خار وهلي خلک خپل نظر باندې باور کولې نه شي ستا د سترګو انتظا…
‏د جنت پۀ سپينو حــورو قيل وقال دے	ستا د حقو د ناحقو په حساب دي څه په پټه څه په جار وهلي خلک تل به ژاړي په سلګو درته سعوده ستا د مات زړګي ګوزار وهلي خلک راشۀ چې خــــــــبره درته وکړمه د لارې څوک چې دې بې لارې! هغه هم په يوۀ لار دی ماته آشـنا ؤويل چې حمـــــــزه!خاموشه اوسه ما ورته د ســـر په خـــــــــــوزيدو کړی اقرار دی ‏د جنت پۀ سپينو حــورو قيل وقال دے لۀ جوماته بهـــــــــر مۀ اوځئ وبال دے ستا د لاس نښې پرتې دې ورکـــــه يار…
مه بدوه زړه د یار د کاڼي کاڼي زړه نه	شونډې درنه خوري خاموشي، شور پکښې پیدا که مري دې د مخ سرۀ جانانه اور پکښې پیدا که زړه مې یو ريدي دے لالا زار یې کړه جانانه دغسے یو څو داغونه نور پکښې پیدا که زړه ته مې اوس نه رارسي ستا د بڼو غشي تاؤ یې که راتاؤ یې که لږ زور پکښې پیدا که مه بدوه زړه د یار د کاڼي کاڼي زړه نه دغلته صنم هم شته خو کور پکښې پیدا که جانه د مودو نه زما زړه سورے سورے دے ګل دې ستا خبرے خو ټکور پکښې پیدا که څه رشته خو بویه د…
فصل د گلونو د اشيا په لوړو غرونو کې	بيا ساقي راغلی ترخو ميو ته بلل کوي اور يې په پيالو کې اچولی ازمويل کوي ساز نن بل آواز، بله نغمه، بله مزه لري عصر زېږولی د ذوقونو سمول کوي فصل د گلونو د اشيا په لوړو غرونو کې غلی خوځېدلی د کامونو خوځول کوي خوند د زاهدانو تقوا څخه وتلی دی زهد ريايي شو د زهادو شرمول کوي دا بلا انسان بيا په رگو د کائناتو کې ورو ورو لگيا شوی د اسرارو لټول کوي هيلې د وطن د ولسونو زما په شعر کې نويو ارمانو ته د فکرونو ا…
دَ عاشق چې پرې نظر نه وي هم هيڅ	چې صاحب نفر پرور نه وي هم هيڅ په نفر کښې چې هنر نه وي هم هيڅ په پالنگ د معشوقے ورځي سرتېرے هر عاشق چې تېر تر سر نه وي هم هيڅ له معشوقے نه شيوه بويه څو رنگه دَ عاشق چې پرې نظر نه وي هم هيڅ که په زر رنگه خوبۍ آراسته وي چې زلمي په بلا بر نه وي هم هيڅ هوښيارانو لره عقل فکر بويه ليوني چې بې خبر نه وي هم هيڅ چې‌ له شوره شره خلاص دي مردگان دي د ژونديو چې شور شر نه وي هم هيڅ که بادشاه سره بې شماره خزانے …
سودگر که وقوفدار د هر کالي وي	مېړنے چې بې وسلې شو په څه کار دے چې سخي سړے تونگر نه وي هم هيڅ زوړ سړے که ترڅنگ کښېنوي ښه ناوے چې قوّت يې د نه وي هم هيڅ سودگر که وقوفدار د هر کالي وي په کيسه کښې چې يې زر نه وي هم هيڅ که سړے د جهان واړه علم وؤ کا چې د ده د عمل چر نه وي هم هيڅ باز که لوے کټه خوشرنگ د ډير صفت وي چې تيز پر په زړه زړور نه وي هم هيڅ يو د بل له حاله پند آخلي خوشحاله دَ سړي چې دا سَير نه وي هم هيڅ
لامدی زلفی ګریوان دي وی	ستا زلفی ماران دي وی پر مخ زما کاروان دي وی څومره خوشبویی لری لامدی زلفی ګریوان دي وی خیر که ما چیچی هر ځل خواږه لوی ښاماران دي وی عشق په دردونو شی نو څه کیږی تاوان دي وی زه د اشنا څه کیږم خو بس زما جانان دي وی اې ځلانده سرې شونډی ارمان ارمان ارمان دي وی
نن له حده ډير ليونے شوے یم	خوښ يمه خفګان رانه هير شوې دے ښه دہ چې خپل ځان رانه هير شوې دے اوس مې هم لمدې جامې پۀ غاړه دي ګرځمه باران رانه هير شوې دے نن له حده ډير ليونے شوے یم روغ مې دې ګريوان رانه هير شوې دے زغره مې پۀ خوب کښې هم اغوستې وه امن او امان رانه هير شوې دے زوئ ته یې له ډیره درده ووئیل غوږ کښې دې اذان رانه هير شوې دے لاس ئې راکۀ بيا يې راته ووئيل نوم دې پۀ ايمان رانه هير شوې دے سر تندے مې نۀ لږي سعوده چې ذکر د ج…
وايه بل څوک زما په څنګ اودريدۀ	وايه بل څوک زما په څنګ اودريدۀ زما شعور زما په ننګ اودريدۀ ځم چې اوچت کړم د ارمان لاشونه ستا د ليمو خونړی جنګ اودريدۀ وار دې د ليچو د بنګړو تير شه زما خو زړۀ په دغه شرنګ اودريدۀ ګران! د فکرونو غلامي نه مني ژوند کې يې خلۀ کې د نهنګ اودريدۀ
د دې لپې خاورو لاندې پروت د مينې سمندر دی	په‌ دي قبر کې دننه د ژوندو سترګو نظر دی د دې لپې خاورو لاندې پروت د مينې سمندر دی واعظ به څومره پوه کړم خو يوه دې زما واوري بس دومره چې دا زړۀ دې لږ زما سره بدل کا دوه ميئن دوه قيصې دوه سګاردوه پيالۍ پۀ سيالۍ يو ارمان کۀ اسمان کړي فـــنا ناخوالۍ پۀ ســــــيالۍ يــــو خــايــن،سړيخـــور،دهـــــوس کارنــده،درنــده ســتړې لار، خــنډوخــار،ننګيالۍ،ملالۍ! پــۀ سيــالۍ نۀ يې قدنۀ ښايست نۀ يې خوئ نۀ يې …
زه په خپل ځان کې ستا د خال هومره حصه لرمه	زه نه غرور د چا زغمم نه حوصله لرمه خو دې سړي سره شريکه يوه کيسه لرمه ملامت نه یمه که ته راسره ځای نه شولې زه په خپل ځان کې ستا د خال هومره حصه لرمه په کایناتو کې خدای داسې يوه ذره پيدا کړم چې نه مکان لرم نه خپله زمانه لرمه ستا د نظر زمانه ډېره وه خو زه بدبخته ستا په تصویر کې اوس يوازې يوه شېبه لرمه ستا په ليدلو مې اوس هم حواس شي ټول را پر ځای په مخه ښه دې اوس هم هغسې جذبه لرمه
عناصر مې د څرمنې په زور خپل دي	چې رڼا دا ستا د مخ پکې پيکه ده زړه مې نه دی اوس ناچله یوه سیکه ده عناصر مې د څرمنې په زور خپل دي په حواسو مې د بل سړي ولکه ده مزاحم د خوب مې خپل یوازېتوب دی که څه هم چې نن مې درد د زړه سوکه ده ځان ته وګرځه چې پوه په حقيقت شې کاینات خو د نظر یوه دوکه ده چې روا ورته سجده د سړي نه شوه زړه دې وران شه که مندر دی که مکه ده مۀ منه دا چې په ديدن د يار توبه ماتېږي کله اوبو ته په کتو د چا روژه ماتېږي
مخالف په خلاص ټټـــــــــر د هر جمود یم	په نڅا ځم د منــــــــــــــدر د ډېوو دود یم مست پښتون یم په پوره اېمان موجود یم خدائے مقبــــول کړمه د فکر په حلقه کښې د ذاکر له لــــــــــــــــوري رد یمه مردود یم موج در موج راغاړې اوځه اضطــــــــــرابه مخالف په خلاص ټټـــــــــر د هر جمود یم ګستـــاخي ماف زه یو بل څوک یم صاحبه ما برداشت کړئ نه ایــاز یم نه محمود یم زه د او فَیَکُون تر مېنځه زانــــــــــــــــــګم ما ته څه پتــــــــه چې بو…
پـــه کــــرمان کــــي قــــدر کم ســـو د یاقــوتو	دا دي خـال د زنــــخدان پـــه خط کــي ښکاري او کـــه مچ دی پــــر لیکلي قـــــران کښېنوست پاس دي ټیک د تـــورو زلـــفو پـــه اطلس کــي کـــه د قهر پـــه لـــباس قــــومـندان کښېنوست خــیال د عشق دي نـور خیالونه راڅه ورک کړه پـــهلوان دي یک تـنها پــــر مـــیدان کښېنوست واعــــظ پــــېژنم دښــــمن د دوسـت پـــه شکل څرمن خُور دي د بـوټ ساز پر دکان کښېنوست پـــه کــــرمان کــــي قــــدر کم ســـو د ی…
ددې سفر له لطافته څوک خبر نه دي چې	نه مې زمان په کار دی نه ترېنه مكان غواړم زه د خپل ځان پر لور دتللو یو امکان غواړم ما د خپل ځان تر ضرورت پورې محدود وساته که درنه خور شوم بیا به تا او که به ځان غواړم؟ ددې سفر له لطافته څوک خبر نه دي چې زه خاورې کېږم او تا ستوری د اسمان غواړم کله نا کله لیونی شم ځانته نه شم کتای سم دم وېرېږمه په خدای ترېنه امان غواړم خیر دی که نه پالې رشته د محبت راسره چې تش دې ياد يمه زه دومره اطمینان غواړم
لا يې د سپين مخ خالونه شمارم اوزګار نه يم	پريږده چې لوظونه د درورغو دې رښتيا کړم ته راته سبا سبا کوه زۀ به بيګا کړم يو تۀ يې چې هېڅ قدر زما د اوښکو نه کړې وايه کنه څومره مشتري درله پيدا کړم لا يې د سپين مخ خالونه شمارم اوزګار نه يم پريږده الوتۀ به د سپوږمۍ په لورې بيا کړم تۀ لا راته داسې چې پردے پردے ښکاريږې ستا دغې ادا خو زه له تا سره اشنا کړم توان لرمه دا چې د ماضي نه خراج واخلم زه به پخوانے شمه ستا مينه به پخلا کړم ستا د طوفانی نظر به…
لږ ورته ځیر شه ژوند بلا شانته رنګونه لري	نه دې د بل په غم غمجن نه خپل غمونه لري زما باور نه شي چې دا خلک به زړونه لري ګوره محدود يې د چا دوو سترګو کې و نه ګڼې لږ ورته ځیر شه ژوند بلا شانته رنګونه لري يو نيزو وړى يو له مرگه سره مخ بینادم د « محبت بېوسي » څومره مثالونه لري يو څوک وي هېڅ بې هېڅه ما نه هره ورځ مرور يو څوک پېرزو په ما بېوخته قيامتونه لري زه پکې هغسې د مينې په ګناه بدنام یم او خلک هغسې کنګل ذهنيتونه لري
ـ فرصت د ځغلېــــــدو بيــا زمانې درته در کړې	راوځه ، له دردو او ارمــــــــــــانو سره راوځه له علم او له کتــــــاب او له فکرو سره راوځه ـ له گوټ دا نزوا نه چې کلونه پکښې ناست وې د ژوند د حقيقت لـــــه فلسفــــــو سره راوځه ـ فرصت د ځغلېــــــدو بيــا زمانې درته در کړې ميــــــدان د امتحان ته له جـــلوو سره راوځه ـ غــــــوږونه له زړو زړو خبــــــــرو ستړي شوي له نويو مضمــــــونو او ترانــــــــو سره راوځه ـ ددې ښکلــــي وطن د نيمــــــگړ…
ما عقیدت او عقيده په يوه تار تړلي	د يوې ترخې کيسې خوږه مغالطه لمانځمه چې ما به نه غوښته اوس هغه حادثه لمانځمه چې مې هجرت پکې له خپله ځانه کړی نه و زه مې د خپلې زندګۍ هغه حصه لمانځمه ما عقیدت او عقيده په يوه تار تړلي يار په غزل لمانځم او خدای پاک په سجده لمانځمه خیر که د ګلو پر ځای هم راته اغزي راکوي زه دا موسم د پسرلي په حواله لمانځمه چې دا ترې وباسم وجود مې بې مانا پاتې شي زه عناصر په دې وړه مظاهره لمانځمه
د جنتونو له اسرې د باندې سا اخلي	د جنتونو له اسرې د باندې سا اخلي څوک چې د مينې له دايرې د باندې سا اخلي یو څوک لګیا دی زما زړه کې ځان ته کور جوړوي يو څوک له دغې هديرې د باندې سا اخلي په سترګو لاس کېږدم تېرېږم چې د کلي منځ کې ستا رنګ له هرې منظرې د باندې سا اخلي له حافظې مې دي ايستلي مګر ستا یادونه اور اورکي دي له ايرې د باندې سا اخلي زما په شان به له هيبته لېونى شي کنه؟ چې خپل وجود يې له څېرې د باندې سا اخلي
ټول ثوابونه تنده تنده تنده	بيا خزان راغے ګلونه لاړل ستار شو غلے شراب کم ځوانی رخصت شوه،خندا نايابه دعا اوږده شوه،او رباب کم ټول کتابونه ميکده ميکده تمام حرفونه مکيده ميکده ځنې مخونه سيپاره سيپاره ځنې مخونه ميکده ميکده زۀ يو رنځور بنده پۀ نوي ښار کښې کوم غږونه ميکده ميکده زمکه دوزخ دوزخ صاحبه ولې او جنتوه ميکده ميکده پۀ يو شراب شراب سړي مئين يم زما خيالونه ميکده ميکده ټول ثوابونه تنده تنده تنده ټول ګناهونه ميکده ميکده
دا چي ژور ژور زخمونـه ئـې پـر زړه را کـړي	ما تـه هـغې پـه يـو ځل ټول د ژونـد خواږه راکړي چي ئې د جام پـه ځای پـه لـپـه کي اوبـه راکـړي سـتـا د يـوې خـنـدا تـر شـا څـومـره ژړا پـټـه وه لـه لـږ خوږو سره دي څومره ډېـر تـراخـه راکـړي تـڼـاکي پـښـې، اغـرنـه لار او زخم– زخم زړه مي ژونـده، منـنـه تـا هم خپـل پـه وار ډېر څه راکړي چي لـه اوبـه- اوبـه ځوانۍ ئې تـنـده- تـنـده راوړم نصيـبـه کوم ښه بـه دي يـاد کړم تـا کوم ښه راکړي؟ "زهيره" زمـا سـره …
غم که مو تر پښو لاندې کړ وختې به بيا لنډې کړو	نه به تريخوو په ځان د نورو له خبرو ژوند موږ به اولتر په څه شي ژبې د چا لنډې کړو؟ ډېر يو لرې کړي بدو پېښو له ښادۍ ځنې ځانته به په مينه د خوښۍ ورځې رالنډې کړو يو ځل که رااوږد کړې د نظر لاس له رسا بڼو زه او زړه به هم ګيلې، ماڼې په وفا لنډې کړو لاړې د خوښۍ لحظې په منډه منډه تېرې شوې غم که مو تر پښو لاندې کړ وختې به بيا لنډې کړو څه ګورئ چې څه وو؟ څه شوو؟ دوک د لارې خنډ وينم ګوندې مرحلې د زړه غوښتونکي …
تـنـده مي مـا تـه شوه او زه تشـي کوزې تـه نـاسـت يم	اوس لا هم تـا غواړمـه اوس هم ستا اسرې ته نـاست يم څومـره نـادان يـم چي تـړلي د روازې تـه نـا سـت يـم يـه د کـم اصـلـو مـحـبـتـه، تـر دې ځـايـه راغـلـم چي اوس د خـپـلو بـربـاديـو تـمـاشې تـه نـا سـت يـم دا بـرکـت سـتـا د اوبـه– اوبـه – او بـه شـونـډو دی تـنـده مي مـا تـه شوه او زه تشـي کوزې تـه نـاسـت يم تـسـلـي نـه را کـوي داسـي چـا تـه ژا ړ مـه زه تـصـو يـر مي نـه ښـيـي زه داسي ائـيـنې تـه نـا س…
آســـــــمان پکار دے،‌ چې زخمي سترګې ورواړومه	هر څــــو که نه وو ماحول جوړ د هېڅ غزل د پاره خـــــو ما په ځــــــــان جبر اونکړو د محفل د پاره تۀ مـــــرور يـــې، زه تـــباه يــــمه، لاليـــــــــه صبر دا مســـــــــــئله ده، زه يوټيوب ګورم د حل د پاره هـــمدا مــــــعيار دے ګني تاسو تپوس اوکړئ کنه الــــف او ت او ل پــــــکار دي د اتـــــــــــل د پاره آســـــــمان پکار دے،‌ چې زخمي سترګې ورواړومه زمــکه پکار ده د يـــــــــــوې پښې د يو پل…
هر يو مئين د ګل په ځاے يار ته پيسے اونيوے	يو کې يې جام دے په بل لاس کې يې تسپے اونيوے زاهد په دوانړه جهانونو کې مورچے اونيوے دا د ابشاره پشم راغے که شبنم وريږي که جبڼۍ سيلۍ ته يار زلفې لمدے اونيوے د زړه په کور کې مې رڼا شوه تَيرے اوتښتېدے تا راته سترګے، او که نا؟ بلے ډيوے اونيوے اوس خو د مينې عجيبه غوندې دستور دے آشنا هر يو مئين د ګل په ځاے يار ته پيسے اونيوے پښتانه چېرې قلار نه شو د يو بل د مرګه که خويندو ، مياندو ورته ډېرے لوپټے اونيوے…
ته يو لحظه د شونډو سره پابند کړه	ته خپلې زلفې په پلو پټې کړه ځه به مې سترګې په روميال اوتړم ته خپلې سترګې په قابو کښې ساته ځه به څانګونه د خپل خيال اوتړم ته د نري ټوکي جامې مه کوه زه به مې ذوق د خپل جمال اوتړم ته چې دعوت د کتو نه راکوی زه به مې تنده د وصال اوتړم ته د ښايست پلوشی مه خوروه زه به مې پړق د زړۀ د لال اوتړم ته يو لحظه د شونډو سره پابند کړه زه به مستي د ځوانۍ کال اوتړم ته په پلو کښې مخ را ونغاړه لږ زه به په سترګو پوره …
هر سړی د ترهنده هوسۍ غوندې په تيښته دی	ستا چې د غربت نه په ځوانۍ اور لګيدلی دی داسې راته ښکاري په سپوږمۍ اور لګيدلی دی نمر د ستمونو بۀ نور څومره راټيټيږي لا خدایه! د انسان په ککرۍ اور لګيدلی دی ربه زما سوزي خو کلی مې بچ وساتې وينې به زما د بلۍ! اور لګيدلی دی مونږه محبت هغې مقام ته رسولی دی چرته چې د کرکې په خانۍ اور لګيدلی دی مونږ په نغري کښې اور غوښتلو په تالي کښې نۀ خلقو ته د لاسو په نوړۍ اور لګيدلی دی هر سړی د ترهنده هوسۍ غوندې په …
لکه د چرګ مې په سوچه غوړو کښې سور که جانان	داسې دهقانان يو چې په وينو اوبۀ خور فصل درمن ته راټول شو په دلۍ اور لګيدلی دی اوس د اباّسين چپې چپې ته محتاجي کوه وينمه په شونډو دې سلګۍ اور لګيدلی دی ماته ګناہ دہ ما په خپله مشهور که جانان ځان ته می تریخ بل ته می خوږ لکه انګور که جانان اوس چی ئې څوک وینی په مخه ترے چکونه وهی لکه د چرګ مې په سوچه غوړو کښې سور که جانان په هره لاره چی تیریږم طالبان می ولی ماته خپل کلے سم پنج پیر او شاه منصور که جان…
هم مرو له تندې هم په غاړه د کوثر پراتۀ یو	د ماهرانو حکیمانو نه مایوسه شومه علاج ئي نشته زما زړه داسی رنځور که جانان اکمله دا ځل به خبره سپینوم ورسره که خدای په ویخه یا په خوب کښې راحضور که جانان ژوند نه محروم څه که د ژوند په رهګزر پراتۀ یو هم مرو له تندې هم په غاړه د کوثر پراتۀ یو دومره لوی ښار کې یو دوکان د جوهري نشته دی څه که په موټې کې د وخت لګه ګوهر پراتۀ یو ‎څوک می د جام ملګری څوک د غزل ملګرې ‎زما په دی ښار کښی بلها دی د محفل ملګرې …
ما پۀ کومه ګناه وژنې	‎ماله خو ټول عمری حالاتو حوصله راکړی ‎مانه خو تل په نیمه لار کښی تښتیدل ملګرې ‎ښکلی که هر څو کبرجن شی ستا پری څه صابره ‎ستا د محفله که یو لاړ ښی راشی سل ملګرې۔ زۀ چې غم د پښتانۀ خورم نو سرکار جي ستانه څۀ خورم ما پۀ کومه ګناه وژنې خزانې تۀ خورې که ځۀ خورم زۀ خولې اوښکې را يو کړم دا خواږه د ژوندانۀ خورم غريبۍ چې خفه نۀ شې پۀ تا تل سوکړک سابۀ خورم پۀ دې ټول جمالستان کښې زۀ وختونه خونخوارۀ خورم
لېونو ته خپل مازغۀ خورم	وخته دومره مهلت راکړه زۀ دا ټول سړي خوارۀ خورم آيئنې ږدمه ړنډو ته لېونو ته خپل مازغۀ خورم نۀ شاباز نۀ منزرې يم چې قامونه به واړۀ خورم زۀ د مينې سمندر يم ځکه اور لکه اوبۀ خورم زما ورک " امير رزاقه " راشه زۀ درپسې زړۀ خورم
ښارو ته وايه نغمې مۀ وايه ګناه مۀ کوه	- زۀ پېدا کړے خداے ازاد يمه ملا مۀ کوه تۀ ماته څۀ وائ چې هغه کوه دا مۀ کوه؟ ښارو ته وايه نغمې مۀ وايه ګناه مۀ کوه چنار ته وايه د سيلۍ سره ګډا مۀ کوه لمر ته هم وڅنډوه ګوته رڼا مۀ کوه سپوږمۍ ته هم کړه سترګې برندې چې ځلا مۀ کوه نقده بوسه اخله باور يې پۀ صبا مۀ کوه پۀ مخبت کښې د هيڅ چاسره نسيا مۀ کوه لکه نو تا زما پۀ خولۀ هډو يقين نۀ کوي؟ لکه نو ما به تاته نۀ وې چې پرواه مۀ کوه؟ امجده دا اولس کوي اجت…
اوس د کوټه کره تقديــــر په اثره ژونـــــــد کوومه	ستا د سالو لمبې ترې مــړې شوې ګودر پاتې نه شو چې مازيګر شــــــو بــــې لتا، مازيګر پــــــاتې نه شو د غرمو خوښه ده چې اوس راسره هـــر څــــه کوي ستا د اوربل سيورے زمـــوږه پـــــه سر پاتې نه شو لارو څارلو دې د زړه د بـــــــــرمــــــه پــــرې ايستمه نور مې د سترګو په کڪــو کــــــې نظر پاتې نۀ شو اوس د کوټه کره تقديــــر په اثره ژونـــــــد کوومه په تدبيرونو کې مې هغه هـــــــنر پـــــــاتــې ن…
معلوم شو راته قدر ده وفا له تانه بعده	ازار کړمه په زړه باندې هر چا له تانه بعده تېرې کوې په ما باندې دنیا له تانه بعده ده ژوند د هنګامو معور مې ته وګرځیدلې مرګې ته مې زړه وشوه په رښتیا له تانه بده د کلي مازدیګر وو پسرلي وو که اختر وو هر چا راسره وکړه ناروا له تانه بعده لالیه که د ښکلو کمې نه وو په دې ښار کښې معلوم شو راته قدر ده وفا له تانه بعده دا زه چې په هر پل درته دعا کوم لالیه ما ” درد “ ته کله غواړې څوک دعا له تانه بعده نـور بـ…
نـن بـه دي بـيـا تـصو يـر تـه ډېر وژاړم	زه د زړه پـه هـر يـو زخـم مـالـګې نـولم بــدل شوي كـاتـه زړۀ کـې ګرځومـه زړه مـې خـولې ته راختلى دى قسم دى زه به څو پورې خولۀ زړۀ کې ګرځومـه کـه مـوســـــم دســـــترګو پېژني ممتــازه بيا پوهېږي چې وره زړۀ کې ګرځومـه تـازه– تـازه دغـه ګـلـونـه ښـه دي زمـا پـه زړه کي سـره زخـمونـه ښـه دي نـن بـه دي بـيـا تـصو يـر تـه ډېر وژاړم و دي ورېـږي بـارانـونـه ښـه دي زه در تـه ګـورم سـتـرګي مـه اړوه زه يـادو…
چې پکې ګټـه ده بـائيلات د زړونـو	"زهيره" مـه بـاسـه لـه زړه دا اغـزي ښـه دي پـه زړه کي ارمانونـه ښـه دي ژوند بـې ښكلا ، بـې لـه جـانـان څنګه وي په توره شپه کې قبرستان څنګه وي ولــې بـه نـه وي پـه دې زمکـه ښــکلي بغيـر لـه سـتورو پـه اسمان څنګـه وي چې پکې ګټـه ده بـائيلات د زړونـو خــدايا ! د مينې بـه تـاوان څنګـه وي چې روح کې مينه ، زړۀ کې درد نه لـري داســې ســړى ، داسـې انسـان څنګـه وي هــرې خطـا تـه يي جـواز لټوې ممتـازه! څـو…
خداى به خپل صفت په خپل تخلیق کې ګوري	که هر څو دى زاره چـاودى تـاواني کار خود مينـې نـه بـل کـوم دى ضروري کار لکه ما چې ځان سپارلى دى خـپـل زړۀ تـه داسـې کـلـه څـوک سـپـاري پــه لــېوني کار خداى به خپل صفت په خپل تخلیق کې ګوري چې سړي ته يې ايسـار کـړو د سړي کار تاتـه ګـرم يـم خـو مـزدور يمـه مجـبـور يـم ستا د برخې شپې او ورځې رانـه خـوري کار چې هیڅ کار پـه دنیـا نـه لـري ممتـازه هغه خلق خو په هر څه کې لـري كار ‏مونږه زنګوه را زنګوه د…
زه ممتازه ښکلو ته غزلې خوښوه	‏مونږه زنګوه را زنګوه د خداى دپاره يار دا سترګې مړې دې اړوه را اړوه مونږه پښتانه يو په موږ پوهه ده حرامه ژونده حادثې دې اړوه را اړوه ښکليه هنرمنده دلته ذوق ده شهيد شوى ځان ته زمزمې دې اړوه را اړوه زه ممتازه ښکلو ته غزلې خوښوه خپلې کتابچې دې اړوه را اړوه ده لیونې غنی ده انځور سومره له کماله ډک ده... ده دي اهميت به ده قربان ننګیال سه واورو... ملک د پښتو دى د خلې ست خو په کوڅو کښې کوه. زمونږ برخه هم…
خلق ناپوهه دي څه شر فساد به جوړ کي ترينه.	د سړي زړه خوري د بربرو ليونې به دي کي. اواز دي ښکلې دى خو صبر په ټپو کښې کوه.. مکه خو نه ده چې ټول ژوند دي عربى کښې اوشي. دا پيښور دى دلته مونځ هم په پښتو کښې کوه. خلق ناپوهه دي څه شر فساد به جوړ کي ترينه. ملا ته وايه ډير احتياط په مسئلو کښې کوه . د کلي هر سړې شکي دى اوس پټيږي راته. بس که څه سوال جواب دي وي نو په تمبو کښې کوه. زړه د هغه هم ډک دى ډير به درسره اوژاړي. د خپل منظر سره خبري په سلګو کښ…
تنهايي مې په ساګانو کې ول ول شي	مازيګر چې نمر د غرونو پناه کيږي بې خودي مې د احساس نه چاپېريږي تنهايي مې په ساګانو کې ول ول شي ارمانونه مې په ساندو کې بدل شي هر يو ګام د زندګۍ راته مقتل شي امیدونه چې مې رو په رو خورېږي بې خودي مې د احساس نه چاپېريږي ټول خوبونه مې لېمو کې شي ټالونه شي ژوندون مې بې عنوانه حسرتونه د يقين سره مې مل شي ګمانونه "لېونتوب" مې لېونتوب ته حېرانېږي بې خودي مې د احساس نه چاپېريږي ستا د خيال سره د خيال په ن…
ډېر زمونږ غوندې اكـثـر بـازار کې اوسي	څو به داسې په اورونو کې لوغړېږي بې خودي مې د احساس نه چاپېريږي سرلښکر د خپـل لـښـكـر سـودا اونـه کـړي قهرمانــه! ســتا د سر ســــودا اونـه کـړي د ړنـدو حـالاتو جـبر دى، تنكـون دى سترګې خرڅ نه کړي نظرسـودا اونـه کـړي ډېر زمونږ غوندې اكـثـر بـازار کې اوسي ډېر زمونږ غوندې اكـثـر سـودا اونـه کـړي كلـه مـا وې چـې پلورل يې عادت نـه دى ما خو وېل چې دومره زر سـودا اونـه کـړي لكـه زر يې پـه ولـقـې کې شـوم…
د تـا خـــــندا سره هـر څـه خانـــــدي	سترګې، خسـار خـانـدي ، باڼـه خـانـدي د تـا خـــــندا سره هـر څـه خانـــــدي زه دومــره لــوى لــوى نــه وايمـه ولـې بـــه مـــا پــورې واړه خانـــــــدي هنر لرې چـې داسـې هــم اوخانــدي چې نه دې خوله او نه دې زړه خـانـدي كله څوک هره يوه پښتو کوي اوس څوک څوک په چا څـه پـه تنـاره خـانـــدي د ژړغونـو خـلقـو مـيـــنـځ کــې اوسي ممتـاز ګرم مـه بـوله کـه نـه خـانـدي
زما اوستا دمينې داستان وګوره چې څه دی	ژوندون دي او روان دي او روان ژړا ژړا خفګان دي اوخفګان دي اوخفګان ژړا ژړا زما اوستا دمينې داستان وګوره چې څه دی داستان دي او داستان دي يو داستان ژړا ژړا په هجر باندې پروت يمه د هجر په لمبو کې هجران مې دي هجران دي په هجران ژړا ژړا وطن کې مو د ولږې او دفقر نظارې دي کابل دي که ننګرار په هر افغان ژړا ژړا ګلۍ اوښکې مې لګي له ګرېوانه په لمن کې ګرېوان مې په دامان کوي ګيریان ژړا ژړا که ناست يم که ولاړ يم …
ورځ په ورځ تيــاري د جهـــــل چي خـــوريږي	چـي مسجد او منـدر دواړو نه رجيـــــــم شي خـوش نصيب دے ميکدے کښي به مقيم شي دا زمـونږ غلــــط فهمي که خـــــوش فهمي ده چي بي فهمـــــــه شي زمونږ لره فهــــــيم شي يتيم دا نه دے چي مور او پلار ٸي مـــــړ شي چي ضميــر د چا شي مـړ هغــه يتــــــيم شــي ورځ په ورځ تيــاري د جهـــــل چي خـــوريږي زه حيــران يم چـي کــــوم حال به د تعليم شي ستا غصي ستا التــــــفات باندي مـوقـوف دے کيف په مــا خور د ر…
ښـايي يـو او بـل تـه سـپـيـن صـفـا مخونـه	د زړه طــور به دي د حسـن جلـــوه ګــــاه شي ګه د تا عشــق هــم کــامل لکه کلــــــــيم شي تصوړ د دوٸي ختــم کـــــــره بهلــــــــــــــولـــه وحدت خپـل کړه چـي دي زړه عـرش عظيم شي زورور پــورې كمــــــزوري خلــق اوسي د خـوني كمـر پـه ســوري خـلـق اوسي ځان ته سيال لـتـوه ګرځـه کـه دې وس وي دې دنيـا كـې پـه هـر لـوري خـلـق اوسي ښـايي يـو او بـل تـه سـپـيـن صـفـا مخونـه خـو ځــانونو تـه مخـتـوري خـ…
ممتـازه ! نــه دې ګـوري ماتـه پـه شـا	چـې بـې غرضـه چـا پـوښـتـلـى نـه يـم جانانــه زه خـو زمــا كلـى نـه يـــم چې دې مجبـور کـړم چې مې اوغورځـوې سترګې دې ښــکـل کـرم هـغـه خلى نـه يـم زمــــــا دې سر اسمـان تـــه نـــه اورسي خو ستا په پښو کښــې ژړېــدلى نـه يـم راشـه دهـوكـه مـې کـړه او تبـر مـې بـاسـه له ډېره وختــه تبــــروتلى نــه يــم ممتـازه ! نــه دې ګـوري ماتـه پـه شـا زړۀ بـه يې بـد شي پښـه نيـولى نـه يـم چې اظهـار تـه جوړوم…
چې د چا په سر خـولـې خـولې يمـه ممتـازه	ســتا د ظلــم نــه پـــردې پورتـه كـومـه ســتا لــه زوره ټکومــه خپلـه ژبـه را په زړه دي چې مې څـه درتـه ويـل خـو! خپـلـې خـولې کې لټومـه خپـلـه ژبـه چې د چا په سر خـولـې خـولې يمـه ممتـازه هغـه چـا سره پالمــه خپلـه ژبـه هغه نشه چه د ځـــــــــوانی ختمه شوه لاړه مـــزه د زندګـــي ختمه شــــوه تا چــــــه دا مست نظــــر لۀ ما واړه وۀ مسته جـــــذبه مې د مستی ختمه شوه ستا خونړو سترګو که مړ کړم پۀ …
ځــکه بی لــــــوثه بندګی ختمه شـــوه	تا چـــه د زلفــــــــــو په زنځیر اوتړو روغ شو آسره د لیونــی ختمه شوه د جاهلانــــــو شور به هله تهم شی که د داناؤ خامـــــوشی ختمه شوه بیا به پۀ ټول جهان هغسې راج کړي د پښتنو کـــه بدنیتــی ختمه شوه.. طمع او خوف بنده کړی خلاص له اخلاص. ځــکه بی لــــــوثه بندګی ختمه شـــوه ستا توجــــــو مې چه حاصله نه کړه بس حـــوصله زما بیخی ختمه شوه غم دې چه راغې بیا د یو نه دوه شول. بیا مې خــــوندناکه تنه…
تا چه راپورته کړې خــــــمارې سترګې	رقیبه ختم به شی خـــوند ده مینې ستا او زمــا که دوشمنی ختمه شوه. تا چه راپورته کړې خــــــمارې سترګې ساقـــــی زما بس تشنګی ختمه شوه ګِن کړه تار تار کچکول ټوټې ټوټې کړه بهلـــــوله مرګ دې ملنګی ختمه شوه له هدایت به شو محـــــروم بهلوله که سهاره مــــو د مهدی ختمه شوه
جار يې له فرهاد، فرهـاد يـادونو شـم	ګل لـكـه پـه بـاد د سـحر اوسپړي شوق مې قصـه سـتا د نظـر اوسپړي جار يې له فرهاد، فرهـاد يـادونو شـم راشي د چوپتیـا راتـه غـر اوسپړي څه خو يې خبرې دي خـوږې خوږې څـه نـازكـه خـولـه پـه هـنر اوسپړي سـتا د لـېونـي خـبرې څـه دي خـو! خولـه لـكـه ورغلى پـرهـر اوسپړي زړونـه خـو ممتـازه دي اوده پراتــه راشي سـحـر سـترګې د سر اوسپړي ځه ځواني لاړه ستا د زلفو په ول نه وايمه خو د حالاتو په نخرو به غزل نه وايمه…
خود حسـن د کشمير دې دعويـدار يـم	بس دا يو شی زما د فن د جوارۍ ګټه ده چې زۀ سندرې د ژوندون په چل ول نه وايمه ما ته تمغه د بادرۍ تړي خو شرط يې دا دی چې به د دې خاورې اتل ته اتل نه وايمه ما او حالاتو نن په دې دعا د خېر وکړله ساز ته به ساز وايم خو غل ته به غل نه وايمه د حالاتو په کارګل کې کـه ايـسـار يـم خود حسـن د کشمير دې دعويـدار يـم اوس مې هم د وره په کـخ پـسـې مـخ اوړي څنګه راغلـې چـې لا زه په انتظـار يـم ښه شوه تېرويســتم سـاد…
زه په ویـر بـانـدې لـه تـانـه ښــه پـوهېږم	تبــرو پېښـو او خـبـرو پـسـې زړه خـورم زه اكـثـر کـنډو کـپرو پـسـې زړه خـورم زرپرست نـه يـمـه سـترګو نه دې جـار شـم خو په دغـه ملغلـرو پـسـې زړه خـورم یا خو دا ده چې مـلـګـري زمـا زړه خـوري یا خو دا ده چې ملګرو پسې زړه خـورم زه په ویـر بـانـدې لـه تـانـه ښــه پـوهېږم زۀ خـبـر يـې پـه سـندرو پسې زړه خـورم اول سـتـا خـــبرې وكـرم بـيـا خـفـه شـم زه ممتـاز يـم پـه شـکرو پسې زړه خـورم که زه نه وای تا…
که په ټول جهان کې یو ته نارینه وای	چې پالنگ ته یې په مینه وربللې د خانۍ په دود به ولي ورختلې عشق مشرب د رستم نه دی، د مجنون دی دې په تله د مجنون باندې تللې چې ککره دې د عشق په اور گیا شوه بیا دې ولې نامحرمو ته ویلې؟ که په ټول جهان کې یو ته نارینه وای که عاشق نه وای هرگز یې نه منلې عشق مغل نه دی چې توره ورته کاږې بې له تورې او تلواره به ورتللې مینه لوبه د تسلیم ده، بل څه نه ده سره پالنگ ته دې کږه کړه ولې خولې چېرې عشق، چېرې لوخړې د…
چېرې خوله په خوله د مستې نازولې	چېرې ناز د ښاپېرو په عاشقانو چېرې جنگ د سرنوشت او د مرچلې چېرې مټې تاوول له ښکلو نجونو چېرې ځغاستې د سرتېرو ډلې ډلې چېرې چیغې د سپرو د مرگ په رغولي چېرې خوله په خوله د مستې نازولې چېرې لوبې د تیغونو په سرونو چېرې خوب په سپینو لېچو د آغلې په طغیان د حماسو کې را په یاد شوې سر اخیستې د لایق عشقي غزلې که د عشق معراج ته درومې لویی مه کړه د خانۍ غرور مهار کړه که ورتللې
ځکه می ستاد ميني ياد خوښ دے	داسې په سپک نظر رامه ګوره د ښار لالیه په تن جامې به مې زړي وي خو پليتي نه دي نه مې شــر نـــه مـــي فـســـاد خوښ دے زما د مينې ژوند آباد خوښ دے دادَ ګلونو د رنګونو وطن ظالمه ولي دي برباد خوښ دے داســــروهــلــے بروھلے بچے دامن غيره کښې مې ښاد خوښ دے ماله احساس د ژوندانه راکوي ځکه می ستاد ميني ياد خوښ دے د خاورو کرد خوبه په سر لرمه چې مې ديار د کلي باد خوښ دے وخته دا زړۀ مې په چړو او څيره دلیونی چ…
نه د جنګ او نه دشریم	نه په سر اونه په زریم زۀ د مینې جوارگــريــم بس هم دا می سرمایه ده چې بدنــام پـه لــروبــريــم رحدونه چې ئې نيشته زه په داسې لارو سريم چې الوت ئې تر آسمان دے هغې فکر وزريم کروزریم د مالدارد مــانــــی لـري د غريب د کوڅې وريم دَرنا وروراکے يم نه د جنګ او نه دشریم تيارې واړه رانه تختي خریکواله سپین سحریم
داسـي جــوارۍ سره مخ شوې یو	ځان به د تاریخ په آئينه کښې چرته نه مومي کومې زمانې چي زبر ولي قلمکار نه وي بس چی غریبۍ سره مخ شوې یو ډېرې بې وسۍ سره مخ شوې یو هره يولحظه يې د غم ډکه ده داسي زندګۍ سره مخ شوې یو بته يې دګټې تاوان نه لګی داسـي جــوارۍ سره مخ شوې یو خـدایــه د وصال باران راوورې ډېر د اوچ سالی سره مخ شوې یو فرق په کښي د غل او د سازنۀ کېږي دارنګې نړۍ سره مخ شوې یو ويني ديو بل په لپو لپو څښي څنگ مسلمانی سره مخ شوې یو
هعه انسان خفه دے	چي مي جانان خفه دے دا تول جهان خفه دے ولـــې بـــه نـــه ژاړمه دَ زړۀ درمــــان خـــه دے چې قدردان دے زما هعه انسان خفه دے دعــا كوي مــلــګرو کل خندان خفه دے زمــادَ زړه د كـــلي وړوکــې خــان خـفـه دے شوکته نه پوهیږم چې ولي ګران خفه دے
هر چا خندا او خوشحالی کولی	نه می بابا شته نه بې بې اختره ډېريم بې شوکه بې اسرې اختره ستاد راتلو غږ چې به کله اوشو ماله به يې جوړې کړې جامې اختره مونږه سره ډوډۍ په اور توده کــړه خـلــقــو ويشلې پراټې اختره هر چا خندا او خوشحالی کولی زه گرځېدم ښپــي ابـلـــه ښيي اختــره دې غـريبـي ورته ورپرې نه ښودم ډېر ارماني ووم د ميلي اختره چا مې په سر لاس د شفقت کینبود ووم په ژړا اوسترګې سرې اختره زۀ خريکوال د بې وسۍ غېږه کښې وکــرمـــه…
ولي درته کرښي بـــه تــنــدي كښي راولـــم	نصيبه ستا له غېږې مـونـږه تماشې وړې دي مونږ چې په خپلو اوږو خپلې جنازې وړې دي خیال د محبت دې په زړګي کښي راولم دا ځلي دي کلي ته سپرلي کښې راولم ستانه چی دښار رنگینی هبري شي نن دې د شړشمو په پټي کښې راولم مونږه مبلمانه د خدائے رحمت کنو ولي درته کرښي بـــه تــنــدي كښي راولـــم ولاړ به یو په سخته کښي يو بل سره دغه یو احساس په ګاونډي کښي راولم شاعریم قلمکاریم د قام سترګې یم شوكته شعور د بیداری به هر…
زۀ هم د چا د خوږ زړګي ارمان ووم په يو وخت کښې	د نفرتونو کرد نپولے نظرونه ښکاري زما د کلي جُونه څنګه په بلۍ پورته شي بیا به تازه شي سوې لوې لوغړن ګلونه که يې د سره دا د اور توده سیلی پورته شي کلي په کلي چم په چم به تذکرې شروع شي زما چي کټ د جنازې ستا د ډولۍ پورته شي شوکته زور به د قلم هله ټوپك أومني چې دوطن دهره کوره ملالی پورته شي په تن جامه فقیر او په زړۀ خان ووم په يو وخت کښې زۀ هم د چا د خوږ زړګي ارمان ووم په يو وخت کښې د فکر په تسبوؤ به …
څو چې د وحشت اورونــه تـم نـه وي	بد که زمانه راته را گوری ته خومه گوره يه پښتنې ستا خوزۀ جانان ووم په يو وخت کښې نن هغه مسیحا می په زخمونو شيندي مالكي شوکته چې د چا د زړۀ درمان ووم په يو وخت کښې داسې به يو کور داســـي يـــو چـــم نـــه وي جوړ چې په کښې ويـر نــه وي مـــاتــم نــه وي څنګه به دمينې په معنی رسي لاس کښې چې کتاب نه وي قـلــم نـــه وي دلته تر هغې کلونه مه راوړه څو چې د وحشت اورونــه تـم نـه وي دلته د زخمونو ماهران اوس…
یارانو چاته به دا خپله بې وسي وايمه	ډېر ئې درهبــر پـــه نــامــه لـوت کــرمــــه نور دې د شين سترګي داكــــرم نـــــــه وي ځه چې خريکواله هلته یو سو ژوند چرته چې دژوند سترګو کښې نم نه وي ور که نامـــه دې شي د ښار د لباسي رنګونو په ما د کلي خره پره لیونی گرانه ده یه کوم امید به مې نيول د زندګۍ لاسونه زرگیه هر چا راکول به دتګی لاسونه یارانو چاته به دا خپله بې وسي وايمه زما د کور خلق زما ردي په مرۍ لاسونه مونږ لوئے وړو به ورله هره شپ…
رنګ د ښائست يـې مخ کښې پاتې نه شي	وئيل يې مادې وروڼه مړه کړي ستا د مينې په سر شوکته چاله به ور نه کړم په مرضی لاسونه زما دې واړه ژوند له کاره اوځي خو معاشرې نه دې بد کاره اوځي دير ارمانونه به په وینو سره کړي چې نفرتونــــه لـــــه دې ښاره اوځي دپاکې مينې هغه پاکې وعدې زما د زړه نه کـلـه یـــاره اوځي رنګ د ښائست يـې مخ کښې پاتې نه شي دچاغمونه چې د شماره اوځي د درد تپه چې نه کړي څه به کوي زره چی د هجر له گزاره اوځي زما قاتِل زما په…
ماخودَ خپلي لبونی مینی اعزاز ګڼل	د خريکوال د ژوند تصویر ته گوره چې د حالاتو د ناتاره اوځي نن مې د وصل په جامونو باندې څښل کړي دي کلونه پس مې د اشنا مخ ته کتل کړي دي خدائے خبر ولې په دې خلقو باندې اور پورې شو مونږ په زخمي زړونو یو بل سره خندل کړي دي ماخودَ خپلي لبونی مینی اعزاز ګڼلی هغې له ما پسې ښېري او که کنځل کړي دي زما دزړه زخمونو بيا هغه دې خُلې پرانيستې دا چا د مینې د تارونو مې چېړل کړي دي هغه محلت هغه کوڅې له مانه نه هیرېږ…
ته که ښکلی ئي کنه خو خدائے درمئین کرے یم	شوکته دا د وخت تيارې مو څه کولی نه شي مونی همیشه درڼاګانو په لار تلل کړي دي وينې چې د وينې بدخبرۍ ته غاړه ايښې ده ځکه په صحرا می زندګۍ ته غاړه ایښي ده ماته د نفرت دکلي کور خبرې مه کوه ما خوبس دميني بنجارۍ ته غاړه ايښې ده ته که ښکلی ئي کنه خو خدائے درمئین کرے یم ستا په قد قامت می شاعری ته غاړه ایښي ده ما خووئيل چې زه به له حالاتو خودکشي کوم اوس مې ستا په څنګ کښی زندگی ته غاړه ایښې ده زه د کلي خان …
هسي نه دنیا دے د نظره کري	زۀ شوکت د ښار د لباسي ښکلوؤ پروانۀ کړم ما خوبس دكلي لېونۍ ته غاړه ايښې ده وعدي د خپلي ميني ماتوه راځه مالګی په زخمونو می شینده راځه چا دې وايــه مــانـه زړه تور کړے دے مـــاتــه يــې راوښـایــه کـو څــه راځه هسي نه دنیا دے د نظره کري ماله چې راځې په نیمه شپه راځه ما درته په لار زړۀ غورولے دے مستې قدمونه پرې ارده را ځه مامي مورته ټوله قیصه کړې ده کرانه خریـکـوالـه اوس ډاډه راځه
ما چې د خپلـو پــه صــلا وژني	دا مو په څه ګناه خطا وژني چې کله تا او کله ما وژني چاته د دې ظـلـم فــريــاد وکړمه پرون مي رور نن مې بابا وژني په چایقین په چا باور ولرم ما چې د خپلـو پــه صــلا وژني دا خو انسان اډو کيدلی نه شي چې مې په کور کښې د مولا وژني هغه لاســونــه دې په اور اوسوزي چې د ګلانو پرې ښکلا وژني شوکته کله به مون شان پېژنو دغه یوفکر مې بيا بيا وژني ستا په لوري مي نظر دے مره راشه سبا کلي کښې اختر د مړه راشه
د غماز جادوګري مو جُدانۀ کړئ	لوئے واړه د خوشحــالـي سـنـدري وائي څومره ښکلی مازیګر د مره راشه د وصال دمر همونو پټی راوړه دريسي مي زړه پر هر د مره راشه هسې نه چې مې غـمــونــه لـبـوني کړي په ماشوے ئي اثر دے مــره راشه د غماز جادوګري مو جُدانۀ کړئ شروع کړے ئی منتر دے مره راشه ستالیده مې بس ارمان دے خریکوآله خلاص مې پرېښے د زړه ور دے مړه راشه ماته له درست جهانه گران دی زما کلے هم مي روح او هم مې ځان د زما کلے شنه فصلونه يې پټو …
په غبرتي زلمو ودان دے زما کلے	د کابل او د خیالي د سيند تر مينځه په غبرتي زلمو ودان دے زما کلے په پینځه اویا کلوز آباده دو آوه ده خود همه کلوؤ سلطان دے زما کلے میلمه دوسته غريب دوسته په کښې وسي په پښتو باندې قربان دے زما کلے دا تور داغ د دشمنوؤ دې ترېنه ورك شي خریکواله د مودو نه په ارمان دے زما کلے
زۀ په کښې وينم دَ خپل مرگ عکسونه	چې په کښې ستا د مخ لیده نه کېـږي هغې محلت ته رانــه تــلــه نه کېږي زۀ په کښې وينم دَ خپل مرگ عکسونه خوستادمینې نه مې زړه نه کېږي شوکې ډاکې او بې ګناه قتــلــونـــــه وايه په دې وطن کښې څه نه کېږي چي زړۀ کښي نۀ لری احساس دميني زمانه هلته ژوندانه نه کبری حال دشوکت چي تـرجـانـانـه يــوســي ریباره دومره در نه ښه نه کیږی ښه ده په خُـلـــه چې دې پـــغـور نشتۀ اوس مې په زړه کښې هغه زور نشته ځان سره يې …
تلم خریکوال به خامخاله کلي	مائي دپلارنه چي رشته غوښتله وئيل يي مړه ستاسو کور نشته ښكاري وحشت له زړونو تلے نہ دے داچي حجره کښي ټنگ ټکور نشته هر څوك تړي د ګناهونو ګيډۍ چا سره غم اډو د کور نشته تلم خریکوال به خامخاله کلي چې پکښي ستاد بنگرو شور نشته چې راته ګورې د هر خوانه سوزي دا خلق ولي ستا او زمانه سوزي لاس يې زما د لاسه زر راښکوو وې په تناره ډوډۍ له مــانــه سـوزي اوس مې د خپلو څکه يره کېږي جونکړه اکثر خپلي گياه نه سوزي
كُلې چې ستا دَ خياله أووتمه	ځير دے زما وجود دي ټول اوسوزي خو د وطـن مــــي دې ښکلا نه سوزي كه د ملك او ملا خُـــلــــي بـــنــدې شي هلته هم ه دلتـــه بـــــــه دانــــــه ســــوزي شوکته تا چې زما خوا کښې وینی څنګه به او وایه دنیا نه سوزی كُلې چې ستا دَ خياله أووتمه لاړم د ژوند د جاله أووتمه زما ارمان زما قاتل اوختو بس دے فالي د فاله او وتمه سوې آهــونــه او د زړه دردونه ښه شوه ددې جنجاله او وتمه د محبت کلي ته څه لاړمه چي د …
ما يې خاورې رانجه کړي دي د سترګو	چې هر نظر مې دلیدو ترے وو اوس د هغــي كـمـالــه اووتــمـه شوکته کور ته به دیدن درورم که د سختو د حاله اووتـمه چې مشال د چا د مينې په کښې بل دے دا د خاورو ختمو کور راتــــــه مـحـل دے بې له یاره دبل چا خبرې نه اوري په زړګي باندي مي شوے دا څه چل دے ما يې خاورې رانجه کړي دي د سترګو ګرانه یاره چي دې ایښی چرته پل دے هغې وئیل دنيمو شپو گرځیده پریږده د اعتبار زمانه نه ده وخت بدل دے په پردي لاسونو مار وژ…
ښه په وينو ئې سنګهار کړه خریـکـواله	ښه په وينو ئې سنګهار کړه خریـکـواله دريبار په خله يي غوښتي ستا غزل دے ما چي لیدل هغه خوبونه ټول دروغ اوختل دَ چا وعدې او قسمونه ټول دروغ اوختل زرگیه تا به جوړول چي تل د خیال په زمکه هغه مانی او محلونه تول دروغ اوختل نه پرې زۀ گران شوم نه زما شو جانان دَمُلا ساخت او تـعــویــونــه تــول دروغ او ختــل مونږه پرې هسې د یو بل نه ګرېوانونه اوشلول هغه د خان کاکا باغونه تول دروغ اوختل ريباره تا چی به راو…
ډېر که د موردَ جُدائی درد نــولـے یـم خـو	مات شوي تير له په کوټه کښې زمونږ ستنه نه وه زمونږ په ټول کلي کښې مونږ د پاره ونه نه وه ما به دګوړې دَ چکۍ سره ډوډۍ خوړله دومره غریب ووم چی قمیص ته ميلمنه نه وه زما نصيب كښي جوړي ليك د راحتونونه وو ګنې دزړۀ شيشه مې هیچاته خيرنه نه وه ډېر که د موردَ جُدائی درد نــولـے یـم خـو خوشحال په دے يـمــه لـه مـا چـري غمجنه نه وه هغه دظلم د وحشت دور مــې نــه هـــريـږي چي د چا سر نه وو د چا په تن څرمنه نه وه…
پښتانه چې ټول یو موټی کړی شوکته	که دي زړۀ راباندي خوک شو راله راشه ستاد کلي هغه سرته لار کښې ناست يم پردے کلے پردے چم پردي مخونه کوم ویردزړه پر هر ته لار کښې ناست يم په لیدو چي ئي ناروغـــــه زړه رغـيــــږي بختور ښکلي بشر ته لار کښې ناست يم پښتانه چې ټول یو موټی کړی شوکته بس يو دارنګې رهبر ته لارکښې ناست يم دَ درد او د اهونو سلسله ده نیمه شپه ده زړه راته سپړلې ستا قیصه ده نیمه شپه ده د چا په اوږه سر کېږدمه چاله آواز ورکړم زما د…
ته ورته د زلفو نه کمڅۍ په مینه جوړې کړه	يوزۀ يو تنهائي بل مې ارمان په وینو سور دے ژوندون زما څه داسې تماشه ده نیمه شپه ده زما بي غمه ياره څه بې غمه کټ کښې پروت يې به راغلې په شوکت د غم شېبه ده نیمه شپه ده راجوړ په کښې موسم څه لېونی دے کلې راشه راغلی زمونږ کلي ته سپرلے دے کلې راشه ته ورته د زلفو نه کمڅۍ په مینه جوړې کړه ساتلے درله ګل مي صحرانے دے گلې راشه خوند کړي د غنمو په پټو کښي زېر ګلونه په پاڼویی شبنم دانے دانے دے گلی راشه یوزۀ په …
بس دے بیانه درځم آشنا کلي ته	جولۍ يې د ګلونو ډکه کړې لار كښې ناست دے شوکت خوستاد مینی لہونے دے گلې راشه دا طبیبان پرې واړه نه پوهيږي جانان په رنځ زما د زړه پوهيږي چې دزړۀ کور ئې له هوسه ډك وي هغوي په پاکه مینه څه پوهیږي بس دے بیانه درځم آشنا کلي ته ما باندې هلته لوئے وارۀ پوهيږي نپوس ترې وکړه چې يقين دې وشي د درد په اوښکو مې لېمه پوهيږي شوکته غر په خلۂ کولے نۂ شو خپلو کښې زړونه زمونږ ښه پوهيږي
نن مې هغه بي بي بابا نشته	چي مــــې لاسونو کښې دنيـــا نشـتـه راسره مینـه دَهیچا نشته راڅه چې بېرته د غم کورته زغلو زمونږ په برخو کښې خندا نشته زما په خوک چی به ئي زړۀ خوګیدو نن مې هغه بي بي بابا نشته زه به د کلي پسرلي څه کړمه چې پکښي سترګي کلي ستا نشته څنګه به روغ شـمـــه شـوکـتـــه وایـــه چي مي د خوگ زړۀ مسیحا نشته هغه چئ اشنا ليونے شوے ووم تا پسې والله لیونے شوے ووم پس دے بیا د مینې سُودانه کومه زۀ په دے سودا لیونے شو…
غم کښې دې بېگاه لیونے شوے ووم	تا راله ساختـونـه تعویذونه کول يــاد دې شي مُلا لہونے شوے ووم بيادَ جُدائــــي خبــــري مـــــــة كـــوه وومه چې جُدا لیونے شوے ووم مور به مې خفه دلگیره ناسته وه کړه به يې ژړا لبونے شوے ووم ټوله شپه مې ستا تصویر ته تېره کړه غم کښې دې بېگاه لیونے شوے ووم کلي نه شوکته خلقو ویستی ووم پروت ووم په صحرا لہونے شوے ووم ماویل که مانه لېونۍ شرمیږي پوهې شوم زما په غریبی شرمیږي چې په کښې نه وي د دولت رنــګــ…
خُله يې رالـه راکړه د حجاب دنـنــه	څه وکړمه وس چې مې د زرو نشته جانان دزینړو په نتکۍ شرميږي ماته مې پلار وئيل چې خوار به وسي بچے چي څوك په مزدوري شرميږي کچکول په غاړه ستا کوڅه کښې ښه یم کله ملنګ په ملنګۍ شرميږي خُله يې رالـه راکړه د حجاب دنـنــه شوکته دومره لــبــونــی شرمیږي زه پــــه کــوم ظــلــم د دوران وژاړم ستالوپته که خپل ګریوان وژاړم چې ډېر مې اوز بيخي د زړه دردونه لاړ شم کوڅه کښې د جانان وژاړم لږ خو مې پرېږدې د دنيـــا غـ…
تا خوبه ای درده څه پر هر غیره کښې اونیسی	خپل راته ښائي د پردو مخونه چاته دا خپل نصیب ویران و ژاړم دي خونړي غوندي ماحول کښي د ژوند یاره تا وژاړم که ځان وژاړم شوکته نه لري چي زړۀ کښي رحم په حال د داسې مسلمان وژاړم تا خوبه ای درده څه پر هر غیره کښې اونیسی مونږه لبوني به کوم بشر غېږه کښې اونيسي سترګې به ئې پټې کړم په بدو څه به نه وایم لي که مي د میني د نظر غیږه کښي اونيسي کله چې ترې خله ملګرو او غواړم په مینه زه وائي درنه لاړمه څادر غيره کښ…
بیامه کنده زرکیه پرهرونه آئینه کښي	هیڅ کله به مره شوکته نشی د حیا شمعي فکر که دا خلق د محشر غېږه کښې اونيسي دَ چا شل وو د چا سل وو رنگونه آئینه کنی وختونو راته اوښودل مــخــونــه آئینه کښې و ظلم دَ داغونو نشانونه په کښي ښکاري بیامه کنده زرکیه پرهرونه آئینه کښي ښائست دستم بیا جوړې بازار ښه گرم کرے پراته ريښې ريښي دي گربوانونه آئینه کښي دا دوه ورځي ژوندون تبرول هم را باندی گران شي چې اووينو د خپل پردو نیتونه آئينه کښې موني څه به د س…
موني په زخمي لاسونو وینځو د تهمت داغونه	دا خپل زخمي زخمي احساس به ژاړو خريکواله دوران راله راوړې دی دردونه آئینه کښي خه په خندا خندا مې زړه له د غم شپه ورکوي خلق مي ميني له رنګونه عجیبه ورکوي موني په زخمي لاسونو وینځو د تهمت داغونه خلي دي چي يو بل له زمونږ د عشق قيصه وركوي لاسونه يې پورته کړل زما په روحيې او بخښله رقيب له خُله جانان زما په جنازه ورکوي بيا مي دزړۀ چنې ورغلی دی هغې کاله ته خدائے خبر څه به چې جانان په وظیفه ورکوي چرې به ا…
ما او زرګي ورته بلها ملت زاري کړي دي	مونږه په ویر او په ماتم خپلې ښادې کړي دي دوران همیش لوبې زمونږ په زندګې کړي دي ملګرو د لارې کوڅې د هېرولو نه دي دلته زما ارمان وړې وړې سلګی کړي دي زماشلیدلی گریوان هم وختونه نه معاف کوي ما او زرګي ورته بلها ملت زاري کړي دي لرګي په لاس د کلي خلق راغونډ شوي دي بيا دزره بلبل می دوه ټپي څه لـبــونــي کړي دي زارۀ کتبوی کښی چی کرلي وو تا په خپلي بلی هغه اوچ شوي را مبيل بيا تازه غوټي كړي دي دي پېرزونې ل…
په خپلو وينو مې اشنا ځکه لاسونه سره کړل	يا سوزیدو له ئې زما مړۀ تنورونه سره کړل دكلي خلقـو زمـونــي مـيـنـي لـه اورونه سره كړل زما لاسونو له نکریزې ستا په ښار کښې نه وې په خپلو وينو مې اشنا ځکه لاسونه سره کړل څومره ارزانې شوې زړګيه د بې وسو وينې چي ظالمانو پرې د خپل کور دېوالونه سره کړل يوڅو پېسو باندې خرڅيږي ستا په ښار کښي مينه زمونږ د کلي لېونو پرې ګرېوانونه سره کړل زمونږ په برخه کښې دهشتونه او ازغي به وي نو ګنې سپرلي خو ډېر پیکه پیک…
د ژوند په لاره کښې د مينې مشال بل ساتمه	دا چاوئیل چی د الفت په لار سخا نشته دے مونږ له راکړې ئې جنون دے خو بس تږې تږې پښتو مني، غيرت مني خو محبت نه مني زمونږ د کلي دا قانون دے خو بس تږې تږې د ژوند په لاره کښې د مينې مشال بل ساتمه مل په تیارو کښي مي بېلتون دے خو بس تږې تږې ستا په لټون کښې يم روان د ګړنګونو خُلې ته پروت په نصيب کښې مې کړون دے خو بس تږې تږې مونږه هم پېژني د وصل ليوني وختونه زمونږ د مینې لوئے مضمون دے خو بس تږې تږي شوکته ح…
اوس د بلې سر له مې نه راځي جانان ملګرو	مونږه د مينې په ګناه کښې زندګي موندې ده شیخه کوه ته د دوزخ او د جنت خبرې مونږه دمينې د کعبې پــه طـرف نـیـت تړلې زمونږه نه لګي د شر او د نفرت خبري اوس د بلې سر له مې نه راځي جانان ملګرو خداي خبر څوک ورته کوي د شرارت خبري په کور دننه د پردو غوندې ژوندون تېره وو خلق دي نه کوي زمونږه په قسمت خبرې شوکته چرته چې سپرلے د محبت را درومي راته کوه د هغه کلي د محلت خبري خوښ د دنيا چې په نظر نه شو مونږ بیادی…
به تیار فصل موکلی شوې ده	داسې تـالـه کړو د وختونو سیلو چې مخامخ په يو ډګر نه شو مونږ ستابي رخـــې داسې كـــانــې کړي دي پوهې په سحر او مازیګر نه شو موني به تیار فصل موکلی شوې ده ملګرو سیال به په اخترنه شو مونر راسره ښپو کښي شو ازغي ملګري چې په گلشن کښې همسفر نه شو مونږ شوکته وی چې ويني ويني حالات چرته يو ځائے به په ګودر نه شو مون په وېر ژړا مو ماښامي تيريږي څه غم لړلي زندگي تيريږي بي غــمــه یـاره تاته څه پته ده څومره مې…
شوکته خوند د هغه ژوند به څه وی	ستاد ښار خلق يې په کــانـړو ولي ستاپه محلت چې لېوني تيريږي غوتي دارمان مي سترګي نه پرانیځي ګنې بې شمېره پسرلي تيريږي د خپل نصيب په بې وسو وژاړم راباندي خپل پردي پردي تيريږي شوکته خوند د هغه ژوند به څه وی چي بي له ميني بي لالي تيريږی چې بې جانانه تا چې په لوظونو خاورې واړولې ماهم په خپلو ارمـانـونـو خاورې واړولې ورځ په محشر به دے غمازه د ګرېوانه نیسم تامي د ژونـد پـه امـبـدونـو خاورې واړولې مايې د…
دوران که ډېر مې په خيالونو خاورې واړولې	ما وئيل يُوبه سم ګلونه د اشنا زلفو له سپیره خزان په سرو ګلونو خاورې واړولې ما به لیدل د یارد غېر خواږه خواږۀ خوبونه بیلتون ظالم مي په خوبونو خاورې واړولي زۀ خريکوال د خپلې لارې نه بې لارې نۀ شوم دوران که ډېر مې په خيالونو خاورې واړولې داستړی ژوند مې دمه نه شود جهان په زمکه بي څوکه ناست يمه يواځې د ارمان په زمکه اوس هم زما د زړه په وینو تکه سره پرته ده وختونو داسې قتل کرے یم د جانان په زمکه ظالم س…
وخته راځه چې سـره بـيـــاأوويــنــو	خود به قیصه د ژوندون نوره په تیارو تیروو مونږه چې شمعې بلولې د طوفان په زمکه شوکته هر چاپه لاسونو کښې خنجر نبولے پیدا مې نه کړلو زخمونو له درمان په زمکه وخته راځه چې سـره بـيـــاأوويــنــو دوه ورځې ژوند دے چې اشـــــا أوويــنــو راشو د خپل ستړي ارمــان غـــږي له چرتــه مــئـيــن چـې پۀ خندا اووينو اوس هم چې ورشم ورته او ژاړمه چي هر ګودر تالا والا اووینو پورته کړو لاس ئې ښائستونو پسې چې ليوني تبات…
وګرځمه راشمه واپس تش اسويلـي راوړم	زړۀ مې بې واکه په خندا شي کله چرته غريب چي په خندا اووینو دزړه زخمونه مې راټول غوندې شي اے خـریکـوالـه چې لږ تا اُووينو وګرځمه راشمه واپس تش اسويلـي راوړم یه زرگیه تاله زۀ د کومې ستا مستي راوړم دا په غم لړلي زندگي راباندې ګرانه شي داسې سوې لوې دیار غېږ له چې ځواني راوړم ستا تهمت په غاړه په تمام کلي راتبر شمه بس خوستا کوڅي له دا سهراد ليوني راوړم بیایي د وصال په بهانه زړه غولوولی دے شم چرته مبروته…
ځکه زۀ شوکت په خپله ژبه خاموشي راوړم	رحیم به رانه شي په دې کانو کانو زړونو کښې زه که ورله ډېره خپله اوښکې زندګې راوړم ستاد حسن غېږې لــه دنـيـا بـه دنـيـا راوړې خو زه به د پښتو نه درله ډکه غريبي راوړم نه پوهېر ویاره ستا د ښار ژبه بدله ده ځکه زۀ شوکت په خپله ژبه خاموشي راوړم امید د رحم به اوس نور له کوم نـظـره کـړمه خپلو دیکه راکړه ګزاریې د کــمـره کـړمه د محبت د ژوند شباب یم په ښائست پایمه لکه مجنون خلقوبې کوره د خپل دره کرمه ځکه خو…
په نیمه شپه مې اشناته د خوبه اوویستلی	زه یم شوکت خریکوال تل د ګلو کر کوومه غماز به پاتې د ازغو د سپېره کره کړمه ستا محبت مي داسي حال د زندگی کرے دے په ماد كلي وړو غر د لیونی کړے دے په کومه لاره رانه یوړلي دوخت بادونو ما درته ډېر انتظار گله په بلی کرے دے په نیمه شپه مې اشناته د خوبه اوویستلی زما ساده زړګي لي خوي نن د خانی کرے دے دښمن د میني که هر څومره پېري اولګوي لبونو کله هم پرواه دزولنی کرے دے ته ئي مني که نه مني راسره ستا خوښه ده …
بیا به مجنون بیا به فرهاد راولم	لالیه پربرده رسوائي کښي ښه يو چې په جهان مو افساني پاتي شي د ژوند کاروانه داسې زغل مه کوه چې لبونې له قافلي پاتي شي ستاښکلوسترګو ته به ځان کړم لوګې که سوزېدو نه سپیلنې پاتې شي بیا به مجنون بیا به فرهاد راولم بس ستانظر که پخواني پاتې شي خود به په غم او په ژړا تيريږي د چا ژوندون چې بې اشنا تيريږي زه يې د غمه لبونی گرځمه هغه مې خوا کښکې بئ پروا تيريږي جانان پـغـورد بـــي وســۍ راکوي څومره په ګرانه ز…
زه لیونے څبری گریوان پروت ووم	زه د هغي ميني خوبونه وینم چې د رښتياؤ نه په شا تیریږي چي تبرشي هېر شي عاقبت شوکته يار چې په یار نن بي دعا تيريري دهریوغمه په امان پروت ووم پرون چې غیږ کښې د جانان پروت ووم ماته يې قیصې د بېلـتــانــه کـوولے زه لیونے څبری گریوان پروت ووم په خپله خپل ژوند له پېغور جوړوي څوك چي پردې راوړې رور جوړوي مونږ ترې د سر زړوکي هم زار کړل اوس مو په سپینه جامه تور جوړوي مرګیه کور مې دزړګي لوټې کړه یاران که داس…
څه بې وسي ده څه جانان بې وفا	زمون دتن وینو هم رنګ رانه وړو داخیل ضمیر راسره شور جوړوي شوکته ورکړه د زړګوټي غوښې اشنا ترې ځانله ښکلی کور جوړوي زما په سرو وينو کښې سور زړګيه ازار کړي چا په کوم قصور زرگیه چې پـاکــه مـیـنـه يـې ستــا ګناه ګڼله تود په هغوشه سُوړ تنور زړګيه څه بې وسي ده څه جانان بې وفا زما بې وسه او مجبور زړګيه چاله دې يوسم چې دوا دې وکړي د هر انسان دلاس رنځور زړګيه قدردې هیڅ د خریـکـوال ونه کړو ديار بي قدره او م…
دايي خبرات د محبت غوښتلو	زمونرد تنه چې تویدلې وينې ستاد کوڅې زمکې راښکلې وينې بی وفا تا په کښي وفـانـه ليـده چئ ظالمانو مو شیندلې وينې دايي خبرات د محبت غوښتلو ستا په درشل چې ژړېدلې ويـنــي بس يوقبمت يې د پښتو لرلو څومره ارزانې خرڅېدلې وينې مونږ يې پګړۍ په سر د ناز تړلې هغوي زمـــونـــږ د وجود څــکـلـې وينې شوکته خامخا به زړۀ مې ژړل لکه اوبو چې بهیدلې وينې
نن پانی پانی پروت دے د خزان په هدیرو کښې	وختونه دي تيريږي د خفګان په هدیرو کښي ژوندون دې تېروؤ يې د ارمان په هدیرو کښې په زړۀ کښې مو پراته وه د ګلونو غوندې مينه خاورې شوه ايرې شوه د جهان په هدیرو کښي ظلمونه تهمتونه قبلول به خامخاوي زړګيه چې اوسېږي د انسان په هدیرو کښي پرون چې وو مغروره هغه ګل په دې چمن کښې نن پانی پانی پروت دے د خزان په هدیرو کښې سادہ دے لیونے دے خريکوال چې نه صبريږي ګنې بې له غمه څه دي د جانان په هدیرو کښې ماته دَ خپله…
اکثر په دغه به مو شور وو تاته یاد شي کنه	زمونږه مینه درسمونو څه محتاجه نه ده راځه چې درومو له دنيا نه ته به چرته کښې يې غمژنې سترګې مې شوكته لارې ستا څاري د پاکې مينې قدردانه ته به چرته کښې يې باغ چې د مينې مو سمسور وو تاته ياد شي کنه زړه به مو یو بل پسې خور وو تاته یاد شي کنه ستاد محل په خوا کښي ګران لالیه زمون کچه دختو کور وو تاته ياد شي کنه تابه وئیل زۀ ما به وئیل زۀ ښکلی یم اکثر په دغه به مو شور وو تاته یاد شي کنه مونږ په هغې کلي کښ…
چې به زخمونو په کښي سا اخسته	څړيكي او درد مې په ځیګر تېر کړو د غم په اوښکو مې اختر تېر کړو هر خواخندا او خوشحالي ځلېدې ما پرې بې وسه یو نظر تېر کړو چې به زخمونو په کښي سا اخسته دوخت سیلو هغه سحر تبر کړو په هره لار چې يي از غي پراته دي ونږ لېونو هغه سفر تېر کړو شوکته مونږ يې هره لار څارله وختونو څومره په هنر تېر کړو چي په تکل مې دروزۍ وي بابا نه په يخنۍ نه په ګرمۍ وې بابا زما د ژوند د خوشـــحالـو په لټون خوله خوله سلګۍ سلګی و…
زړګيه ژاړې څه له خوږیدی به خامخا	په سر سرتور ښپې ابله ښپې چې نه شو رب تـه پــه ډېر منت زارۍ وي بابا څه پرې که وخت راله ډك شكور راوړو ډېر ګیله من دغريبي وي بابا زۀ خريکوال دې د يادونو لوګې زما غبرت زما پګړۍ وي بابا زړګيه ژاړې څه له خوږیدی به خامخا په کاڼي چې ورتــلـې نـو مـاتيــدي بــه خـامـخـا مدام به ورته هسې مخې مخې ته کېدلې ګولۍ وي هغه سترګی چلیدی به خامخا دنیا په مخه لاړه تا غفلت کوواوده وي کاروان نه د دې وخت پاتي کیدی به خا…
هسې تازه مې کړي زاړه زخـونـه	ته نه منع کیدلې د نمر مخې دَ محفله شوکته داسي ښه يي سوزيدي به خامخا نه راځي مـــا ســـره سپرلي پرېښوده تا چې اشـــنـا كــلي والي پرېښوده هسې تازه مې کړي زاړه زخـونـه ځکه مې لارستاد کندي پرېښوده ته به زما پوښتنه څنګه وکړي تا چې د کلي غم ښــــادي پرېښوده ماله دې راکړل تمامي غمونه ځان ته دې ټوله خوشحالي پرېښوده لاړو بــس غــم ســره تــر غــاړه وتــــو تا چي شوکت ســــه يــــاري پــــربـښــــوده
زار دَ ساقي ديـــمـــانـــي نـه شــمـه	غم داشنا کرم لہونے لہونے اې مينی تا کرم لہونے لہونے خدائی خبر ما به يادوي او کنه دغې سودا کرم لبونے لبونے زار دَ ساقي ديـــمـــانـــي نـه شــمـه نن خوئې بیا کرم لہونے لہونے یارانو هیچانه کیله نه کوم خپلې وفا کرم لیونے لہونے لږ خود مخه دا پــلــولــرې کړه زۀ دې خندا کرم لیونے لہونے که مستي وه که ځواني وه رانه لاړه څه بې غمه زندگي وه رانه لاړه څه يادونه يې راله راکړل څه يې يوړل يو وږمه د پسرلي وه ر…
دا جلوه څۀ قدرتي وه رانه لاړه	څه يې وئیل خو زه ملګرو پرې پوهې نه شوم بس تپه دلبوني وه رانه لاړه د ژوندون دراز قيصـه يـې تپـــولـه خوپه وخت باندې تادي وه رانه لاړه که يې زرڅله زه غواړم را به نۀ شي دا جلوه څۀ قدرتي وه رانه لاړه مونږ يې هيڅ قدر اونـکـر و خـریـکـوالــه دازمون بدقسمتي وه رانه لاړه بئکا مي خپل زړه سره شر کرے دے زمونږ په غم خلقو اختر کرے دے مونږ يې مُدام دعـــاد ســـر غـــوښــــې ده هغوي قيمت زمونږ د سر کرے دے خپل م…
لا خو ژوندي يـو پــه دنـيـا ورځې شپې تېروو	خپل مو پردي او پردي خپل ښــــــاري مونږ چې په کوم لورې نظر کړے دے دومره مو پرپر سے دی چې ساه واخلو مونږ د ازغو په لار سفر کرے دے شوکته زړۀ دے دلاسه کړه خپله ستاشو گیرو داسي اثر کرے دے لا خو ژوندي يـو پــه دنـيـا ورځې شپې تېروو ناست یو خپل زړه ته ستا قیصې تېروو پاس په بلی لږ تماشي له راش ستایه محلت د ارمانونو جنازې تېروو ته ښه وې تا خو ځان په چل اوېستو مونږه لا هغسې په زړۀ تودې سړې تېروو ملگرو پام…
رابه شي زړګیه که راځي پخپله را به شي	هغه چې ته به يې يادولې د غزل په ژبه دادَ هغه خریکوال قبر نه سهري تبروو کرځمه بـې خـــوده د خپل ځان پسې ځان رانه ورک شوے دے جانان پسې رابه شي زړګیه که راځي پخپله را به شي نه گرځوم بس دے نور پټي زه د باران پسي د خوګ شوي زړۀ قرار زما غزل دے په خزان کښي هم بهار زما غزل دی د نفرت نظريې هیڅ کولې نۀ شي نېغ دمينې چې په لار زما غزل دے چې د مينې په معنی پوهېده غواړې دهغوخلقو پکار زما غزل دے
چې مې نظر داستا په لوري زغلی	همیشه د حق وئيلو په سبب کښي د منصور غوندې په دار زما غزل دے په تهمت دیار د مينې چې رنګ بنګ وي خریکواله ترینه زار زما غزل دے چې مې نظر داستا په لوري زغلی رانه د خپل وجود هم سوري زغلي چې مې بې وســـه خـپـل پــردي اوويني په غټو غـتـوراتـــــه كـــوري زغـــلي جانان خو پرېږده بې رخي چې کوي ربیار می هم ورسره زوري زغلي ستا دَ فراق د شپو ژړا ګرانه ده دسترګو سپينو سره توري زغلي شوکته بیا چرته کښي ظلم شوے …
د ژوندون په هر قدم کښې زولنې راته وخت ښائي	نه په لاره د نفرت څم نه په لار د شر فسادیم پته نشته چې دا ولې بیا له هرې خوا بربادیـم زۀ دَ خپله کوره لرې د پردو صحبت کښې خوښ یم راته وايه اي نصيبه چې د ښاد او که ناښادیم د ژوندون په هر قدم کښې زولنې راته وخت ښائي دا چې قبد به قید خانه یم که شاهین غوندی آزادیم چي په خوګ زما خوګمن شي دلته دومره هم څوك نشته اے زما د زړه زخمونو که هر څومره په فریادیم چې د مرګ سیلۍ مې يوسي د دنیا له دې بازاره بیا به …
ملگرو کله مې هېريري لبوني يادونه	ملگرو کله مې هېريري لبوني يادونه ماته خو هر وختي يادېږي لبوني يادونه زما د زړه د کور دننه په کچه کوټه کښې په خوشحالو په کښې اوسېږي لـــونـي يادونه يوې لحظې له مې ورپرېږدۍ د دنیا غمونو لکه واړه راته ژړېږي لــونـي يـدونـه زمونږ کوڅې له سپيلني شاخپله بیا مه راوړه مونږ کره هر وخت لوګی کېږي لبوني يادونه دَ چادَ خیال زُلفې په ځان باندې سايه کړه نوره لکه باران چی راورېږي لــبــونـي يادونه ما خریکوال سره…
مخ به زما په کښې بيا اونـه ويـنـي	رانه جوړ ځان راټولوي لبوني ته چې بېلتون بېلتون كوي ليونۍ تاته به دا خبرې ټوقي وي خو مالـــه رســـاپــرې زړه څيرې لـــونــۍ اوردې دَ حُسن په بازار پورې شه چې بې ګناه مې ژړه وي ليونۍ مخ به زما په کښې بيا اونـه ويـنـي در ته پرېږدم داکوڅې لېونۍ چې دژوندون په ناکردو ستړے شې بیا به ارمان زما کوي ليونۍ که درنه یوړم د مرګي بادونو راپسي مخ سربــــه وهې لېونۍ مونږ لــــوني د چــانــه څــــه غـواړو بس خود ی…
نه به راځی نه به ورځم ملګرو	الارراته کلکه بې وسي اونيسي د پردي ښـاره کـه مـونـر تـلـه غـواړو چې دوفا بـدلـــــــه وفــــاوركوي دَ زړه بدل کښې داسې زړه غواړو شوکته مینه او وفا پېژنو غیرت پښتو په هریو پله غواړو چي مي د عشق په لار قدم ایښے دے زړۀ مې د اور د پــاســـه ســم اېښے دے نه به راځی نه به ورځم ملګرو مونږه په مینځ کښې دا قسم اېښے دے چاله به لاس د اشنائی ورکوؤ هر چا په لاسو کښې لړم اېښے دے ځان له په خپله دلاسه ورکووم قدر…
زماد کور خلقو دورايا تماشي کولی	ټکوروي پرې جوړ د زړه زخمونه لبوني بيا ځان ته چیلم ایښے دے اُمید به څه ترې نه درحم کوؤ سپنه کښې کانے چې صنم اېښے دے شوکته اوس ښه انتخاب پکار دے نصيب دي ګوتو کښی قلم ایښے دے ما چي د خپلو ارمانونو جنازي کولي زماد کور خلقو دورايا تماشي کولی څومره چې وو هغوي له مونږ پورې خندا کوله زړګيه چاته به مې ستا د درد قیصې کولې دغه شلیدلی کت گواہ دے دروغ نه وایمه ما چې په خپلو بې وسو کښې شوګيرې کولې یو نصیب نه و…
چې مې په سخته کښې په کار نه راځي	شوکته چا وه ازار کړې لیونۍ دميني به بام ولاړه وه ماښام کښي يي ښيري كولي زما د زړه په دهشت بهار نه راځي کلوونه تېر شو خو قرار نه راځي ریباره ورشــــــه وتــــــه ووايـــــه لر ولې زمونږ د کور په لار نه راځي غم يي زما د مخ سهراز بره کړه خوخبر خبر اډو د يار نه راځي اور دي په داسي اشنائي پورې شي چې مې په سخته کښې په کار نه راځي شوکته چرته کښي ئې اولتوم چې مې سکون دزړۀ بیمار نه راځي چې درنه مینه محبت …
جل وهلي په کښې څاڅکي د باران څښي	زړۀ کښې بَلا په خُله الله يادوي زمانه دغه عبادت نه کېږي اغیار دې نولي د خپل نیت کردونه مانه د حق مخالفت نه كبري کورته راوړل چې دې پردي جنګونه اوس مو خلاصې په يو حالت نه کېږي ریباره څه په ننواتې ورځو نور مي گزران بي له شوکت نه کېږي دا دروغ دي چې د انسان ويني حيوان څښي ماليدلے چې د انسان ويني انسان څښي دنیتونو په بازار کښي خشك سالي ده جل وهلي په کښې څاڅکي د باران څښي بس يو ماته دزاهد نیت صفانه دے ګ…
شېخه چې دنيا کښې د دنیا غمونو وخوړې	عجببه غوندې دستور دے د خوبانو د خريکوال زړه په کښې اوښکي د ارمان څښي چم کښې د اغیارو د وفا غمونو وخوړې لاړلې زړګيـــه داشــنــا غـمـونـو وخوړې خلقو په تیارو کښې دلته خپل کارونه اويستل پروت يې ته زړګيه د رڼا غمونو وخوړې پته به د دواړو د محشر په زمکه اولګي ته ولې د ساقي او دَ مُلا غمونو وخوړي دادي مجبوري او که حرث د فطرت او ګنم شېخه چې دنيا کښې د دنیا غمونو وخوړې ماله خو دا ستا غمونو ګلې څنې سپينې …
رسي به منزل ته د ازغـــو پــــه ســـر	چې فکر اندېښنو سره اشنانه وي داسي يو بشر به په دنيانه وي زه ورته بچی د آدم نه وایم تل چې دغم خوارو مسیحانه وي رسي به منزل ته د ازغـــو پــــه ســـر لارد محبت چې ترې خطا نه وي غل د چا د کوره غلا کوے نۀ شي مرسته ورسره که ستا او زمانه وي ګرځم لټوومه داسی کور کلے چرته چې خندا وي او ژړا نه وي کرانه ده شوکته د جنت ګټل مل چې درسره د مور دعانه وي
عِشقه پاکې عقيدې ځکه لمبه شوې	د گناه بوجه په اوږو د حقیقت ږدي چې هوس باندې نامه د محبت ږدي عِشقه پاکې عقيدې ځکه لمبه شوې بد کرداره چې قدم ستا په محلت ږدي سپين مخونه يې په تورو لوګو تور شه د پښتون په لمن داغ چې د نفرت ږدي اشنائي د هغو خلقو له مانه شي ازغي ، كاڼي چې په لار کښې د الفت ږدي د ژوندون هره کهرۍ مې په ویر سرده خلق څله مي شرطونه په قسمت ږدي داثبوت د محبت نۀ دے نورڅه دي په کتاب کښي چي شعرونه د شوکت ږدي
باغ چې د مينې مو سمسور وو تاته ياد شي کنه	باغ چې د مينې مو سمسور وو تاته ياد شي کنه زړه به مويـو بـل پـســې خـور وو تاته ياد شي کنه ستاد محل په خوا کښې ګران لاليه زمون کچه د خټو کور وو تاته یاد شي کنه تابه وئبل زۀ ما به وئبل زه ښکلی یم اکثر په دغه به مو شور و و تاته یاد شي کنه مونږ په هغې کلي کښي شپي د زندگی کولې چې محبت په کښې پېغور وو تاته ياد شي کنه لبونۍ اوس وائي چي زه خريکوال نه پیژنم مخکښي خو ستا د زړه ټکور وو تانه یاد شي کنه
وخت چې يې زړونه په چړو وسپرل	زما د زړه په سر لمبه تېره شي راشي او غلي په کوڅه تېره شي وخت چې يې زړونه په چړو وسپرل په هغوڅنګه به دا شپه تېره شي ډېرې نازېدې مې د ارمان سترګې ښه شوه چې بدلې کړې جانان سترګې ځه چې کډه واخلو ددے کور کلی نه آوړي چې له مونږه د جهان سترګې دا خو هغه نه دی دا بدلی دی وايه چرته لاړي د انسان سترګي اوس دشتو میرو کښي کلان نه کېږی هر څائی وروی اوښکي باران سترګي زۀ پکښې شوکته خپل ارمان وینم سترګو ته مياونيس…
داستانظر منډې وهلې لباسونو پسې	زه په لعلونو کښي هيره ووم خوتانه پېژندم دَ محبت دَ غرچینه و وم خو تانه پېژندم هغه چي تا به يې د راتلو لارې کوڅې څارلي پر پرده نامردی هم هغه ووم خو تا نه پیژندم ماد لفظونو په رنګونو ستا تصویر جوړه وه غزل غزل تپه تپه ووم خوتانه پیژندم داستانظر منډې وهلې لباسونو پسې زه د وفا ډکه قیصه ووم خوتانه پیژندم زما په مخ باندې پراته وو د غربت کردونه ګنې ستا زلفو کښې اوده ووم خو تانه پېژندم بس بې ايماني ده چې …
ارمان زما به پوره کیږي کله	د ظلم زور په وینو سره دی د هر چالاسونه مینه کوم خو وایه څه رنګي اظهار وکرم خلق گناه پسي گناه كوى نيك نامه وسي په ما راپورې شي تهمت چې يو ديدار وکړم مانه ئې ټول یاران خفه کړل سپينه سپينه وائي شوکته وایه څه علاج دَ زړۀ بیمار وکړم ارمان زما به پوره کیږي کله زخم دزړه به مې جوړېږي کله ژوند مې يادونو چې د چا ؤ خوړو هغه اشنا به زما کيږي کله بي وارۀ اوښکې مې په مخ را درومي بشر د يار چي رايادېږي کله
زه به مجنون شم ته لیلا جوړه شه	تصویر پرې ستا د پاسه کېږدمه زه زړۀ چې زما یاره خُوږېږي کله په مـا شــوکـت بـانـدې لـمـبـي بـلـې شي یار چې رقیب سره خندېږي کله خاورې ژوندون له مي ښکلا جوړه شه زه به مجنون شم ته لیلا جوړه شه چې پرې قلار مې شي دزړه زخمونه داسي مرهم داسي دوا جوړه شه چې بس يــو تــه او زه اوســـږو په کښـې بیله دنیاد دې دنيا جوړه شــه خورم تیند کونه په تیرو کښي د ژوند د ژوند په لار راته رڼا جوړه شه زۀ خریکوال دوران وژل…
وینه په تن کښې د مئين ؤ چه شي	غرور داستا چې په جمال راشي ماته خيالونه د زوال راشي سپک نظری خپله پیشه او ګني لاسو کښې چاله چې ډېر مال راشي وینه په تن کښې د مئين ؤ چه شي نيته اوږده چې د وصــال راشي غوتے پیدا کړی په تندی کښې ولې کلي ته ستا چي خريکوال راشي کلي کښې اوس چې لېونۍ نيشته دې قسم دے خوند دَ زندگی نیشته دې زرگیه څه له ورته ګوري په شا هغه خو اوس په دې بـلـۍ نيشته دې
شوکته خوندد خرکی نیشته دي	چې په ښایست به ئې ګودر ښکلی وو نن په کودر هغه جینی نیشته دي د چم گاوند پیغلي خفه خفه دي وائي محفل کښي ښاپیری نیشته دي په کومه ورځ چې ترې هغه تلې ده شوکته خوندد خرکی نیشته دي ته سپین سحــريــې زۀ مـاښـام يـم كـلـې خوښ به دې نه شم زۀ بدنام یم ګلې نوم د راحت زه په قسمت نه لرم د عشق په لاره کښې نـاکــام يـم ګلې ستاد ځوانۍ پــه بــاغ سـپـرلــے راغـلـے زۀ د خزان سپیره پیغام یم گلی چې پرې باران د مينې ش…
سینه زماســريــکـو دردونو ؤ خوړه	تاسره شته دي مال وزرد جهان زۀ یو پردے مزدور غُلام يم كُلي څه غریبی څه پېغورونو ؤ خوړه زما ځواني ديار غمونو وخوړه بې ننګه يار پسې ژړا کومه سُرخي د مــخ مــــې بــارانـــونـــو خـــوړه هغه په ډکه خوله خندا کوي تل سینه زماســريــکـو دردونو ؤ خوړه عاشقان واړه لېوني شو ځکه عشق قصه ني رواجونو وخوړه ليکل به نور کوي په څه خريکوال د قلم څوکه ئې شعرونو وخوړه په مائې وران کړو ښکلی کور د مينې خلقو راپورې کړو…
قـدم بـــه نــه اخـلـي پـه لــورد مـيـنـي	مینه زما اوستا ایره شوه په کښی غــمــاز چـئ بـل کــوراتــه أورد ميـنــي سرنه آسمان پښو نه مې زمکه لاړه دنيا چې راکړلو پېغور د مينې زماد حاله چې خبرېږي مئين قـدم بـــه نــه اخـلـي پـه لــورد مـيـنـي د خريکوال زړه دې زخمي هغسے چا ورله ورنه کړو ټکورد ميني چې په سخته کښې پکار شي يار هغه وي چې په غم کښې دې غم خوارشي يار هغه وي په راحت کښې خو د خلکو ياران ډېر وي چې په سخته کښي دي يار شي يار هغه وي
یار چې په مینه مې اوربل جوړ کړي	چې دې طمع د تالي او د جبب نۀ کا چې دې مل په هره لارشي يار هغه وي چې دې پنډ د غم په سر وي خريکواله دغه وخت چي تابعدار شي يار هغه وي سينه کښې زړه راته غوبل جوړ کړي یار چې په مینه مې اوربل جوړ کړي قطار قطار چې په کښې کېږدي کلان دغه وخت سَم رانه پاګل جوړ کړي په رقیبانو مې لمبې بلې شي اوربل اشنا چې ول په ول جوړ کړي زما د يار زلفوته کله رسي خلق که دغه شانې سل جوړ کړي یار خوتیار شو خو شوکت نشہ دے چې په …
خبر به زرد لېونتوب مې درشي	زه که مئین یم نوپه تامئین یم ستا په ادا ستا په حیا مئین یم چې دې وصال په کښې نصيب شي زما زه بس په هغه یو صبا مئین یم غندل غندل ځواني زما خاورې شه ستانه بغیر که په بل چامئین یم خبر به زرد لېونتوب مې درشي داسې چې تل دې په سودا مئين يم خُداي به د هجر شپه رڼا کړي آخر شوکته زه که په رښتیا مئین یم پاتي ئي خُدائیګو له روزګار کړمه زه وروکه شه مینه مینې خوار کړمه زه کلونه یوړل رقیبـانــو هـمــــه تش په از…
شوکته څنګه ئې قلار کړمه زه	کاش چی د اوله زۀ متین نه ومه دي مئين توب خو په انگار کرمه زه دامي علاج دليونتوب وكنه يار چي په زُلفو گرفتار کرمه زه زړۀ مې بې ننګه پسې چغې وهي شوکته څنګه ئې قلار کړمه زه څه د نیستی څه د دنیا غمونو زہ لپونے کرم داشــنـــا غـمـونـو ګرځم کوڅو کښې په سر خاورې نولم داسي بي حاله کړم د چا غمونو ؟ خپله دَ كُل غـــونــدې تازه اوسيرئ ځواني زما کړله تباه غمونو
كلك شه زړګيـه كـور یـو دې نه سي	كلك شه زړګيـه كـور یـو دې نه سي را مخه کړې ده نن بیا غمونو لږ خو په حال د خریکوال شه خبر څه ترېنه جوړ کړه ياره ستا غمونو لکه اوړونـه ئــــې وېښته اوویستـــم داسي اشنا زه له خپل زړه او ویستم نه شوم د ديــن نـــه د دنيـا پــاتـي شـوم هغه ظالم زه له هر څه اوویستم ياروائي پوې شوم د ژوندون په خوږو زۀ د خوږونه ئې تراخه اوويستم دا دې د مرګ په غېږ کښې سـا اخلـمه زۀ دې رښتيا له ژوندانه اوویستم
چې ستا په سر شال د حیا غواړمه	دا دې د مرګ په غېږ کښې سـا اخلـمه زۀ دې رښتيا له ژوندانه اوویستم وائي شوکت مینه قصور خونه دے تاد محفل نه زه په څه اوویستم دازه روا که ناروا غواړمه چې ستا په سر شال د حیا غواړمه ځان ته دانا او که نادان او وایم شحان له خبرې تاله دعا غواړمه خبر دے زما ژوند په ژړا تبر شه خوستا په سترګو کښي خندا غواړمه مادي ليدلي تورې شپې د هجر مځکه خوستا ژوند له رڼا غواړمه ما خریکوال که خپل همدرد نه کنے درنه معافي د …
ماته مه کوې د عشق مينې خبرې	نه د چا یار ته د چا دوست نه د چا خپل یم دا په دا چې د غربت په جرنده دل یم قصدې مدحې د چا وئيلي نه شم خپل احساس داسې تړلی ول په ول یم ماته مه کوې د عشق مينې خبرې خوار وزار په دغه برخه دازل یم ځکه نه راځي خندا زما په شونډو چي هر وخت ستاد غمونو سره ملیم هغه ستا په غم کښي تل چې لہونے وو اوس زه هاغه شوکت نه یمه بدل یم
دَ خپل نیکه غوندې سرکشه ورځ په ما هم راځي	د ناپوهی نه ستا په کار پورې خندا هم راځي گیله می هم کیږي خالقه او ژړا هم راځي زه ادم زادیم د بي شمېره کمزورو نه ډک یم دَ خپل نیکه غوندې سرکشه ورځ په ما هم راځي څوک په يو ټوک پسې په شان لکه د سپي ذليل شي چاله دبره نه خوراک من و سلوی هم راځي په ځان کښې ستا د ازمېښتونو هډو توان نه وینم ستا په مئینو کله کله کربلا هم راځي دیو وجود نه بل وجود څه په هنر پېدا کړې حیرت خو دا دی چې دننه پکښې ساه هم راځي که…
خپل اباسین د تخیل په اسمان وځلوه	د موسمونو او وختونو عجیبه ترتیب دے په یو تړلي وخت تیاره راځي رڼا هم راځي زهر زرغون کړې او ترياق ور لره هم زرغون کړې په هر یؤ دور کښې فرعون لره موسى هم راځي د ځان په حقله دې په څو رنګه ګویانه کړمه ګنې قسم دے چې ستا نوم راشي حيا هم راځي خپل اباسین د تخیل په اسمان وځلوه هنر هم ورکړه چې ليد ولــه ئې دنيــا هــم راځي مینه چې نۀ کړي د هغونه لږ تپوس پکار دے دسرمایي د لېونو نه لږ تپوس پکار دے په خپله ژبه…
دا چې په خپل کور کښې د خپل کاله بچي خرړوي	چې ځان ئې ولې په حیا پرده کښي نه خوښيږي د ځينو ځينو جينکونه لږ تپوس پکار دے د نورو مرسته څۀ کړي خپله دوي په نورو بار دي د دې سړو سړو سرونه لږ تپوس پکار دے چې په محنت په ورورولۍ او اتفاق خبر شئ يه پښتنو د دې مېږونه لږ تپوس پکار دے دا چې په خپل کور کښې د خپل کاله بچي خرړوي د امريکې بي بي د سپونه لږ تپوس پکار دے تږي ئې ډېر په غاړه سوزي او دا وړاندې زغلي د اباسین مستو چپونه لږ تپوس پکار دے بيليږي نه …
یوه نمړۍ کې کړل ټول روایات	ژوند زما زه د ژوند تابعدار مرګه ونیسه خۀ خپله لار ګرځي ټول در په درخوار وزار سبته صاحب د پیسو جمعدار خاموشی کښې اظهار خوښووم ګنې ټکي راځي د اظهار چینه وچه شوه نشته چینار جل وهلے دے باغ میوه دار یوه نمړۍ کې کړل ټول روایات تور سړک لکه اوږد ښامار مونږه ټول مزدوران کیلکاران داملاد جنت تیکه دار خان بی وخته ژوندی په مشین خوار غریب دی بې وخته مردار وطندارو ځانونه ساتی چوکیدار دے د کلي لوټمــــــار
پـه مـائـې سترګې تورې تورې کړلې	خدائے خبر نور به څوک چقوي منصفان دې هـاتيـــان بــــي مهــــار مال دولت ئې د رنځ دے علاج طبيبان دي پخپله بيمار څوک ئې پوه کړي په چل د انصاف دا ظالم چی قاضی دے د ښار دا شوده دے د ټولــــــو شــــــــوده اباسین کنی خان چې هوښیار د بنګړو شرنګ چې د هغې را خيـژي لـكـه چـې کړنګ لـه مــکــدې راخيـژي دا خوشبویانې په ځـان چانوستې دي چې د ټـول كـلـي نـه وږمــې را خيــژي پـه مـائـې سترګې تورې تورې کړلې د چا…
چې په ټول کلي کښې سکنے ماښام شو	دا د هغې د مېخکي غمے دے که نه د خال نه ئې شغلې راخيژي دا څوک پښې ابلې په چمن کښې ګرځي چې په ګلونو متوقې راخيژي خدائے خبر چا شونډې را پرانستلې د چاپېر چل نه چې نغمې را خيژي دا چا د مخ نه پلؤ لرې کړلو که نه سپوږمۍ د نيمې شپې راخيژي چې په ټول کلي کښې سکنے ماښام شو داڅوک په بام زلفې خورې را خيژي چې د خانو نه ستا ښائست ووځي نو اباسین په تربېلې راخيژي
دشتې مې چاڼ کړې غرونــه کــرم خـو ګلونه نشته	جوړ په دې ښار کښې تش مازغه دي د چا زړونه نشته سترګې خُلې ډېرې دي خو ښکاري چې غوږونـه نـشـتـه ما تل اظهار کرے په مينه کښې د ګل په ژبه دشتې مې چاڼ کړې غرونــه کــرم خـو ګلونه نشته وايم چې څوک ځانته نزدې کړمه نزدې شم چاته بې مخه خلق دي د چاهــد و مخونه نشته دلته شل لارې د راتلو شته خود تلونشته دے دا زما زړۀ دے محل نہ دے دَ دې ورونه نشته هر یو تن سینه غلببل ده په ګولو د ټکو که په وجود باندې برڅېره پر…
د اباسین په دواړو غاړ و بهارونه ګوره	پښتنه سيمه بې پښتو لاسو ته ورسېده که دقلا گنجي د غلو لاسو ته ورسېده هر خوا فساد دی بې امني بي قراري خوره ده لکه دنيا چې د وړو لاسو ته ورسېده لکه ژوره چې زما په وینو و پائیدل زمامری هم دهغو لاسو ته ورسېده پخوا غلیم زما سوچونو ته زنځير اچوو لاړه خبره مې اوس پښو لاسو ته ورسېده د اباسین په دواړو غاړ و بهارونه ګوره که پښتونخوا د پښتنو لاسو ته ورسېده ستا په سترګو مې د ځان مينه ماتيږي په خپل ځان مې د جا…
دا خپل وجود هم کله کله گرخول گرانه شی	انتظار راته سوکړه سوکړه ښکاریږي په ژړا می د باران مینه ماتیږي پکښې برېښي ستوري ستوري مقېشونه ستا په شال مي د اسمان مینه ماتیږي خپل ریښې ریښې وطن ته چې نظر کړم پرې زما د خپل ګرېوان مینه ماتیږي لکه د زمکې بې اسمانه گذاره نه کیږي داسې زما هم بې جانانه گذاره نه کیږي دا خپل وجود هم کله کله گرخول گرانه شی خو اخرڅه وکړم بی خانه گذاره نه کیږي زکواة خبرات، صدقه هر څۀ روا شوي په ما اے د ښائست د کلي خانه گذ…
د لـبـونـي بـي لــــه زنـدانـه گـذاره نـه كـيـــــي	لار بله نشته چی انسان انسانیت ته شا کړه اوس خو بغیر له بیابانه گذاره نه کیږي ژوند هم ښائسته دی دنیا هم ترېنه څه کمه نه ده هر څۀ منم خو بغیر تانه گذاره نه کیږي زمـا عـلاج اوس پـه زنـدو د زلفو ټينګ تړل دي د لـبـونـي بـي لــــه زنـدانـه گـذاره نـه كـيـــــي نمر، سپوږمۍ، ستوري، گلابونه را تـه تـا يـادوي ګرانه ده گـرانـه پـه مـا گـرانـه گـذاره نـه كـيـږي دا ځکه هر وخت په ژړا دے په سلگو سلگو دے د اباسـ…
حسنه خپـل ځـان تـه دې سر کوزے کړمه	زمـا پـه سـتـر کـو کـښـې دې ځـان وليـدو د ائينـي غـونـــي حـبـــــران شـــــوي راتـه د زۀ او تــــــه قـيـصـه لــــــه مېنځـــــــه لاړه دومـره مـي خـپـل شـوي لـكـه ځـان شـوي راتـه حسنه خپـل ځـان تـه دې سر کوزے کړمه زه زۀ دې کـــــــافر کړم مسلمان شـــــــوئ راته زمـا ارمانــــــه ســــــتا د زور نــه يـمـه زه درتـه زور شـومـه تـه خـوان شـوې راتـه په زمـــانـو زمــانـو شـــــــــاته لاړم كـلـه تـ…
سحر د ښائست را باندې سر دی ګرځولے	زړۀ مې دے دهر يو شي نه تور گرانه لالیه اے زما د دواړو سترگو تور گرانه لالیه مینې دې کړم داسي کرو کور گرانه لالیه اوس خو مې زړګی نه لګي کور ګرانه لالیه مانه د خانپور ماځیگری کله هېريږي یاد دید چنچنو راته شور گرانه لالیه سحر د ښائست را باندې سر دی ګرځولے نه پیژنم خپل ښکلی انځور گرانه لالیه زه به پرې خپل ځان مشغولومه چې ته نه يې راکړه تصویرونه دوه څلور ګرانه لالیه اوس د پښتونخوا داسي لمبه لمبه حالات…
دیومُـلانـــه بــــه تپـــوس کـوومـــــه	ماته په خپل زړۀ کښې دنیا ښکاره شوه نه یم خبر چې جام د جم څنګه وي چې د جانان جود و سخا داسې ده چې د اسمان لطف و کرم څنګه وي چرې په مينه کښې کمے نه کووم زما مئین بــــه اخـــر کـــــم څنګه وي دیومُـلانـــه بــــه تپـــوس کـوومـــــه د گناه خوند به دم به دم څنګه وي د مسافرو اسوہلو سوے یم تپ د بېلتون د جهنم څنګه وي چې ستاد خ ستاد حسن اباسین ورے یم په لاسو پښو کښې به مې دم څنګه وي په دې خبره به زما او…
نور ټول غمونه ورته نېغ لاس په نامه و دريږي	دا ورځ په ورځ چې ښکلي ښکلي انسانان پرېوځي لکه چی تندر می د زړه په گلستان پرېوځي روح که مې هر څو په وږمو د ګل بدن تازه دے د چاپېر چل نه می گردونه په ایمان پرېوځي فطرت مې دا دی چې د کرکې نه مې کرکه کيـږي دا محبت که راته هر څو کول ګران پرېوځي نور ټول غمونه ورته نېغ لاس په نامه و دريږي ستا غم زما د زړۀ حجره کښې لکه خان پرېوځي ته که خپل رب ته د اخلاص په سجده پرېوتلې بیا ورته ګوره چې په پښو به دې جهان …
دمينـي سـر چـیـنـه د دې د ذات نـه شـورو كــــري ږي	ژوندون لـــه بــديا ده بنــــادم پـــــــي ويـريــــري یوه مور ده په دنیا کښې چې زړگے پرې راټوليږي په ژوند کښې که څه خوند دے خو د مور په برکت دے د پښو د لانـي ابــــرئـي الله ځكـه جـنـت دے دمينـي سـر چـیـنـه د دې د ذات نـه شـورو كــــري ږي يـوه مـورده پـه دنـيـا كـښـې چـې زړګـے پـرې راټوليږي د كـل پـه شـان ځواني د خپـل بـچـي د سـر نـه تـاؤ کـړي خپـل سـر هـم كـلــه كـلـه د اولاد د پاره داؤ کـړي د …
دَ زړۀ په رنځ اخته دی او د زړه ټکور کی نشته	رگونه دي زمـا وينه د دې پکښي تاویږي یوه مورده په دنیا کښې چې زړګر پرې راټوليږي بدبخته دی هغه چې په دنیا کښې مور ئې نشته دَ زړۀ په رنځ اخته دی او د زړه ټکور کی نشته بغیر له دعاګانو ئې ژوند څه رنګه تېريږي یوه مورده په دنیا کښې چې زړګر پرې راټوليږي ډېر شکر د الله دی چي ستا سیوری ئې په سر دے چې مور ئې لا ژوندی ده اباسین هم بختور دے ډاډه یم زما مخې ته اوس غرونه نه ودريږي یوه مور ده په دنیا کښې چې زړګر…
د سپینو زرو د کړې سره دې لوبې کـــــوه	زۀ چې کورنه یمه تل ماته انتظار کوي په ما پسې تل د ګېنټو منټو شمار کوي د کمپيوټر او ټيلي ويژن سره ستانه لګي بي دائجسټه دې څۀ بله مشغولا نة لګي دائجسټونه دې د تېرې مياشتې ټول لوستلي خیل هاکران دي هره ورځ په نۀ راوړو رټلي د تازه ګلو د ګجرې سره دې لوبې کـــــوه د سپینو زرو د کړې سره دې لوبې کـــــوه دوه گلابونه په گلدان کښې کېږده غاړه غری چې پرې رڼا لږه راځي د څوارلسمې سپوږمۍ مشاعره په ختمېدو ده بـــ…
د يار د زلفو څوکې ونیسم په خوب کښې اکثر	موتر مي کور ته در تاویږي بس در ورسیدم د انتظار کهری ختمیږي بس در ورســـدم چي په ځوانۍ کښی څۀ چل ؤ چې رانه ته ویرېدې اوس په پيرۍ کښې څۀ چل دی چې درنه زۀ ویرېږم چې زړۀ مې و غواړي زر کلي د جانان ته لاړ شم یوه پلوشه د سپوږمۍ ونیسم اسمان ته لاړ شم غندلي سوزي په لمبو کښې زما وس نه رسي اخر په کومو سترګو سپل د گلستان ته لاړ شم چرې به زۀ هم د الفت په خوږو پوهه شـمه چرې به زه هم ستا د زړۀ ښار روښان ته لاړ …
چې په کابل کښې ئې د خلقو خونې ورانې کړلې	سپينه سپوږمۍ خيژي په غر باندې را پرې نه وځي د چینار ونه په ګودر باندي را پرې نه وځی ټول دېوالونــــه ئــــې چــــاو دلي دي كــــاره و اږۀ دي چرته دا کور زمونږ په سر باندې را پرې نه وځی د محبت د ورورولی، د امنیت کونتره تر څو به ځي په مات وزر باندې را پرې نه وځي چې په کابل کښې ئې د خلقو خونې ورانې کړلې دغه بلا په پېښور باندې را پرې نه وځي ماته خودی هم زیر بورق تبې نيولي ښکاري زه خو ویرپوم په دې نمر…
داسې يو انسان باندې مئيـن يـمــــه	درد که پۀ درمان باندې مئين يمه دا څنگه جانان باندي منين يمه نه راله راتلی شي نه ورتلے شمه سم لکه اسمان باندې مئيـن يـمــــه خوي پۀ رنګ ښائست دښاپېرو لري داسې يو انسان باندې مئيـن يـمــــه يار مې په رګ رګ کښې دېره شوے دے ځکه په خپل ځان باندې مئين يمه يو مې د سپوږمۍ شپه ډېره خوښه ده بل زه په باران باندي منين يمه سر مې ټيټېدو ته چری نۀ پرېږدي ډېر په خپل ایمان باندې مئين يمه کل راته د مینی چل راوښودو…
زړۀ ته حيلې او بهانې د نه راتلو ښايمه	ما وبل که زۀ جوړې د ځان ترجماني کوومه زه د نړۍ د هر انسان ترجماني کوومــــــه که په څرمنه باندې خان یمه زۀ پلار په نیکه خود مزدور او د دهقان ترجماني کوومه تل ظالمانو ته هم درس د ورورولۍ ورکووم و چه سوکړه کښي د باران ترجماني کوومه اور اور کے په لاس روان یم د تیرو په ښار کښي د رڼا ګانو د کاروان ترجماني کوومه دے دنۍ ترټولو سپین سپېځل قام ګڼمه که هر څه لیکم د افغان ترجماني کوومنه زړۀ ته حيلې او بهانې…
د خوږ زړګي له درده مې درمــان لــون کيږي	ی کلو سیمه هم کوي وږمه تازه تازه بادونه ځي راځي په سمه غرۀ تازه تازه څهـرې د خپلو خلقو تصويرونه دي زمــا د خپلې خاورې بوی مې کړي مازغــۀ تازه تازه ژوند که تور تم دی زما زړۀ کښې منور دے جانان زما د ذهن په اسمان لکه د نمر دی جانان د ده په وړاندې نۀ جلال شته نه جمال شته زما زۀ اباسین یم بې پایاوہ سمندر دے جانــــان حالات چې سور انگار شي نو دوران لېونی کيږي د ډېرې مايوسۍ نه خو انسان لپونے کیږي د خپل …
که پښتانه په لند و لارو باندي نه دي منين	جفا کړي تل زما د وفاګانو په بدل کښي یوه ورځ به من الله مه کړه جانان لبوني کيږي په ژبه ورو غر غند و کښي لاري چا و خکي دي بي له پتنګه په لمبو کښي لارې چا و خکي دي دغه فساد د جدایی اوښکو را پېښ کړو کنه کنی دا ستا په اننګو کښې لارې چا و خکي دي که پښتانه په لند و لارو باندي نه دي منين دا ګډې وډې په پټو کښې لارې چا و خکي دي زړۀ راته وائي ستا د زلفو د سینګار نه پسته د پښتونخوا په سر درو کښي لارې چا و خک…
چې د اسمان پرې اسوېل نه ووځي	دَ زړۀ د کور نه مې لالي نه ووځي هر څه ترې ووتل خو دی نه ووځي چې د اسمان پرې اسوېل نه ووځي دَ زړۀ د سر نه مې ازغی نه ووځي اوبه په تــو پــــســې کـــــور تــــه لاړې چئ د ټول کلي نه منګ نه ووځي دبازدجــــالي نـــــه بـزونـــــه پـــــاڅي د پښتونخوانه به زمری نه ووځي؟ چې نښترو نه چينارونه لري د هغې باغ نه پسرلي نه ووځي د اباسین په غاړه ژوند تېروي د رقیبانو نه زير نه ووځي
د انتظار خوارۀ د لاسو پښو نه دم وباسي	لکه دلبر لکه جانان ئې کال و سر موسم دے خو په ګرمۍ کښې بې ایمان د پېښور موسم دے پیتاؤ ته پروت یم ستا د یاد څخه خوندور موسم دے تکورتکوردی که هر څو پرهر پرهر موسم دے د انتظار خوارۀ د لاسو پښو نه دم وباسي په محبت کښي که وصال ډېر خوندور موسم دے پښتون وطن په وطنونو کښې هم داسې ګڼم لکه سپرلي په موسمونو کښې د سر موسم دے تخم انبار دے خو دهقان په خواږۀ خوب اودۀ دے زمکه ښه و تره ده او ښه ښکلے دکر موسم دے چی…
دغه د ټکور او د مرهم نه څه خبر دي	چرته چې خبرې د لمبو په ژبو کيږي خلق ساده زړي د دې چم نه څه خبر دي ستاد شمله والو خو ټوپک دین او ایمان دے دوي لا د كتاب او د قلم نۀ څۀ خبردي تل زمونږ په زړونو متوقې د غم ولاړې واره جنتیان د جهنم نه څه خبر دي دغـــه د دردونــو پرهرونــو مــاهران دي دغه د ټکور او د مرهم نه څه خبر دي د هغه دومره زړۀ ځیگر چرته دے؟ جانان د مینې نه خبر چرته دے چې معجزې د محبت و كوري هغه دَ حُسن جادوگر چرته دے عالمه لر ر…
په الوتو کښې مــــې وزرې وســــوې	دلته روژه لکه قیامت تېريږي دلته اختر زمونګ اخترچرته دے ورپسې وچ شومه د کټکي پـــه شـــان هغه د سرو کلونو غر چرته دے شغلې دې خېژي لـــه رخساره ځنې درته کتے نۀ شم نظر چرته دی په الوتو کښې مــــې وزرې وســــوې د تندې مرمـــــه ســـــمندر چرته دے نې مې وطن د زرپرسـتـو شــــولو اوس پکښې قدر د هنر چرته دے د ژوندانه د غوټې غوټې زلفــــو را معلوميږي نۀ چې ر چرته دے د غزل ټولې مېخانې ړنګې دي داباسین جانان…
ښاریه کښې هغه خوند د سپرلي چرته	مئينه پرې دنیا ده خو دلبر نه در خبر د خپل حُسن د زور نه زوره ورنه دے خبر تيارې مې پرې رڼا دي د ګوګل د تهه خانې زما د ډیوه کی نه هغه نمر نه دی خبر ستاکۀ داسې په خندلو کښې سپرلی وي نو زما به په غزلو کښې سپرلي وي ښاریه کښې هغه خوند د سپرلي چرته لکه څنګه چې په کلو کښې سپرلی وي د مالي د وينو رنګ پکښې ځليږي کال و سر چې په محلو کښې سپرلي وي سترګې سترګې انتظار کوي د سترګو چې په دشتو او ځنګلو کښې سپرلی وي…
دا خيري دا ولجې دغه جنت او دغه کرکې	حیران یمه خالقه پرہوتونکو حادثو کښی ناگاه دسړي غاړې له مړوند له کومه راشي خاونده درنه زار شم کائنات ورته ايال دي بنديانو له د بندې بېړۍ بند له کومه راشي د ژوند په دې تياره تياره بي شانه لوئے سفر کښې دا نمر سپوږمۍ او ستوري پيتي بند له کومه راشي دا خيري دا ولجې دغه جنت او دغه کرکې د زړونو په کعبو کښې دغه کند له کومه راشي یوه خاوره یوه فضا ده یو اوبه دي يوه هواده هر بوتي کښې بېل بوئ او رنګ او خوند ل…
لګيا يمه كوومه جنـــــــازې د ارمــــــــانونو	د مخ نه دې چاپېره ګورې زلفې وږمه دارې سپوږمۍ د څوارلسمې نو بهار دے نیمه شپه ده په دې کښې پکاريږي کله زړه او کلـــه ســــترګې دا مینه محبت که نیم سهار دے نیمه شپه ده د بر کلي په وران کندر کښې ناست يم ورته ګورم لمبه لمبه د کوز کلی چینار دی نیمه شپه ده سحر رانزدې شوی دا دی در غلم منزله په لاس کښي مي د خپل کاروان مهار دی نیمه شپه ده لګيا يمه كوومه جنـــــــازې د ارمــــــــانونو محلت مې لکه سم د مړو …
هلته د شر او فساد څۀ معنه او څۀ جواز دے	حالاتو داسي دېواله ته زوړند کړی یمه لکه تصویر غوندې مې ويښ ارمان په خوب اودۀ دے د پیغمبر د وراثت او پیروی دعوېدار قرآن په ترخ کښې د اشنا ایمان په خوب اودۀ دے زمونږ د ژوند د نصابي کتاب په هره پاڼه د وينو ډنډ کښې لکه گل یو ځوان په خوب اودۀ دے د محل چار چاپېره اوربل دے جونګړې سوزي د سرو لمبو په جزیره کښې خان په خوب اودۀ دے هلته د شر او فساد څۀ معنه او څۀ جواز دے په کومه خاوره چې بابا رحمان په خوب او…
ستا مجبورۍ لکه زنځیر زما د پښو نه تاؤ شي	نمر چې وي د واړه کائنات دا تجلي به وي ته چې د سپوږمۍ نه دنيا وګورې سپوږمۍ به وي وار مې خطا شي ستا د یاد په هنگامه را پاشم زه چې له خوبه را پاخم ستا په نامه را پاڅم ستا مجبورۍ لکه زنځیر زما د پښو نه تاؤ شي که څو څو ځله د درتلو په اراده را یاخم چې ظلم ووینم په زړۀ مې غر غنډې بلې شي په هر ظالم پسې مدام لکه لمبه را پاشم ټوله شپه ګرځم ستا د یاد اور اورکي رانيسم سحر اودۀ شمه بی خوبه په غرمه را پاڅم دَ …
نوره شپہلی غلی کړه چې واورمه	د خپلې لارې هر دېوال سره ډغره وهم د اباسین غوندې په هره مرحله را پاشم ورانه باغیچه او د بلبلو شور اورمه د زړۀ د ماتــدلـو شور نوره شپہلی غلی کړه چې واورمه چم کښې دَ ځوانانو د خـنـدلـو شــــور کله چې ویجاړ ګودر ته وګورم سوے زړۀ مې غواړي د پائيلو شور څنګه د پردو سندرې ووايــم څوچې مې قلارنۀ وي د خپلو شور سترے سترے ماچې پرېشاني يوسي ناڅاپه راويښ مې کړي د ښکلو شور چي ستا د سترګو او خپل زړه پوره خبره …
نن زه ئې درته وایم چی په څۀ ناجوړه کېږې	چې مخ دې سپین دی نو دا زړۀ دې ولې تور د داسي دغه تپوس به ترې یو ځل په ویره ويره وکړم نوے سپرلے دے د وطن د زمکې شونده شنه شوه خوښه دې نۀ ده چې شورو ئې په سندره وکړم په پيبنور جانان څادر د لوګي خور ووینم چې ننداره ئې د چراټ یا له خبره وکړم عظيمه خدایــه دنـــامـې سـره جامـه غـواړمـه چې اباسين يم نو چې هر مزل په نره وکړم انسانه سوچ کوه چی کله ته ناجوړه کېږې نن زه ئې درته وایم چی په څۀ ناجوړه کېږې د …
دا د ژوند په کومه لار کښې را ایسار شوم	د ژوندون په چورلکونو نه رسـيرم پاکه ربه ستا قدرت ته حېرانېږم خپله وینه راته زهر شوه حیران یم زه د ژوند په بی منزله لار روان یم خبرنه یم چې د کوم جرم سزاده خدایه مانه داسې شوې څۀ خطا ده خپـل پـردي رانـه و بـزار دي نه پوهېږم ربه څه په يي لمبو اور کښې سوزېږم دا د ژوند په کومه لار کښې را ایسار شوم نه د ځان نۀ د جانان نه د روزګار شوم چې د چا د څنی کل ووم حيرانيږم په هغو ګوتو کښي نن مروړل کېږم دا چی زه…
د خولې کرښه د تندي نـــه تــر وښکي راغلې	که د سپوږمۍ په شانې ښکلې ئې بېشانه ښکلې خورانه لرې ئې اوچته په اسمان ختلې په ارمانونو مــــې غـربـــت داســــې کـــانـې وکړلې لکه چې وسوزي په اور کښې تکې شنې غندلې د دوي حياته مې غرور سترګې راټيټې کړلې پښتنې پېغلې د ګودر نه راغلې ډلې ډلې چې موده پس راته یو ځل نظر د مينې وکړې ځان ته لوګی کړم د رقیبو د کوڅو خزلې لر او بريو دي پښتانه د بېلېدلو نه دي د خولې کرښه د تندي نـــه تــر وښکي راغلې دغه جنت د…
دا تجربي که د منصور باچا ملنگ و اوری	زړه به دې خور شي چې نـامـه کله د جنګ و اوری امن دے داچې د خپل زړه د رباب ټنګ واورې بیا به د مینی ترانئ وائي تبليغ به کوې دَ زړۀ خندا چې د بلبل يا د پتنګ واورې یو مخ که خوږ شي بل سېلمه کړه د جابر گذارتـه دا تجربي که د منصور باچا ملنگ و اوری کلے اوده و تمامي د مرګ په خوب اوده شو داسې په نیمه شپه کښي راغلي په غورځنگ واورې څوک چې د یو بل خوشحالي هډو زغملی نه شي د داسې خلقو نه به څه د نام و ننګ واورې …
دا دواړه رور او خور دي د يوې څانګې ګلونه	زما د زړۀ او ستاد اننګو رنګونه يؤدي ته کوره دَ كُلاب او د لمبو رنګونه يؤدي ښکاريږي چې هم دوي د دې دنيا سوچه اولاد دے د خاوري او د ټولو پښتنو رنګونه يؤدي دي دا دواړه رور او خور دي د يوې څانګې ګلونه دا ځکه د اسلام او د پښتو رنګونه يؤدي پیچوک ، نۀ کمڅۍ شته، نه شمله نه ږیره برېت داڅه وشو د پېغلو او ځلمو رنګونه يؤدي زما د وطن خلق لي تمیز کولے نۀ شي د ځینو رهبرانو او د غلو رنګونه يؤدي دا ځکه اباسین ته …
چې درنگ ساعت له به دې غېږې ته در پرېوځمه	ستا د تهمت په رنګ کښې څومره ښکلی ښکل يمه لکه د سرو گلو شکری ته چي پرپوتے یمه د مينې زور دومره سېوا ؤ چې لاهو ئې کړمه خود نفرت په سمندر را پورې وتر يمه د ازادۍ څۀ تصور شته نه امکان کېدے شي د دواړو پښو نه ستا د حسن دام کښې نښتى يمه چې درنگ ساعت له به دې غېږې ته در پرېوځمه لکه د اوښکې دې په شونډه پورې نښت يمه زما د پنجونه دا خاوره شو کولی نه شې لكه د ونې د دې خاورې نه راوني يمه ګیله په سر سترګو درځم…
دغه قیصه کښې نۀ زۀ چتی یم نه بتی یمه	دغه قیصه بغیر لۀ ما ولې نيمګړې ښکاري دغه قیصه کښې نۀ زۀ چتی یم نه بتی یمه نور مې دا سرد بادشاهانو م پروانه کوي دا خويؤته يې چې په در کښې دې پرپوتي یمه دغه د خلقو د نیتونو اور دے ځان سوزوي څوک خودي و وائي چي زه ورته بدنيتي یمه وخت دې په خپله سنگینی باندي ما نه ويروي زه اباسین یمه د غرونو نه راوتي یمه
دغسې بې کاره هسې مه کښېنه	دغسې بې کاره هسې مه کښېنه څه خو کوه یاره هسی مۀ کښینه کار که نه وي سوچ د ترقی کوه اے د قام غمخواره هسی مۀ کښینه واني چې وزګارې نه بیګار ښه دے څۀ نه څۀ کړه چاره هسې مه کښېنه لارې د منزل په مزل غوڅي شي دغه د ژوند لاره هسې مه کښېنه کوره اباسین ته ځي په یوه مخه تنگ کوه دلداره هسي مه کښینه
دا بې کېفه زندګي دې ستانه زار شي	فطرت به څنګه پتنګان له اوره لرې ساتي سوزي که خلق ماشومان له اوره لرې ساتي دا به تر څو دا خپل پېزوان له اوره لرې ساتي زه ئې ستي کړمه خپل ځان له اوره لرې ساتي تا به داخپل مغروره نیت په سرو لمبو سوزوي ما به دا خپل څیرې ګرېوان له اوره لرې ساتي څوک چې د قام د پاره ځان په سور انګار کښې سېزي خالق به داسې انسانان له اوره لرې ساتي دغه اسمان به هم یو ځل د نمر نه اور ونيسي زمکه ئې وسوله اسمان له اوره لرې سا…
نشته لارد میکدې نه را په دې خوا	راته وائي زړۀ دې ځان سره سنبال کړه دا کېدی شي چي په خپله دې پکار شي د فطرت د ځان ښودنې هنـر گـوره کله راولي خزان کله بهار شي زهٔ یو ګل دیار کمڅو له خوښوومه دا سپرلے خو دې يو څو ورځې ايسار شي اباسين دې له پښتون وطنه زار شي چي دا شنډې ونې بوټي مېوه دارشي نشته لارد میکدې نه را په دې خوا ژوند پیکه دی د توبې نه را په دې خوا یوه بپدیا ده یوه مېره ده، یو سکوت دے تش گوگل دے د هغی نه را په دی خوا په ياران…
پښتونخوا د اباسین په دواړو غاړو	شپه اوس چرته ده تیاره او تنهائي ده د وصال د ښکلې شپې نه را په دې خوا سرکشی کښې انتشار بي قراري وه اطمینان دے دسجدې نه را په دې خوا لاهم هغسې چاودلې شونډې ګرځـــو اختر کوم دی د روژې نه را په دې خوا پښتونخوا د اباسین په دواړو غاړو د جهلم او مارگلی نه را په دی خوا دا حجاب په مېنځ کښې ولې د سجدې دے چې د غاړې د رګونـــــونــــه نــــزدې دے چې په لاره باندې ځم ښکالو ئې راشي شاته و گورمـــــــه زر چــــ…
دغه روح دے چې مېلمه دے د څو ورځو	دا ګلونه دا وږمــې شـور د مارغــانو داموسـم خـوپــه والله که د توبې دے بئ حسابه وسوسـې پــه کښې دپــره دي خو سينه کښې مې سکوت د جنازې دے که دې رحم د هېڅ شي سره سم نۀ دے خودا قهر دې هم يـــار بــــې اندازې دے بـې مقامه بې منزله يون شروع دے غر بدلے بیـا جـرس د قافلې دے دغه روح دے چې مېلمه دے د څو ورځو ستا په سر کښی چی غرور دی نو په دې دے مدرسه پرې هم نازيږي د مودونه اباسین هم د جومات هم د حجرې دی ب…
خبره داده چي په ځان مي شک دے	زړۀ مې په یاد د ګلبدن کښی ډک دے مودې ئې وشـولـې چـې چرته ورک دے اواز دې خوږ دے خو خبري ترخي وجود به نرم وي خو زړۀ دې کلک دے توبــه و بـاسـه خـو گـرانـه ښـاري خبره داده چي په ځان مي شک دے په هیڅ دارو د رغبـدونــه يمـه یو ستا دیدن خوراله تک به تک دے خبرې ښې کـوي عمــل نـه کــوي بس په ملا کښی دا بی خونده تک دی يو بل ته ګوري لکه دوه عکسونه زما تصویر ته یار ولاړ هک پک دے ډېر مې ستا زلفو او قامت ته کتل…
وار مې خطا شي چې د خال دې مرتبې ته ګورم	د شيـې پــــه غـاره كـــښـې اوږۍ د زرو چې دا سپوږمۍ ده که د مينې چک دے داخوته يي چي دې درک نه لګي د اباسین خویو معلــوم درک دے ستا په تصویر کښې کله سترګو کله خُلې ته ګورم ځان ته حېران شمه چې بيا خپلې توبې ته ګورم د سپين رخسار نه دې تاؤ شوې ګوري ګوري زلفې لکه د ورځ نه را چاپېره تورې شپې ته ګورم څۀ بې نيازي لري او څومره په غرور کښې ښکاري وار مې خطا شي چې د خال دې مرتبې ته ګورم ټيکه ،والی، امېل چارګ…
ليوان او شرمخان او خامـاران ورته را کد دي	په ژبه ئې لمبې دي د اورونو په شان ښکاري دا شونډې چې ئې سمې د ګلونو په شان ښکاري دنیا کښي راته ځان لکه قبدي قيدي ښکاريږي رګونه راته خپل د زنځیرونو په شان ښکاري چي زنزې او ماران لړمانان پکښي ديره دي دا خُلي راته د خلقو د چاودونو په شان ښکاري مرگ څه دی د چیندرو کرښه د پټ پټوني لوبه دا ژوند راته د ځغلنده سيندونو په شان ښکاري ليوان او شرمخان او خامـاران ورته را کد دي زما جنت وطن د ځنگلونو په شان ښکاري…
ډېر به بدبخت وي چې ئې زړۀ وي د زړۀ سر نه وي	د ژوند په سختو او غمونو زوره وریمه زهٔ د زړۀ اسمان کښي ځلیدلی لکه نمريمه زة زۀ چی راخمه نو هر چاله خوشحالي راوړمه زۀ د وختونو پسرلي يمــه اختــریـمــه زه دشعر په رموز که پوهېدل غواړې نو راشه په لره کښي درويش لوله په بره کښي کاروان که بیا دې هم د فن په تقدس باندي څۀ شک وي لاهو کره چرته ځان په اباسین غوندې جانان ډېر به بدبخت وي چې ئې زړۀ وي د زړۀ سر نه وي داسې به څوک وي چې ئې څوک نه څوک دلبر نه وي …
د مینه والو سره چرې سيم او زر نه وي	د مال او زر د خاوندانو سره مینه نه وي د مینه والو سره چرې سيم او زر نه وي په هغه خاوره به ارمان څنګه مېوه ونيسي په کومه سيمه چې داستاد حسن نمر نه وي داسی نظام به جوړووم چې مې اختیار شي کله چی خوار او زار نه وي رنځور نه وي نهر نه وي چې پرې د بره ستا د حسن بارانونه کيږي نو اباسین به اخر څنګـه سـخنور نه وي
په ټوله لاره په ژړا تلے یم	بيخي نیمکرے نیمه خوا تلی یم په ټوله لاره په ژړا تلے یم ورکې خانې دې د زړۀ مه لتوه د دغې ښار نه زه پخوا تلے یم په تصور کښې ستا د زلفو په ټال د ژوند په لاره په هوا تلی یم جومات ته تلے یم په پټه پته خو مېخانې ته برملا تلے یم نن چې مې ساه وږمې وږمې غوندې ده دکل بدن جانان په خوا تلے یم په تصور کښی ستاد تورو سترګو مدام د اوښکو په رڼا تلے یم زه اباسین یمه لږ ځان خبر کړه والله که عمر کښي په شا تلے یم
ژړا راشي چي کله دنگ چینار و گورمه	د خلقو مخکښې به ګلابه څه خبرې وکړو چرته یواخی شه چی خو د زړۀ خبري وکړو د اظهار تکی نه تا ومونده نه ماسره شته په سترګو سترګو کښې په چپه خُله خبري وکړو رښتیا مې په خُلۀ راشي مخکښې دار و گورمه ما چپ کرئ گنی خان له به څه کار و گورمه تبرونه او ارې ورتــــه تیــار وګورمــه ژړا راشي چي کله دنگ چینار و گورمه چي هلته څه روان دي اخېستل يي غواړي جاج ور خېژمه اسمان ته خو چې لار وګورمه له خانه چی کم عقل چرته …
بې ننګه بې پښتو راته ښکاره شي دا خپل ځان	راځي راله د قام د سباوون په حال ژړا ځلمے چی د ژوندون په اوږو بار و گورمه چې وینمه په خپله پښتونخوا کښې بده ورځ حیران یم په جنت کښي خلق خوار و گورمه څاروي راته ښکاریږي دا خپل واړه وطنوال چي بل لاس کښي د خپل کاروان مهار و گورمه بې ننګه بې پښتو راته ښکاره شي دا خپل ځان تصویر ته مې چې کله د خپل پلار و گورمه څو ورځې مې له ستوني بيا نمړۍ تېريږي نه سرور کے چی دخپل نیکه مزار و گورمه جواز د ژوندانه راته پ…
ستا په مخ باندې په ټول جهان مئین یم	په دې زمکه مو څوک نه پرېږدي یو بل ته کۀ دې خوښه وي راځه چې په هوا شو ستا په مخ باندې په ټول جهان مئین یم د جهان واړه غمونه اوس زما شو چې دې نۀ کاته په سترګو مې تیاره وه چې رامخ دې کړه اسمان زمکه رڼا شو د مودونه چي په ستر په پرده وې نن مي اوښکو اجازت غوښتو چی راشو بیا به خوب په غزېدلو پښو ونه کړې اباسینه که خوبونه دې رښتيا شو
په داسي سيمه نوغی د زوال نۀ پیدا کیږي	چی چرته کښي د کرکې هډو سوال نه پیدا کیږي په داسي سيمه نوغی د زوال نۀ پیدا کیږي احساس که ئې بېدار وي ثقافت که ئې ژوندی وي د دې خاورې دې خلقو څۀ مثال نه پیداکیږي که زما پکښې مالي غوندې ګران وي خو وطن دې د سرو کلو گلستان وي چې تر څو پورې دا زمکه دا اسمان وي زما قام دې په عالمو کښې روښان وي چې په بام د ترقۍ يؤيؤ روان وي ټول عالم مې وطندارو ته حيران وي نۀ وي څوک نهر نهور نه ورے ترے په هر لور د نعمتونو…
چې د یو بل نه قربان شوی صدقه شوے	چې زمونږ پرې ملکیت زمونږ اختيار وي په دې زمکه بر چې هر څومره اسمان وي پېښور مې د شملې د پټکي ول دے چې کابل قندهار کوېټه مې ودان وي په هر چم کښې دې ښادي او خوشحالي وي چې په هر کاله د بره چراغان وي چې د یو بل نه قربان شوی صدقه شوے چې د هر یو تن په زړۀ کښې دا ارمان وي همېشه مې د رڼا په لور سفروے چې خپل سیوری مې هم شاته راروان وي د دنيا ښکلي ئي ناست په دواړو غاړو اباسین ښه په غورځنګ باندې روان وي د ز…
ستا شعر زندگي د انقلاب په لوري بيائي	چی کړی دی دخپل از غن احساس غیره کښی خوب دے موني ستا د لېونتوب نه ایزده کړے سړیتوب دے که څوک د درد د څړیکو تصویرونه ګوري دادي دوینونه جوړ شوي که ګلونه ګوري دادي ستانظم دپښتوبي بي ملالې د سر تاج دے دا ځکه دې د شعر د مئینو په زړۀ راج دے ستا شعر لاروو ته وركي لاري د ژوند ښائي ستا شعر زندگي د انقلاب په لوري بيائي دې شعر نۀ يواځې ټول پښتون رالرزولے ده تا ته هم خپل زور په هر یو ګام باندې ښودلے ستا شعر ک…
دا توره ده شمله ده چې فطرت ئې د پښتو دے	له ډېرې مودې راسې مې روح ډوب دے پرېشان دے په زړۀ کښې مې دا ستا د سوي روح ليدو ارمان دے داستا قلم چی وینه د شهید ترېنه راڅاڅي دا ستا قلم چی کرکه د يزيد ترې نه څاڅي دي ستا قلم جابر ته تيتبدل نۀ دي زده کړي دې ستا قلم په عمر خرڅبدل نۀ دي زده کړي دا توره ده شمله ده چې فطرت ئې د پښتو دے داستا ،قلم قلم نۀ دے بیرغ د پښتنو دے دښمن ته لکه وسپنه دوستانو ته رېښمين ئې سر کشه ئی خود سره ئې خپلواک ئې اباسین ئې …
د سرو ګلونـــــونــــــه چـونــــــه و هــــــې	که د قبلی که نمر خاتۀ سر يې چې خلق وائي نو بس ښۀ سرے يې چې ظلم وينې احتجاج نه کوې د ظالمانو د کاله سـرےيئ دغره په شانې حوصله دې مـــنم ته که هرڅو شډل د غره سړی يې د سرو ګلونـــــونــــــه چـونــــــه و هــــــې فصل کښې ګرځې لکه خــره ســـے یـــې چې دې دعــــې کـــــې د خــــدمت د خلقـــو الله دې خـوار کـره تــــه هـاغــه ســـری یـــې ستا کلکو سترګو ته حیرت ورے یم نور خوکچه اوبه اوبۀ سرے يې په صور…
الله دې راولي زما په وطندارو سپرلے	بوټۍ پرتې دي ځاے په ځاے لکه د وانــو پــه شـان که نه طوفان دے سیلۍ وړي خلق د پاڼو په شان اوس هغه پېغلې په يو بل پسې کاوا کې ګرځي چې په قطار کښې به ګودر ته تلې د بيانو په شان یو ځل د خلقود نظر نه پرېوځي پرېوځي پرېوځي دا څوک چی نېغ نبغ کيږي هر ځائ کښې د خانو په شان زلفو ئي موج لکه په شانې د شـــيـن غـــر وهلو تک تور خالونه ئې په مخ وو د مماڼو په شان الله دې راولي زما په وطندارو سپرلے چي په الوت شي …
انجام دې ولیدو د حُسن کـــه نـــه	اوښکې مې ټينګې کړې ونه څڅېدې لکه تڼاکې مې په زړۀ ودرېدې سپوږمۍ يواځې يې يواځې بــه يـې د جدایۍ په اور کښې وسوزېدې مينې لا نوره مينه څه ته وائي چې په رګونو کښې مې وبهېدې انجام دې ولیدو د حُسن کـــه نـــه لکه د ګل په شان چی و دورېدې په آئینه کښې چې دې ځان ته کتل لکه په خپله بادشاهي ګرځېدې چې ستا په شونډو مې پاړ وليدلو زما له درده شــونډې ورپــدې غمه هم دغه دې انجام و کنه د اباســین چپو ته ورسېدې
ژوند راباندې داسې ګاڼۍ تاؤ کړلې	رنځ د بېلتانه وهل جوړ شومه سترګو ته دې تش په کتو موړ شومه کله چې لــــه نــــورو بازو پرہوتم بیا خوایله مينې ته راجوړ شومه ژوند راباندې داسې ګاڼۍ تاؤ کړلې اوښکې اوښکې اوښکې را نچوړ شومه پټ د محبت په خوږو ډک یمه سخت که به ظاهر لکه اکور شومه زوړ شومه لمبه د غصې مــــره شـــوله ړه وخت کۀ شي لمبه د واورې سوړ شومه ځوان مې کړي چې ښکل راته نوی شي ما وبـل اباســيـنـه لاړم زوړ شــومـه
مسافري کوه ډاډه چې زړګی ونــه بــائيلي	فطرت چې غواړي پسرلو ته مخه څوک نیوی شي چرې بې سره لېونو ته مخه څوک نیوی شي فکر چې چرته زرغون شوے دے قید شوے نہ دے د نمر سرتېزه پلوشو ته مخه څوک نیوی شي مسافري کوه ډاډه چې زړګی ونــه بــائيلي اوښکې مې تېرې کړې سلګو ته مخه څوک نیوی شي وخت هم روان دی د اوبو د سېلابه په رنګي پــه مخـــه درومـــي قــافـلـو تــه مخه څوک نیوی شي کۀ نيسي نيسي دې مظلوم ته مخه هر څوک نیسي د مظلوم اوښکو اسوېلو ته مخه څوک نی…
دانه ښائسته وي نـــه چـــې دام ښکلی وي	دچاچې هر سحر ماښام ښکلي وي هغه وطن او هغه قام ښکلی وي چې د یو بل نه مئینان لرې وي هغې مينې تل انجام ښکلي وي د سر درو خلق ميدان خوښوي او مېداني خلقــو تـه بـام ښکلي وي مینه دَ حُسن په چل ګېر کړي سړے دانه ښائسته وي نـــه چـــې دام ښکلی وي یاد چې دې راشي څو سلګۍ وکړمه الهام چې وشـــي نـــو كـــلام ښکلي وي
چې د کابـل شـمله و رو خــوښ دے	چې د کابـل شـمله و رو خــوښ دے دا پېښور خو دې مـــــدام ښکلي وي وصال پتنگ سوزوي شمع وژني چې جدائي راشي انجام ښکلي وي چې ئې د زړه په غوږو اوري خلق د اباسین هریو کلام ښکلی وي سپوږ\nمۍ چې غواړې نو اسمان ته به ځې مزل سنګين وي چـي مـــرام ښکلي وي که مزه اخلې په بخښلو کښې ده که په کتو شي انتقام ښکلی وي
نۀ په برېتو کښې پښتو ده نۀ په ږیره کښې اسلام دے	دالا کومه منطقه ده کوم وطن دی کوم یو قام دے وينې وينې ئې سحر دے اوښکې اوښکې ئې ماښام دے دا د زړه یوه حذبه ده د ایمان یو انتظام دے نۀ په برېتو کښې پښتو ده نۀ په ږیره کښې اسلام دے داسي داسي کاني وشوي داسې داسې لوبې کيږي رند ولاړ په موصله دی د واعظ په لاس کښی جام دے حالات ځکه شول بی واکه د هېواد ستره واکمنه قتل خاص چي دي ونه کړو نو دا ځکه قتل عام دے دا چې برکلے ئې لوټ کړو د کوز کلي څوکيدار ؤ دا چې ک…
ښائیست دې مشهور کلي په کلي چم په چم دے	اخوا ګوره دېخوا ګوره مخکښې وروستو ښکته پورته دلته لت دلته پرکه ده دلته نه ښکارېږي دام دے پس هم دغه هومره کافي ده نور وبناته حاجت نشته دغه څه چې دې ارشاد کړل داسې ښکاري چې الهام دے شاعري جادوګري ده د لفظونو د خيالونو اباسین په چپو کرے دَ سلطان دغه کلام دے ښائیست دې مشهور کلي په کلي چم په چم دے په مخ به دې رڼا وي خو په زړۀ کښي دې تورتم دے په حُسن کښی جادو دے یا څه کوډې تعویزونه یا دام دی چې رانيسي …
وطن ساتل عزت ساتل شمله هسکه ساتنه	د دۀ په جبلت کښې د سختی مقابله ده پښتون کښی دا عادت دی چي تل غرونو ته اړم دے بي شانه مړي سترګې او غني زړۀ شي راکړے تش لاس يمه زړۀ جمع په ما ډیر د خدائے کرم دے پی مخی بچنګی د تمبو مخې ته لوبیږي لمبه لمبه حالاتو کښې د سرو ګلو موسم دے وطن ساتل عزت ساتل شمله هسکه ساتنه ذا غم خود پښتون بچي د عمر سره سم دے هر خواته سرې لمبې دي ګړنګونه ښاماران دي زما جنت و طن زما بچو ته جهنم دے پرون مې په جومات کښې څو ن…
له ورخه تېرې اوبه بېرته څنګه راولمه	جور ماخیگر شولو په بام باندي شها خيژي چی د ټول چم نه د سپوږمۍ غوندې خلا خيژي ګل چې مسکے شي ورته زه هم د خندا نه شين شم ګل چې خفه شي نو زما له غمه ساه خيژي ستا په فرقت کښې مې په نورو ښکلو سترګې لګي چې ترور مي وي نو د ستورو نه رڼا خيژي له ورخه تېرې اوبه بېرته څنګه راولمه چي د بابا هره خبره مې رښتيا خيژي چي نن به بیا د مناقفو سره ژوند کول وي زما په زړۀ تیارۀ خوريږي چې سبا خيژي هر وخت مې زړۀ غواړي چې…
کرکه په ژوند کښې لکــه ســره غرمه ده	ښکلا که هر څو د سپوږمۍ ټوټه ده محبت هم لکه د نمـــــر شغله ده کله ژړا کله خندا ده پکښې زندگي سمه افسانه ډرامــه ده په راشه درشه ستړی شوی یمه زۀ اوده کرم دا اوږده قيمـــه ده مینه دکورې ونې سيوري لګي کرکه په ژوند کښې لکــه ســره غرمه ده چي د کربوړي غوندې رنگ بدلوي د داسې خلقـــونـــه زمــا توبه ده قندهار کوپټه او کابل کورونه و پېښور د پښتنو حجره ده زه اباسین پکښي خوشحاله یمه که زندگی راته لمبه لمبه
زۀ فرښتې په خپلو لېچو خنگولے یمه	درنا سانده می په زړه کښې په تیاره کړې ده زما قلم پته خبره په ښکاره کړې ده که د ځوانانو محفلونه تل په ما ابادوي جونو مدام زما قیصه په تناره کړې ده زۀ فرښتې په خپلو لېچو خنگولے یمه په زمکه ناست ووم د اسمان می ننداره کړې ده خان مي بائیللے دے خو ډېر څه مې ګټلي پکښي ما عاشقي هم ښه په ګټه په واره کړې ده گورو چی څوک خپل ایمانونه په پیسو خرڅوي امیر صاحب په ټول وطن کښې نغاره کړې ده ساده سری دی همیشه په خپ…
پر کاله پکښي پروت یمه نشه نشه نشه یم	د ژوند په ادیره کښی می احساس د ژوندانه دے دا زړه چی می در زیږي دومره شور زما پوره دے دنورو ارمانونو حسرتونو په امــــان یــــم زړګے مې پرې مشغول دے ستا انځور زما پورہ دے لمبي ئې د سرو شونډو او لوګي د تورو زلفو په واورې واورې ژوند کښې دغه اور زما پوره دے پر کاله پکښي پروت یمه نشه نشه نشه یم داستا په میکدو سترګو کښي کور زما پوره دے خالقه مهربانه زما بار په نورو مه رده چی بار وړم د غمژنو دومره زور ز…
فرعونه د سرو وينو په سېلاب کښې به درځمه	په خوشي کچه کور کښې مې سرود ته حاجت نشته باران کښې د څڅوبي ټنګ ټکور زما پوره دے بيا غر د اباسین مخي ته کله ودرېدی شي رسا په تندي چپ د خپلې مور زما پوره دے داستاد ستمونو په ګرداب کښې به درځمه فرعونه د سرو وينو په سېلاب کښې به درځمه د خپلو پرهرونو په حساب کښې به درځمه داستاد ګناهونو په عذاب کښې به درځمه کوڅه کوڅه لمبه ده د وختونو سترګې سرې دي تیار اوسه دا ځل په انقلاب کښې به درځمه رقیب راته په سترګ…
وږمه يم د نسیم په لېونو چپو کښې ګرځم	وږمه يم د نسیم په لېونو چپو کښې ګرځم نشه نشه نشه یم په شراب کښې به درځمه په ورانو سترګو مۀ گوره خزانه میرات مریه غوټۍ یمه وړه یم په شباب کښې به درځمه چی راست یمه په ژوند کښې تل پرانستې تنی گرخم دانه لکه چي ستا غوندې حجاب کښي به درځمه د مينې ورورولۍ حسن او امــــن عـلامـــت يـــم که مخې له درځم نـو پــه نـصـاب کـښـې بــه درځمــه نغمه یم ترنم يمــه یــو ســــوزيـمـــه ګـــل پـــاني چې ته مې زمزمه ک…
زما د شرافت په نتجیه کښې ته راغلے	زما د شرافت په نتجیه کښې ته راغلے داستاد ستمونو په جواب کښې به درځم رحمه سندور غوندې به ستا په عقیدت کښې شریکېږم داستا دتېره وروزو په محراب کښی به درځمه ته غواړي او که نه غواړي خو زه به حاضرېږم رقیبه د جانان سره رکاب کښي به درځمه که ته راځي نو راشه پسرلي کښې اباسين لــه او زه په پشکال خانه خراب کښې به درځمه
غم ته مې کور لکه شاید معلوم دے	نه چاته ستا د حسن حد معلوم دے نۀ دې د هېڅ یومئين قد معلوم دے د مخلوقاتو چې په ښه نه راتلل نۀ ئې مقام نه ئې مرقد معلوم دے درنه د رحم توقع لرمـــــــــه تا ته زما ازل ابد معلوم دے بس يودَمينې په کار ښه پوهېږم والله که نور می څۀ مقصد معلوم دے په خوشحالۍ پسې مې سترګې وځي غم ته مې کور لکه شاید معلوم دے بس کله کلـه شــــې خبره منه د اباسین خو درته ضد معلوم دے
خپلوان چې سړے مري راځي خو کم دے چې راځي	خپلوان چې سړے مري راځي خو کم دے چې راځي دورې مې په زړګي راځي خو کم دے چې راځي زمانه خو چې يو غم لاړ شي بل را باندې راشي په غم پسې ښادي راځي خو کم دے چې راځي ریبار مې هره ورځ په دې خبره د لاسه کړي بس وائي چې راځي راځي خو کم دے چې راځي په ما باندې ئې کور د کشمالو د بوټو ډک کړو وې دې له ښاپيري راځي خو کم دے چې راځي زما منګے مات شوے دے کو لال سم قیامت شوی منګي چم ته راوړي راځي خو کم دے چې راځي ودان پ…
ته چې ئې ورکړې ما ژړل مور مې داجي ته وئيل	حالات ښه شوي وو حالاتو ګزاره کړې وه وخت وو مونږ د يو بل لږه تماشه کړې وه ته چې ئې ورکړې ما ژړل مور مې داجي ته وئيل مونږ څه خبر وو ګنې مونږ به پرې جرګه کړې وه په هغه ورځ خو به ګودر د ښاپېرو نه ډک وو هغه چی د کشمالو نه منجیله کړې وه په داسي خلقو کښي دېره وو چي ټول سره کافر وو آرمان مې مړ وو مائې ځانله جنازه کړې وه يقين مې نه وو چې به ستانه جدا او پایمه خو بس قدرت به مې په ژوند کښي نصيبه کړې وه ودان…
اوس هم قمیص تور او درې څلور ګلونه غواړمه	هر څوکۀ دي ډيرې مجبورۍ د زړه نه نه اوځي ستا مینه دا ستا د ليونۍ د زړه نه نه اوځي اوس هم قمیص تور او درې څلور ګلونه غواړمه اوس مې هم غښتنې پخوانۍ د زړۀ نه نۀ اوځي څنګه ستا د پاره زنده آباد اووایم یه خانه ولي ستا د لاسه مي ګولۍ د زړه نه نه اوځي؟ ښكلي د میئنو د حالاتو نه خبر نه دي نشته داسې وخت چې مې سلګۍ د زړه نه نه اوځي ماته مي بابا وئيل پېزوان مې ترې خرڅ کړے وۀ اوس مې دې بچیه هم ابۍ د زړۀ نه نۀ ا…
ما ټولو ته اونۀ وي چي دا میر زما خوښ نۀ دے	جنګ کړي که تاواني شو نو زما په تاوان نه که مړۀ دغه سړي شو نو زما په تاوان نه ما ټولو ته اونۀ وي چي دا میر زما خوښ نۀ دے ملګرو که وروستي شو نو زما په تاوان نه ما ښكلي ورته ووې خو ما لاړې ورته توکړې كه وچ دی کشمالي شو نو زما په تاوان نه هغې وې زما خوښ دي چي په ما څوک مئینان دي څوک که لیوني شو نو زما په تاوان نه د مینی جنگ چي کړی غاړه به دې تاوان ته ږدې نو که مات درنه بنګړي شو نو زما په تاوان نه ودا…
نور هېڅ نه وو په دغه نظریه تلو او راتلو	اغیار کړه پښتونخواه په وینو سره تلو او راتلو نور هېڅ نه وو په دغه نظریه تلو او راتلو تا هغه یار په سپینه ډاګه پرېخود و بې تنګي چې ستا دیدن له څوک په توره شپه تلو او راتلو هغه د مينې وږے وو هغۀ د دیدن تګے که هر څومره وه ډېره فاصله تلو او راتلو رقيب زما غزل لوستو چې دا شعر پکښې راغی ستا ذکر وو پکښې په دې مصرعه تلو او راتلو همزولو جوړې بيا ودان په ما باندې میئن شو نن ټوله ورځ زمونږه په کوڅه تلو او ر…
زما د زړه په زمکه فصل د ارمان وچیږي	سمه بلقيس ئي سليمان له به دي اوغواړمه جينۍ که خوښه دې وي ځان له به دې اوغواړمه زما د زړه په زمکه فصل د ارمان وچیږي که ته وریځ شوي نو باران له به دي او غواړمه د قبلېدو نه ئي د رغېدو نه دی خو د ژوند دعا بیمار ارمان له به دې اوغواړمه ستا نه ویریږمه هم ستانه اكثر مار جوړيږي د زلفو تاره خو ګریوان له به دې اوغواړمه پیسی ما ستا د پاره سوال چرته کښي کړی نۀ دے خو مجبوري ده نو پېزوان له به دې اوغواړمه زما …
مونږه مسافر خوئې په مخ پسې رانده شولو	ښکلي خائسته د چین ما چین ښاپېرۍ څنګه ده زۀ چي پرې ميئن يمه هغه لېونۍ څنګه ده دلته خو سپوږمۍ ده هو بهو ستا د رخسار په شان ته دغلته ته اوګوره سپوږمۍ سپوږمۍ څنګه ده مونږه مسافر خوئې په مخ پسې رانده شولو ولیکه پۀ خط کښې راته وروره ابۍ څنګه ده څنګه اوس چې جنګ شي نو ټپي کوي که نۀ کوي هغه د ننگ دکه پښتنه ملالی څنکه ده اوس هغه د کلي مازیگر رنگين کوي که نه څنګه اوس راخېژي او که نه په بلۍ څنګه ده زۀ خوئي و…
د زمکې غم دے مونږه تر فلک راوړے دے	د زمکې غم دے مونږه تر فلک راوړے دے غون اونیسه جانانه زړۀ مې ډک راوړے دے مولا که ما رباب جومات ته رانه وړونو دا دے جومات ته دې سړی ولې ټوپک راوړے دے دا وينې دا سړي چې پرې ولاړ دي تالاشي کړي دا بم هغه سړي په دې سړک راوړے دے دا وس مې وو او دا مې له کاروانه سره وکړو د خپل سالار نیلی له مې چابک راوړے دے تا وي زه مینه نه کووم تصویر دی واپس واخله ما نه راوړو خو ما په دغه یک راوړے دے
دا امن امن چغې وهي لار باندې روان دے	بائبللي ئي په ما باندې زړکے دے لہونے دے دې برچم کښي ودان نومې سړے دے لہونے دے زما پۀ محبت کښې ترې نه ځان او جهان هېر دے زما په محبت کښي لیونے دے لہونے دے شپيلۍ وهي د درد ډکې سندرې پکښې وائي په هغه پورې غره کښې يو شپونکے دے لہونے دے دا امن امن چغې وهي لار باندې روان دے د جنگه تنگ دے زار یو افغانے دے لہونے دے زما د خيال د ونې نه وهي څانګې يو کس دے په لاس کښې ئې د جهل تبرکے دے لہونے دے هېر شوی يارئې…
را کارم د جانان په تصویرونو باندې کرښې	په زړونو باندې کرښې په ذهنونو باندې کرښې حالات راله راکاږي په خيالونو باندې کرښې ملګرو مونږ په زمکه هم راښکلی نه شو کرښه راکاږي مو دشمن پۀ آسمانونو باندې کرښي چې ذکر د پښتون قام پکښې نۀ وي زړۀ مې وائي چې راکاږم په هغه کتابونو باندې کرښې د زړۀ زور مې اوبه شو ورته نور ژړلی نه شم را کارم د جانان په تصویرونو باندې کرښې زړګی مې شي خفه خپل ماشومتوب راته را يادشي راکاږي چې واړۀ په دیوالونو باندې کرښې ود…
لېونۍ کېږې لیونۍ پۀ خدائے تعالی مې قسم	د کار سړي دي خو بئيل بئيل دي سړي ټول را ټول کړه خلق ئې نه پرېږدي يقين او که مري ټول را ټول کړه لېونۍ کېږې لیونۍ پۀ خدائے تعالی مې قسم معافي ترې او غواړه دا خپل ليوني ټول را ټول کړه کور ته ئې يوسه جینۍ وکره ور خارے پکښې په دې ګودر کښي دا مات شوي منګي ټول را ټول کړه په ما چې تبريري هغه ورته ټول اووايه دا زړۀ مې وائي چې دا خپل او پردي ټول را ټول کړه اووایه هر میئن ته ستا قسمت کښې نشته جانان مړه چې ص…
د جانان سترګې دې وړې دي ماته خلق وائي	سوات می جنت دے خو اوس جوړه کربلا ده پکښې حوري غلمان پکښې مخ سر وهي ژړا ده پکښې د جانان سترګې دې وړې دي ماته خلق وائي خو داسې نه ده د خمار لويه دنيا ده پکښې جانان زما په دې خوښ نۀ دے چې خائست ئې ډېر دے په دې مې خوښ دی چې غېرت ننګ او وفا ده پکښې د يو نمر مخي ښکلي ياد پکښې استوګنه کوي زما د ذهن کور روښانه دے رڼا ده پکښې د جلاله د ګودر مونږ هسې صفت كوو يوئې اوبه خوږې دي بله دا شفا ده پکښې د مئينتوب ا…
ما ستا به زړه باندې ارمان د پېزوان نه پرېخودو	ما ستا به زړه باندې ارمان د پېزوان نه پرېخودو خو بس بيخي مې نوټ په لاس کښې دوران نه پرېخود و دا اوس چې وائي په قلاره دې زمونږ نه کېني هم دغه خلقو په قلاره افغان نه پرېخودو سړک ئي بند کړو په تورخم کښي ئي زنځير وتړو کنې نو ما خو قندهار او لغمان نه پرېخودو په پېښور کښې بلبلان او بوراګان اوسېږي ما د ګلونو په دې ښار کښې خزان نه پرېخودو ښه په آسانه خپل منزل ته رسیدلی شو خو افسوس افسوس چې میرمو تک ته کا…
د نرخه ئې خبر نه دی چې څومره ئی قیمت دے	په چغو چغو ژاړي کوي وير زمانه غواړي ودان لہونے شوے دے تصویر زمانه غواړي زما د محبت دعوى کوي په ما میئن دے زما د ليونۍ مينې جاګير زمانه غواړي په خپله خو خوب نه ورځي تمامه شپه ویخ ناست وي خو ما هم خوب ته نه پریگدي شوګير زمانه غواړي د نرخه ئې خبر نه دی چې څومره ئی قیمت دے زما د مثال حسن کشمیر زمانه غواړي شاعر دی په نازونو اداګانو باندې مړ دے دنیا کښې د غزل ځان عالمگیر زمانه غواړي په ما باندي ئي شک د…
يرېږه مۀ زړۀ مه وهه جانانه خدای به خبر کړي	ته نه به پاتې کېږې بې پېزوانه خدای به خبر کړي غربت به مې لاس لر کړي له ګرېوانه خدای به خبر کړي خدای مل وي د ميشنو که د مينې لار ده ګرانه يرېږه مۀ زړۀ مه وهه جانانه خدای به خبر کړي په خلقو پسې مۀ څۀ که راځي مې په غوښتنه تپوس به مي مور نکړي؟ ولي ما نه خدای به خبر کړي يواځې زما نه ئې د جانان راسره هم ئې پوره به شې د دوه زړونو ارمانه خدای به خبر کړي زه پته به دې اولګي دا خلق به دې پاس کړي معلوم په شې…
ما جرم کړئ که دا د مېخانې سړی نه وي	جانان مې وو خو ځان ته ئې نور خواته نه پرېږدمه دا بعضې نیم سړی د يارانې سړی نه وي دا سترګې ئي حال شرابونه ترې نه څاڅي ما جرم کړئ که دا د مېخانې سړی نه وي د کلي دا واړه ئې يادوي يو ليونے دے همزولو هسې ډېر د تماشې سړے نه وي په چا پسې چې څوک د محبت مستۍ له پاڅي کښېني دې نه چې سم خولې خولې سړی نۀ وي که غر دې ور په سر کړو نو هم وړي ئې بده ورځ وي میئن چي شي نو بيا خوئې په دې سړی نه وي دا خبر دے کۀ د ډېر…
څوک منزل ته رسولی شي کاروان سلامت	هر څوک بس دا وائي چې کله به راځي ناست دي دلته کښې ډېر خلق طمع د سپرلي ناست دي څوک منزل ته رسولی شي کاروان سلامت چی په دې وطن کښې هغه څوک نظر بندي ناست دي زما یاران په دغه وجه وروستو پاتي دي چې د مخکښې تلو له پاره نه کوي خواري ناست دي منم حجره ده خو یارانو چیلم مۀ لکوئ دا کوری نه زما واړه واړه بچي ناست دي چې څوک پرې کښېني پۀ هوائې کړي اوچرته ئې وړي د دې وطن پۀ کرسو داسې خابيري ناست دي ودانه ګرانه …
سړي په نه خبره اهمیت سړي له ورکړي	خدای سم به په دنیا باندې جنت سړي له وركړي چې ستا په شانې ښکلے محبت سړي له وركړي سړو مونږ ته د نه سړي نه ځکه سړی جوړ شي سړي په نه خبره اهمیت سړي له ورکړي کول د دې خبرې هر بې غوره ته په کار دي چې زړه ئې نۀ وي بيا دې اجازت سړي له ورکړي ستا سوات د فطرت غيږه ده چې يو ځل سړے درشي څه چل دے بیا د بیا بیا تلو عادت سړي له ورکړي د سختې نه که څوک مړه کیدی زه خو به اوس مروی خو بس خدایی مهروبانه دے طاقت سړي له…
دا سړے سم سړے دے سم د ياراني سړے دے	دا سړے سم سړے دے سم د ياراني سړے دے په سړيتوب پوهيکي زړۀ ته مې نزدې سړے دے که سکول ئې نه دے وئیلے خبر دے بې تعليمه نۀ دے بابا مې پوئې دے حجرہ پاس دے د حجرې سړے دے دا چې تیارې ته دی نو دغه د رڼا سړے دے دا چې رڼا ته دی نو دغه د تيارې سړے دے خة عجيبه غوندې خمارئې په چشمانو کښې دے یا د تیراہ سړے دے یا د مېخانې سړے دے نور چې جانان ته مخامخ شي رنګ ئې زيړ او تختي هسې لګیا دے رقیب مړه تش د خلې سړے دے د ښ…
نشته والله په نوکری پسې مې زړۀ اوچاودو	قسم په خدای په لېونۍ پسې مې زړه اوچاودو لکه فرهاد په شیرینی پسې مې زړۀ او چاودو سکول مې وئیلے دے خو څۀ کے بې روزګاره ګرځم نشته والله په نوکری پسې مې زړۀ اوچاودو وړې په لوئے غم اړولے یہ سہولے ئی یم رهم وړې وړې سلګۍ پسې مې زړۀ اوچاودو په مزلونو مې د اسپنې څپلۍ زړې کړې د کوه قاف په ښاپېرۍ پسې مې زړۀ اوچاودو په بام ولاړه وه ناوخته پورې بیا پرېوته در رسیدی نه شوم سپوږمۍ پسې مې زړه او چاودو ودانه لاړله…
يارانو لاړ به شو چې ځانله پېمانې اونيسو	بیا ماښامی شو ځئ چې لار د ميخانې اونيسو يارانو لاړ به شو چې ځانله پېمانې اونيسو بيا اختر رانه شي هم هغسې خفه پاتې شو مونږ د اختر په طمع هر کالې روژې اونیسو مونږه د چا له پاره خپله زندگي خاورې کړو مونږه د چا له پاره زړونو ته لمبې اونيسو چې مزدوري او کړو پېسې واخلو نو زړۀ مو ښۀ شي خو بيا خفه شو چې مخونو ته ائينې اونيسو مونږ هم ښکاريان يو ښکار کولے شو خو نۀ ئې کوو مرغی به اوولو که لاسو کښې ليندې اون…
چې ښه نه وي نو بيا ترې نه انکار کول پکار دي	په هر یو سړي یو ځلې اعتبار کول پکار دي چې ښه نه وي نو بيا ترې نه انکار کول پکار دي ته وايه زما خوښ ئې زه به وایم زما خوښ ئې چې يو بل د چا خوښ وي نو اظهار کول پکار دي په کوم ځائ کښې چه څوک د محبت نه ناخبر وي بس بيا د هغه ځائے نه خو فرار کول پکار دي دا خپل به مړه داسې وي دا ته لا څنګه خپل ئې تا کړے دے؟ تپوس د خپل بیمار کول پکار دي د دي د لاندې ما او تا بلها لوظونو کړي جانانه نو صفت د دې چينار کول پ…
پرېخې ئې ده د منزل لار په ګډو وډو سر دے	کاروان گرم نۀ دے خو سالار په ګډو و دو سر دے پرېخې ئې ده د منزل لار په ګډو وډو سر دے دا سړی هر وختې دا وائي چه ناوخته ئې کړه جور پاگل کرے انتظار په ګډو وډو سر دے ورته جانان اووائي يو څه دی ترې بل څه جوړ کړي جوړ رقیب مې شو رېبار په ګډو وډو سر دے په قتل گاه باندې چې کوم کلي يادېږي زړۀ مې لتوي هلته کښې قرار په ګډو وڈو سر دے والي چې دغه دوله نه کووم دې سکول وئيلي قسم په خدای زما دا پلار په ګډو وډو سر …
خان مي د ازمېښت په هر میدان در رسولی دے	خان مي د ازمېښت په هر میدان در رسولی دے ما په هر حالت کښې تاله ځان در رسولی دے ته په دې خوشحال ئې؟ چې په زلفو کښي دې پټ کړمه سوچ کوه مرۍ ته مې زندان در رسولی دے یه زړګیه ته چې څوک د خپل زخم مرهم ګڼې درد خو درته ټول هغه درمان در رسولی دے عکس زما د مينې له هر قسمه داغ نه پاک وو خو
نن دا سوچ نکړي چې سبا به مو پنجرو کښې بند کړي	ودانه ټول عمر دې وي ښاد او آباد ښاپيري زما د زړه په کوه قاف کښي ستا د یاد ښاپيري څومره مزه کړي چې شعرونه ښاپېرۍ وائي او څومره مزه کړي ورکوي چې ورله دا د ښاپيري نن دا سوچ نکړي چې سبا به مو پنجرو کښې بند کړي تورابان د پاره وائي زنده باد ښاپيري تا مې د يو ارمان په سر چرته کښې لاس راښکلی؟ یه ستمکره تا خو کړل راله برباد ښاپيري
مالګينې اوبه څه له مې څخه د زړۀ په چاودو	په ځان باندې مې راوستو سپرلی د زړۀ په چاودو دا خپل مراوی ژوندون مې کړو مسکر د زړه په چاودو د هجر ورځې شپې او شوګېرې او ژړاګانې پردے وو یار ما خپل کړو خو په خدای د زړه په چاودو قیصې راته د تېرې زندگی مه کوه یاره مالګينې اوبه څه له مې څخه د زړۀ په چاودو\n د ده را لویولو هم بلها اوکړولم دا خپل ماشوم غزل مې کړو زلمي د زړه په چاودو چې زه چرته اوسپرم هلته بغض دے نفرت دے ساتلی مې د مينې خیال ژوندی د زړه…
چې چرته مو د ساز او نغمو شور تر غوږو نه شو	د هیچا د څړو اسوپلو شور تر غوږو نه شو د ښکلو د میئنو زړګو شور تر غوږو نه شو په مونږه باندې څومره حشر نشر تیر شو ګوره بي احساسه ګڼو شور تر غوږو نه شو د دغه زمونږه په غوږونو کښې د ډزو انګازې وې د دې وجې زمونږ د مرغو شور تر غوږو نه شو خاموشه خاموشي د غريبۍ راسره مل ده نيازيينې نن مې ستا د بنګړو شور تر غوږو نه شو ودانه بلها وخت او شو بلها موده شوه تیره چې چرته مو د ساز او نغمو شور تر غوږو نه شو
زما د ذهن رڼا ګانې په تيارو خورې شوې	هم پکښې ګل معلوم شي هم پکښې ازغر معلوم شي مره غربت ښۀ دے سړي ته خپل پردے معلوم شي زما د ذهن رڼا ګانې په تيارو خورې شوې اوس به هر څوک او وینو اوس به هر سرے معلوم شي هغه اوس بئیله ده چه خپل ځان پوره نه غواړي څوک پوره سړی شي چاته هم چې خپل کے معلوم شي هغه په داسې لاره تلے چې د عمر ورک دے يقين مې نه کېږي چې ماته خپل زړګی معلوم شي چې په کم ځائے باندې میئن شمه شاعر سرے یم قدرتي کار دے بـ هر چاته هغه ځا…
ما د دې زمکې په سينه باندې شر نه پرېښودو	قيمتي لعل وو خو محبوبې ما ایره کښي خخ کړو ما ستا ارمان د خپل زړګي په ادیره کښي خخ کړو نفر با اعلان وکړو او نه ئې جنازه اوکړه چا په تور د مينې مړ مئين ئي په پرده کښي خخ کړو ما د دې زمکې په سينه باندې شر نه پرېښودو قاتل د امن مې تېغ ځکه سينه کښي خخ کړو څنکه در اوځمه اشنا که در اوځمه مرمه د رواج بم راته ځوانۍ په دروازه کښي خخ کړو غربت دې ورک شي د کفن د راوړو وس ئې نه وو کونډې خپل مړ بچے په خپله لوپټ…
پاتي شو پاتې نه شوې رانغلی چې تلې باران	پاتي شو پاتې نه شوې رانغلی چې تلې باران ما که ډېرو غوښتو شېبي شيبي شيبي باران په کومه شپه چې ضرورت وو ورته نه کېدلو او اس جانانه هره شپه کيږي د شپې باران دوبه وریځ وه خو زما او ستا قسمت خراب وو ما وې راخکې به شي خو بس نه شو راخکې باران
زۀ چې وړوکی ومه دا زما یو خاص عادت وو	کړې مې پښتنې د سپوږمۍ نه ماله خوب نه راتلو چې اوم جدا د لېونۍ نه ماله خوب نه راتلو ته څه خبر ئې چې هجران کښې په ما څه تېرېدل زړۀ مې وو تور د زندگی نه ماله خوب نه راتلو په کومه ورځ چې ماته تا د مينې ښه کړي وو په هغه شپه د خوشحالۍ نه ماله خوب نه راتلو شکر دے ختمه شوله اوس مې په آرام شو ژوندون له دې زړۀ سترې دښمنۍ نه ماله خوب نه راتلو زۀ چې وړوکی ومه دا زما یو خاص عادت وو بې له ابۍ بې د قيصۍ نه ماله…
ته نه راځې د زړۀ کلے مې وران دے لېونۍ	سم گران دے لیونی دیدن دیگران دے لېونی په زړه باندې مې ستا لیدل آرمان دے لېونۍ اسمان ته دي چوت کړے یم د حسا په وزرو ما باندې دې زرمنه احسان دے لېونۍ په غربت به چرته لاړ شي او دولت به چرته راشي هېريږي مې نه ياد راته پېزوان دے لېونۍ دعا مې ده چې خدای دې درنه چل د ستم هېر کړي ماښام دے او نری نرے باران دے لیونی گېلې مې عادت نه دی خو یوه خبره کومه ته نه راځې د زړۀ کلے مې وران دے لېونۍ غور کېږده که کڼه …
اوس نه وېرېږي په ازاد زړۀ سپل کونترې کوي	اغیار ئې جرړې پرېکوي پسې لښکرې کوي زمونږه غرونه که چنار اوکۀ نخترې کوي هغه ټوپک واله سړے چې د دې ځائے نه تلے اوس نه وېرېږي په ازاد زړۀ سپل کونترې کوي دا مو نظر بندوي دا مداري پوئې شئ گورے چې د شاتونه خوږې خوږې خبرې کوي دا په پښتنو کښې ځان ځاني شوه اتفاق ختم شو اوس نه غويلې څوک کوي او نۀ اشرې کوي په ما مئينه ده هغه خوځان د تور نه ساتي خوا له مې نه راځي كاته د لرې لرې کوي ودانه بیا به د غزل په اسما…
جانان له چې ځم دا کسان د ځان سره بوځم	سوالونه ،زاري زار قربان و ځان سره بوځم جانان له چې ځم دا کسان د ځان سره بوځم په ځان باندې ميئن نه يمه ځانله مخكښې نه ځم زه مخکښې خپل خوابه یاران د ځان سره بوځم دا سوچ مې وي که چرته کښي په خپلو خپو روان شي؟ زيارت له چې خپل شل ارمان د ځان سره بوځم بس بيا مې بانه جوړه وي بس بيا هلته کښې شپه کړم هلته کله ځم باران د ځان سره بوځم چې پرون مور ته لګیا وه وې کۀ ته راته څۀ نۀ وى گرگورو له نن زه ودان د ځان …
قسم پرې درته خورمه ښکلي ټول سره کافر دي	قسم پرې درته خورمه ښکلي ټول سره کافر دي يو ته نه ئې صنمه ښکلي ټول سره کافر دي یو کار کوومه داسې کار کوومه هر ميئن له په مخ باندې ليکلمه ښکلي ټول سره کافر دي دا ټول ښکلي ولاړ وو خو لاس يو ښکلي رانۀ کړو لوېدمه له ايلمه ښکلي ټول سره کافر دي زه وايم مسلمان به وي خو بيا مسلمان نه وي چې زړه په چا بائېلمه ښکلي ټول سرۀ کافر دي
داسې به زۀ نۀ وی که ته حسن پرسته نه وی	داسې به زۀ نۀ وی که ته حسن پرسته نه وی دردمند به نۀ وی خو که زړۀ حسن پرسته نه وی لېونۍ بیا ئې راله نه غوښتې بيا پاتې وې ته که خلق زمونږه د کاله حسن پرسته نه وی په پېښور او په کابل کښې به ئې ژوند نه کوو قسم په خدائے که پښتانۀ حسن پرسته نه دے ځانله وړو وړو جونو به سترګې نه تورولی که هلكان واړه واړه حسن پرسته نه وی غرڅنۍ بیا به مې ساده ساده سینګار نه وو خوښ که زه د ښار وی کۀ د غره حسن پرسته نه وی ته…
پردي ته خپل مه وایه خپل ته به پردی نه وائي	نه به ځې نه دې پریږدم دا به په دې ځائے وائي نه جینی شابه شابه ماته به لالے وائی پردي ته خپل مه وایه خپل ته به پردی نه وائي خپل ته به خپل وائې پردي ته به پردی وائې دا خو ما هسې وې چې اووايه ستا څه شی خوښ دے ما ته ښه پته وه چې ته به مېخکے وائي زه درته وایم د خپل زړه د چم ملکه وړې او څه ته اووايه چې ته راته څۀ شے وائې په اورباله کښي به دې ځائے د ګلابونو نه وي خو په دې شرط باندې کۀ ما ته پسرلي وائي
که ئې په شونډو راغی زار او قربان ښه به وي خو	که ئې په شونډو راغی زار او قربان ښه به وي خو که چرته زه ورته ښکاره شوم جانان ښه به وي خو بیمار دے سترے ئې کړم ډېر مې په غېږ وګرځوو په خپلو خپو کۀ مې روان شو ارمان ښه به وي خو زه به د زړه له درده مرمه زۀ د پاتې نه يم که بچ کوي مې د دې مرګه درمان ښه به وي خو اوس ورته نه شمه او بیا ورته وخېژمه كة لي را ټيټ ئې شو د حسن اسمان ښه به وي خو يقين مې نۀ شي د نفرت په مذهب کلک ولاړ دے په محبت خو که ئې راوړو …
ما دي منلي لوپتي كه خدائی مې ته نصیب کړې	اس مې ژوند ډېر د بې مزې کۀ خدائ مې ته نصيب کړې بښنه به شي هله خو وړې کۀ خدائی مې ته نصیب کړې یوه به پیر بابا له وړم بله به تا له راوړم ما دي منلي لوپتي كه خدائی مې ته نصیب کړې ما مي ملګرو ته وئيلي دي خو خدائے دې اوکړي کوو به سمې تماشې کۀ خدائے مې ته نصیب کړې مراوی به نه شمه کلاب يمه تازه به یمه د ملاکنډ د غره چينې کۀ خدائے مې ته نصیب کړې په ما په ژوند کښې قسم قسم مرحلې راغلي درته به اوکړمه قیصې ک…
کابل ته وایه زه باګرام ته رسېدلی یمه	په ډیره سخته دې مقام ته رسېدلی یمه په تیندکونو خپل مرام ته رسېدلی یمه لار کښې زنځير وو خو کولاؤ وو چا تړلی نه وو کابل ته وایه زه باګرام ته رسېدلی یمه دا مي د غټ همت ثبوت دے چی آغاز می کړے مې په هاغه کار کښې زۀ انجام ته رسېدلی یمه ما ډېرې غني په زړه راښکلی خو نۀ مې پرېږدي انتقام اخلم انتقام ته رسېدلی يمة څنګه به ښکلی نه یم څنګ به د چا خوښ نۀ يمه لېونۍ ستا حسن بام ته رسېدلی یمه د ودان دې ستا په صفت…
زما د زړه نه هغه وخت لمبې اوچتېدې چی	جانانه مسافره ته تلي اوچتېدې زما د زړه نه هغه وخت لمبې اوچتېدې چی دي خلقو د ژړا په ځائر ويستلې الاكاني د کوره چې مې غبرګي جنازي اوچتېدی وو زمونږ په مجبورو دلته کښې هیڅوک خفه نه وو . زمونږ د مجبوریانو نه فائدې اوچتېدې د زړه له ډېره درده لېونی ومه جانانه نو خامخا به چغې مې له خلې اوچتېدې چې مونږ درنه لاس واغستل څه ته اوس بره لاړ شه دا مونږه کېخودې درته اوږې اوچتېدې
قبولي دعاګانې مې د خولې شوې او مبارک شه	قبولي دعاګانې مې د خولې شوې او مبارک شه زرگیه او مبارک شه د هغې شوې او مبارک شه بس نوره به گرمي نه وي بس نوره به سړزي وي راپورې د دوزخ دوره تمبې شوې او مبارک شه په ژوند کښي مو مشال د وصال بل شو شکر شکر او ختمې د بېلتون تورې تیارې شوې او مبارک شه ښه تیک به ښار تالار شي او پېزوان به راله راوړي چي ستا سره لا وو چرته پېسې شوي او مبارک شه چې پیر بابا له لارمه او شال مې ورله يوړو نو حل د مېني ټولې مسئل…
مونږه د بل چا د زړګي په رضا ژوند تېروو	سم رقیب شوے دے اشنا ما تاته چرته پرېږدي د محبت ژوند مې غربت بقا ته چرته پرېږدي وخت وریځې ترې چاپېره دي موسم ښه نه دی د وخت تيارې مونږ د سپوږمۍ رڼا ته چرته پرېږدي مونږه د بل چا د زړګي په رضا ژوند تېروو محبت مونږ د خپل زړګي رضا ته چرته پرېږدي هغه د خپلې وعدې نمر را خېژول نه غواړي انتظار شپه مې جانان سبا ته چرته پرېږدي د دا د ورورۍ ئې نۀ دے دا خانه په پتي مئين دے په لالا ډز کوي پتے لالا ته چرته پرېږ…
مرکونی وو ارمان مي څه موده بيماري اوکړه	تیاره وه په تیاره پسې رڼا راغلې د ده د مينې د بام سر له سپوږمۍ بیا راغلې د ده مرکونی وو ارمان مي څه موده بيماري اوکړه خو اس ورپکښې لږه لپه ساه راغلې ده هغه خو لا د بل نه ده او زه ورپسې ژاړم قسم دے چې په ځان پورې خندا راغلې ده ستا دوه ورځې یاری له به بس دغه تشبیه ورکړم په سر يوه بڼه مې هما راغلې د ده ودانه راياد شوی ئې هېر شوې رانه نۀ ئې چې چرته کښې مې هم خلې له دعا راغلې ده
په تور قميص سيتارې بل شانتې مزه کړي کنه	د ورځې هم خو د شپې بل شانتې مزه کړي کنه ګرانې د مينې قیصې بل شانتي مزه كړي کنه مور ته دې وايه سيتارې مې تور قميص له واخله په تور قميص سيتارې بل شانتې مزه کړي کنه زمونږه یار د هغه لرې غرونو شاته اوسي مړه نزدې يارانې بل شانتې مزه کړي کنه د مشرق پېغلو د مغرب پېغلو ته او نه ګورئ ستاسو په سر لوپتې بل شانتې مزه کړي کنه راځه چې دواړه غرۀ ته لاړ شو او سم زړونه تش کړو د غره په سر کښې تپې بل شانتې مزه کړي …
زما چې خوښه ده مي د مور نه ده خوشه هغه	لمن مې توره ستا د مينې په تور نه ده خوښه يوه خبره مې د کلي او کور نه ده خوښه زما چې خوښه ده هغه ئې راله وونه غوښته زما چې خوښه ده مي د مور نه ده خوشه هغه رور مې زما نه بئېل دے بیا هم کنه رور مې دی نو سريه ستا دا بدمعاشي مې په رور نۀ ده خوښه راځۍ چې بر کلي ته لاړ شو چې دا څه چل اوشو نور خبر نه یم خو ښکالو مې د شور نه ده خوشه ودانة زه څه اوکړم ماله خو ـۀ مې د څه چل نه راځي د پلار زړۀ نه دی څۀ دې د …
قاصد دروغ وائي زۀ نه منمه دا خبره	قاصد دروغ وائي زۀ نه منمه دا خبره د ہے وفا جانان په خله او د وفا خبره نن راته اووي جانان ستانه لوکے ستانه قربان خو بیا ئې وروستو پسې اووې هغه ستا خبره زه ئې منم که مې د مرګ خبره ولې نه وي کوه راته جانانه په خندا خبره په دې وطن کښي به دا ټولې مسئلے ختمې شي د ساقي او د ملا خبره که یوه شوه ما ختمولې دښمنۍ د دوي تر مينځه خو بس څۀ کے چې نه کوله دې خلقو په ما خبره ودان د خلقو د ذهنونو نه تيارې اوباسي و…
څوک بدې ردې وائي څوک ژاړي چا نیت بد کرے	اشنا یا ستا او یا زما له بې غورۍ شوې ده خو جدا كېږو فیصله د جدائۍ شوې ده څوک بدې ردې وائي څوک ژاړي چا نیت بد کرے زمونږ دې اخوا ګاونډي کره جينۍ شوې ده سبا به ګل شي په اوربل کښې به ئې ږدم هغې له نن مې د يو ارمان په بوټي کښې غوټۍ شوې ده بېګا په خوب کښې مې سېلونه د كونترو ليدل ښکاري جوړ نن مې نصيبه د خوشحالۍ شوې ده د كوز وطن بعضي كم عقل زمیدار خوشحال دي وائي سم کار شوی په بر وطن بلۍ شوې ده راځه دوکان…
د خپلو لېونو زړونو اظهار به پکښې وکړو	يو ځل به مهربانه شي خدائے پۀ ما اوتا ودانه چرته را به شي سپرلي په مه اوتا مونږ دواړه یتیمان یو زمونږ څوک د تپوس نشته نو ځکه خو پرېوځي هر غرکی په ما اوتا د خپلو لېونو زړونو اظهار به پکښې وکړو موسم به چرته راشي لېونی په ما او تا هر وختې دیدن مه غواړه رسوا نه شو پاګله په دې کلي کښې پوئې دے هر سړی په ما او تا زما او ستا نه خپل پردے و ہزار دے نن منم خو سبا به کوي فخر خپل پردی په ما او تا چې مونږه کله …
ډير مې یاد شوی ئې صنم خو که موقع مېلاؤ شوه	ډير مې یاد شوی ئې صنم خو که موقع مېلاؤ شوه در چکر کېږمه درځم خو که موقع مېلاؤ شوه ګلاب په لاس کښې ګرځووم خو موقع کم ده چې خوري ستا په اور بل کښي به ئې بدم خو که موقع میلاؤ شوه پتنگ یم خان در رسوومه ستا د مخ رڼا له تنگ یم د هجر له تورتم خو که موقع میلاؤ شوه د هغه نورو خو وخت اوشو زاړه شوي به وي نوي بنګړي درله دروړم خو که موقع میلاؤ شوه په ښکاره اونه شوه خو اوس د غلا نه کار اخلمه کور نه په پته در ا…
پرهري زړونه له درمانه جدا خدايه مه کي	پرهري زړونه له درمانه جدا خدايه مه کي یو میئن هم له خپل جانانه جدا خدايه مۀ کې هغه چې راشي بېرته زر ځي بیا به نشي تللی د یار راتګ مې له بارانه جدا خدايه مۀ کې دا پښتانۀ کړې په دې خپله پښتونخواه مالا مال پښتانه له پښتونخواه نه جدا خدايه مۀ کې دا د پښتنو پېغلو مې دا سینګار د زړۀ نه خوښ دے د دوي دا شونډې له پېزوانه جدا خدايه مه کې
په زړۀ کافر وو په ظاهره مسلمان ښکارېدو	په زړۀ کافر وو په ظاهره مسلمان ښکارېدو هغه قاتل وو زما ماته جانان ښکارېدو چې زه هم یو ورځ د داسي بام سرته ختلی ووم چې هم تري مكان ښکارېدو هم ترې لامکان ښکارېدو هغه ظالم دومره په تېز گزار وهلی وو چې د ګوتو چاپ ښکاره په مخ مې د ارمان ښکارېدو ما د وصال په ورځو شپو کښې هسې ویر نه کوو په ائينه کښې د وصال راته هجران ښکارېدو داسې راورسېدم سترے قدرې هم نه شومه ماته د سوات په لاره هسې مزل ګران ښکارېدو همز…
اوتر اوتر یم په غوږونو کښې مې ځم ځم کيږي	اوتر اوتر یم په غوږونو کښې مې ځم ځم کيږي جانان چې تلے دے دا زړه مې داسې كم كم كيږي اوس د سپرلو او د ګلونو قيصو سر خوړلي اوس چې په کوم محفل کښې کښېنې پکښې بم بم کيږي یو سندر غاړي وې سندرې نورې نه وايمه خپل نوم مې ورک شو په دې چم کښې راته دم دم کيږي لي لي ښه شوی يم اوس لي لي بلد شوى يمه د جدائی احساس دې کيږي خو لږ کم کم کيږي ستا خلاف نه یم د کرسی ناستې ته بد نه وایم دا کار ډیر ښه کار دی خو دغه ده چ…
دا سرے او پیژنئ دا سړی په ځان مئېن دے	چی زړونه پاک نۀ کړو له شکه مخکښې نه شو تللے که داسي حال وي نو هلکه مخکښي نه شو تللی دا سرے او پیژنئ دا سړی په ځان مئېن دے دا څوک چې وائي مشتركه مخكښې نه شو تللی پښتنو مونږ که مخکښې ځو نو د حجرې نه په ځو پښتنو مونږه له بېټکه مخکښې نه شو تللے د وخت ياران په دې خبره باندې ښۀ پوهه دي لاس کښې مو نشته رڼا ځکه مکښې نه شو تللی اسلام آباد کښې مو پخې پخې بنګلې جوړې کړې دا چا وئيل چې له اټکه مخکښې نه شو تلل…
دا نورې نخښې يوسه خو دا یو تصویر دې پرېږده	که خلق بلوي ورباندي اور زرکی را تول دے زما د خپلې مينې په پېغور زړګی را ټول دے زما په پېښور او په کابل زرګے راټول دے که ستا اسلام آباد او په لاهور زړګی راټول دے دا نورې نخښې يوسه خو دا یو تصویر دې پرېږده په باندې جانانه مې دا خور زړګی راټول دے الله دې ئې هیڅ نه کوي الله دې ئې ژوند ډېر کړي که شل دی او که گر دے پرې د مور زړګی راټول دے یو ستا نه مي را ټول نه کړو بلها کوشش مې اوکړو یه ښکلیه د هر چا ن…
تياره وې په کوټو کښې مو تندي په ستنو لګي	په منډو ځان ساه ساه کړو نو بیا چغې وهو ژاړو سوچ نۀ کړو لار خطا کړو نو بيا چغې وهو ژاړو که دا غواړی چې او خاند و نو خپل سرے باچا کړئ پردے سرے باچاه کړو نو بيا چغې وهو ژاړو تياره وې په کوټو کښې مو تندي په ستنو لګي په خپله مړه رڼا کړو نو بيا چغې وهو ژاړو چې څه غواړئ زما نه راشئ او غواړئ ملګرو بتانو ته ژړا کړو نو بيا چغې وهو ژاړو په ښکلو زړونه اوبائېلو په ښکلو ګرځو ځان تور کړو ځان رسوا کړو نو بيا چغې…
د خوشحالۍ شپه چې سحر شي نو په چغو سر شي	د خوشحالۍ شپه چې سحر شي نو په چغو سر شي چې د غريب سري اختر شي نو په چغو سر شي زما ارمان لکه طاؤس ښه ګډ شي ښه ګډ شي خو په خپلو خپو چې يې نظر شي نو په چغو سر شي چې غم ئې نه وي نو هر وختې د خندا نه شين وي خو چې غمونه ور په سر شي نو په چغو سر شي.
نو تا به راته اووې په مونږ ښې ورځې راغلي	شراب شراب ماحول نشې نشې ورځې راغلي ودانه پسرلے دے که راځې ورځې راغلي په سوات کښې يمه سمې دي مزي ورځې راغلي زما په ژوند کښې دا ورځې خوږې ورځې راغلي هغه ورځې به هم راشي چه دا به مونږ پوره کړو راځه لېونۍ اوس كوو وعدې ورځې راغلي چې ما به درته اووې په مونږ څنګ ورځې راغلي نو تا به راته اووې په مونږ ښې ورځې راغلي رقيب دې د هجران د سختو ورځو پېغور نه کړي په مونږه باندې هم د يارانې ورځې راغلي ودانه دا خو …
او رونه ئې بل کړي په کشمير دي څو کسان دي	مغروره د خپل حسن په جاګير دي څو کسان دي په زمکه قدم نه ږدي هوا ګير دي څو کسان دي زما نه ئې کوشش د اغستو کوي سيزي ئې اشنا راسره وران ستا په تصوير دي څو کسان دي رحمان دے او خوشحال دے او حمید دے او حمزہ دے په ټوله دنیا راج کړي عالمگير دي څو کسان دي خان نۀ دے دا سړے خوخان هغوي ترې نه جوړ کړے د دۀ چمچه گيري کړي چمچه ګير دي څو کسان دي څخه څه دي او څۀ څۀ دي خو بس ټول د مرګ لائق دي او رونه ئې بل کړي په ک…
ملګرو ده سلګۍ سلګۍ قیصه څۀ بل شانتې ده	ملګرو ده سلګۍ سلګۍ قیصه څۀ بل شانتې ده زما د خوارې زندگی قیصه څۀ بل شانتې د ده یو بل کښې لوئے وړوکی نه ګوري خو ډز پرې کوي د دې سړو د دښمنۍ قیصه څۀ بل شانتې ده اوس شراب څکمه خو بس هغسې اثر نه کوي ستا د سرو سترګو د قیصه څه بل شانتې ده
منزل راته معلوم دے د منزل لار مې ليدلې	خوشحال پرې ووم منمه ئې احسان زما سره وو لوظونه که دروغ کړي جانان زما سره وو هغوي د کلي لاړل نو زه هم د کلي لاړم اوس کلے نۀ دے وو خو چې ياران زما سره وو منزل راته معلوم دے د منزل لار مې ليدلې خو کاش چي مهارونه د کاروان زما سره وو هغه به درله درکړم اوسني خو زما نشته زما د ماشوموالي تصویران زما سره وو
تا وہل که زه مو پاس کړم نو رڼا به درته کومه	په پته دې پوه نه شوم د بابا څنګه چل دی؟ مالا راکوي اوکنه تا څنکه چل دی؟ چي تا وہل که زه مو پاس کړم نو رڼا به درته کومه تياره کښې تنګ شو صېبه د رڼا څنکه چل دی؟ ليکلي مي وو خط کښې ورته څنګه چل دی څنګ ئې جواب کښې ئې وو زه ښه یم خو ستا څنګه چل دے؟ رتا نن ورځ یاده کړے وہ خو څه خبر دے تن پرېږده سیا له به راځي که نه سبا څنګه چل دی؟ چې ما پخلا کولې ته نو نه پخلا کېدلې ودانه اوس ته چا کړې را پخلا څنکه چل …
په زمکه اور بلیږي لوکی بره خېژوي	څوک ده د کوز کودر نه منګی بره خېژوي د ځان سره زما نه زړګی بره خېژوي ليلا مجنون عيسى او محمد ته فکر اوکړه دا مینه داسې شے دے سرے بره خېژوي اسلام کښي که دا نشته خو پښتو کښي خبر دی شته دی واده کښې په پالنګ چې ځلمی بره خېژوي هغه به څوک راکوز نکړي که ډېر کوشش هم اوکړي چي څوک هم د عروج په بام خدائی بره خېژوي په زړه د اور اوخلي د اسویلو تشبيه مي دا ده په زمکه اور بلیږي لوکی بره خېژوي ودانه د محل مالک مو…
په نورو نورو سر دے زمکه اسمان نه پېژني	اوس ترې نه هېر یو مونږ اوس مونږه و دان نه پېژني په نورو نورو سر دے زمکه اسمان نه پېژني په ده کښي ډېر څه دي د دۀ نۀ اوس ډېر څه جوړيږي دا سړی ډیر د کار سړے دے خو ځان نه پېژني هغه چې ته به ئې هر وختې يادولې ماته اوس پردی شوی ما اوس هغه ارمان نه پېژني چاړه ئې لاس کښې ده هر چالا ئې په څټ راکاږي حیران یم دا څنکه انسان دے انسان نه پېژني لږه خرچه اوکړه ودانه چرته سوات ته راشه په محبت کښې مئين ګټه تاوان ن…
دے سورے سورے په ژوند تنگ شوے دے	دے سورے سورے په ژوند تنگ شوے دے زړه مي کوي سوي په ژوند تنگ شوے دے ټول پرهر پرھر دے نن مې اوکتو زړه زما په ځائے په ژوند تنگ شوے دے دا سړے دې بره چم ته څه له ځي؟ سړی په ژوند تنگ شوے دے ښكاري دا پلار ته وائي لور راله د خان اوکړه دا د دهقان ځوئے په ژوند تنگ شوے دے زړه ئې په توپک باندې بائبللے دے یاره دا ځلمی په ژوند تنگ شوے دے
زما په زندګی کښې داسې وخت نه دی راغلی	چي تا د سرو ګلونو بار د ولو نه کوز کړے زما خيال د رنګونو بار د ولو نه کوز کړی زما په زندګی کښې داسې وخت نه دی راغلی ازمېښتونو بار د ولو نه کوز کړی چي ماد ته اوس هم ترې نه لاندې ټيټ روان ئې؟ ما وئيل چې که تا د ارمانونو بار د ولو نه کوز کړے د ورور په سر خور نۀ رانیسو دا کار مو پرېښودی مونږ دغه د رسمونو بار د ولو نه کوز کړے بلها موده می اوګرځوو هېڅ مې ترې جوړ نکړل بس اوس مې د د غمونو بار د ولو نه کو…
دا ليوني دي ليوني په سړي زړه نه سېزي	سړے په ځان پسې سېزي په سړي زړه نه سېزي د سور کافر لور ده بېخي په سړي زړۀ نۀ سېزي هغه په خپلو مئينانو پسې داسې وائي دا ليوني دي ليوني په سړي زړه نه سېزي زما خو دا خیال دے چې خپل په سړي زړه نه سېزي او خلق وائي چې پردي په سړي زړۀ نۀ سېزي وائي قسمت کښې دې يار نشته څۀ رقيب غوندې دے دا فالي نۀ دے؟ دا فالي په سړي زړۀ نۀ سېزي دې وخت کښې دا سړي بلها د کار خبرې کوي خو بس بیا روستو دا سړي په سړي زړۀ نۀ سېزي…
ودانه د حالاتو سترګې سرې وې ویرېدم	ودانه د حالاتو سترګې سرې وې ویرېدم در تلی نه شومه بندې دروازې وې ویرېدم د وصل د کاروان په طمع ناست وومه یوازې د هجر په دشتونو کښي مې شپې وې ویرېدم پرون یو ځائے ته تلی ووم په هر کور باندې برج وو په غرونو باندې هم جوړې مورچې وې ویرېدم ودانه په یو کار هم داده نه شومه ورتللی پرون مې راته مور کړې خپرې وې ویرېدم
دې چم کښې یو سړے دے څنګه وو او څنګه شو	دې چم کښې یو سړے دے څنګه وو او څنګه شو د هر سړي زړکے دے څنګه وو او څنګه شو همت چي ئي او نه بائېلو په منډو منډو ګرځي دا هغه شل بچے دے څنګه وو او څنګه شو ښه ځوان دی خو توپک باندې میشن وو نو خیال اوکړه نه مړ دی نه ژوندی دی څنګه وو او څنګه شو د مينې په اول کښې خو يار ښه وو داسې نه وو کلاب وو اوس ازغے دے څنګه وو او څنګه شو ودان هغسې نه دی اوس چې ما ترې لاس اخستے ودان اوس لیونے دے څنکه وو او څنګه شو
کوي راته هر وختې زاري خدائے کړے ناکام دے	لیکم پسې دا خپله ځواني خدائے کړے ناکام دے له غمه دا هلک چرته مري خدائے کرے ناکام دے ياري راسره اوکړه او ياري راسره اوکړه کوي راته هر وختې زاري خدائے کړے ناکام دے بس ويني مي نه شمه پلو مخې ته وړلی دا گرانه د ده سره د منګي خدائے کړے ناکام دے رومال به ورله کل کرمه بدل به ورله خلاص کړم راوړي ئې دي ماله بنګړي خدائے کرنے ناکام دے حسن پرست دے پۀ رنګونو باندې مړ دے زمونږ نه کیږي چرته خواري خدائے کرنے ناک…
به په دې خلقو مهروبانه خلقو اومنلي	به په دې خلقو مهروبانه خلقو اومنلي باران دې اوکړو پرې اسمانه خلقو اومنلې جنت دې جوړ کړو پښتونخواه نه خلقو اومنلې بس دے معلوم شوي بس دے خانه خلقو اومنلي دا می ارمان وو چه دا ټول پښتانه یو ځائ کړمه خو بس را يومې کړل ارمانه خلقو اومتلي چي زه دې سر کړمه په غرونو ليوني دې کړمه نو ته په حسن کښي جانانه خلقو اومنلي ما په ګودر د جينکو نه ستا غزل واورېدو بس او مبارک دې شه ودانه خلقو اومنلي
اوس ئي گناه كنم گناه ته مې زړه نه کيږي اوس	اوس ئي گناه كنم گناه ته مې زړه نه کيږي اوس پاره ستا مینی ته او تا ته مې زړه نه کيږي اوس ته به مې اوغوښتي چې لاس به مي اوچت کړو خدائ ته چي ته د بل شوې نو دعا ته مې زړه نه کيږي اوس اوس په ژړا پائیم چې او ژاړمه زړۀ مې سپک شي درته قسم خورمه خندا ته مې زړه نه کيږي اوس اوس در تلے نه شم اوس به څۀ درشم پېسې نشته دی ګنې دا نه چې پښتونخواه ته مې زړه نه کيږي اوس د رڼاګانو خلق وژني اوس په ځان ويرېږم تياره کښ…
عالم ته چه مي خيال شي او ژوند ژواک ته چې مې خيال شي	بس يو بوت مې شين دی د ارمان د ژوند په لاره زما سره چې مينه کړي جانان د ژوند په لاره عالم ته چه مي خيال شي او ژوند ژواک ته چې مې خيال شي روان دی خپل منزل ته ځي کاروان د ژوند په لاره زمونږ داسې ياري وه چې مونږ ټول عمر يو ځائے وو جدا نه شو په شمار یو څو یاران د ژوند په لاره سړي مې ترېنه جوړ کړل تعليمونه مې پرې اوکړل ما خپل بچي په سمه کړل روان د ژوند په لاره په مينه کښي ترې زۀ زيات يمه خبر دے پروا نش…
خو همیشه د خوشحالی په دلبر سوری غوارم	هسې نه چرته ئې راویلي کړي نمر سوری غواړم د دغه سپینو سپینو واورو په غر سورے غواړم هیڅ پروا نشته که ما اوسېزي غارمه د خفګان خو همیشه د خوشحالی په دلبر سوری غوارم صرف په خپل سر سوری نه غواړمه داسې نه ده زما یارانو زه د هر چا په سر سوری غواړم خدایه دا کوم موسم دے فکر ورته ور يمه په سوري نمر غواړم چي شمه په نمر سوری غواړم زه به د عرش نه غواړم زه به ستا د زلفو غواړم آشنا له خدايه چې په ورځ د محشر سورے…
ځکه پیزوان غواړمه ځکه مېخکي غواړمه	لږه مستي غواړمه لږه خوشحالي غواړمه په خپل رخسار باندې رنګونه د سپرلي غواړمه زه هم د نورو جينکو سره سيالي غواړمه ځکه پیزوان غواړمه ځکه مېخکي غواړمه د چا د زړۀ خاموشه دشتی شورول غواړمه خپو له پانزېب غواړمه لاسو له بنګړي غواړمه ځان د حالاتو د پنجرې نه راويستل غواړمه قيدي مرغۍ يم يمه ګېره ازادي غواړمه زه د خپل ژوند اختیار د بل چا لاس کښې نه ورکووم خپله مرضي غواړمه خپله زندگي غواړمه د بام په سر دواړه …
راته ښکاري در يادېږي	راته ښکاري در يادېږي بیا جونګړه لیونی شوې وطن وړ د عبادت شو ته يې پښو ته سپېلنى شوې لادي سترګي ښايسته دي چي په خيال کي وطن ګورې د خیالونو په زانګو کي هغه ښکلی چمن ګورې داته څومره زړه وريې
ما وې نګېري به چي ستر دی	یادوې ستړي خوبونه د مغرب په جنتو کي درياديږي لغړ غرونه داته څومره زړه وريې چي په سويوپسي ژاړې دیپغمو په دنيا کي د غمونو کیږ دی غواړی داته څومره زړه وريې چي دوینو تو فان څاري د اورونو په تالاب کی بیرته باسي سړې لارې ما وې وار یې د مزودی نشوي به سپيني نجونه تخنوي به وحشي بطي تشوي به گیلاسونه ما وې وار یې د جنت دئ پر پرده پرېږده چي پې موړ شي ما وې ډک دی له انگاره پر پرده پرېږده چي لیږ سوړ شي ما وې ن…
د سرو زرو بېړۍ غواړي	نه ځايېږي په وطن کي ما وې نګېري به چي ښه دی تر کابله په لندن کي ما وې موږ سپېره وطن يو دی اباده نرۍ غواړي دی دوینو په سېلاب کي د سرو زرو بېړۍ غواړي ځکه لاړ زموږ له سيمي دهوس ویرجینیاته دی په خپل هوس اخته شو
نوي نوي ګلان زېږي	د پیریو څراغونه په افغان مو باوري کړل هم شر قونه هم غربونه زموږ جونګړه که هم سوځي لا زمان پکي بهيږي دایرو په توده غېږ کي نوي نوي ګلان زېږي هریوڅاڅکی گلستان دی د شهید په سره کوګل کي هر سنگر خونی تاریخ دی په کابل کي په زابل کي لمر هغه دی تالیدلی موږ يې سوځو په لمبو کي وطن سر تر پایه اور دی موږ يې ناست يو په ایرو کي د ټوپکونلی کاندي په هر ناو کي غځوني دشپېليو په بدل کي دراکټ سندري پلني په بدل کي
ماوي يو شعر به لولو	ما وې زه به تاته لېږم د تاوده زړه آوازونه ما وې زه به تاته نيسم داد تنگ ختلي غرونه ما وې یوځای به خوځېږو په پېچلو واټنو کي ماوې يوه لاره به باسو په دې تتو ترور مو کي ماوي کد به عشق ته وایو موږ ته راكاندي وزري په یوه دم به وردانگو هم په لوړي هم ژوري ماوي يو شعر به لولو ماوې یو دریاب به بیایو اوبولود صحراته ما وې یوځای به یی گالو
لا دخاوري د تاوده زړه	ماوي یوځای به رابولو دا پاشلي اولسونه زموږ بېری ټوټه ټوټه شوه د توفان په تکرو کي موږه ورک شوویو له بله دڅپو په غلبلو کي اسمان غر کړل خیر نشته په دوه ګونو خطا لارو موږ پې وخندل په سپکه سره ورک کړو نفسي چارو راشه مخه کړو ساحل ته لا درياب مور ته غريري لا آسمان د ښکلا کوردی د لمر وړانګي پې خورېږي لا دخاوري د تاوده زړه سره کلونه را خوتيري لا څپې بولي سندري لا بادونه پې غورېږي لاد ځمكي غير پرانيستي
دبریښنا د اور لرونه	قبلولو د مردی ته لا تاریخ ترلی نه دی د مردانو قربانی ته لا څپري وريځي ګرځي پاس په څوکو د خيبر کي لا زموږه خنجر برېښي د پېړيو په ګذر کي لا په دښتو کي خواره دي صحرايي عطر د ترخو لمرختو كي لا ځلېږي په څوڅانو تاج د پرخو لا د غرونو شپه هغه ده هیبتناکه وحشتناکه لا دسين سندري باسي عاشق زړه له خپله واکه لا په پراخو دښتو اوري دبریښنا د اور لرونه لا په کاڼو کي زړه چوي پاس د تالند و غرونه لاد شرق بادونه خوځي
لا عاشق زموږه زړونه	لا را خېژي لمر په تالو لا غوړېږي سره ګلونه باد و هلي او به سپري دسپور می سپین تنابونه لا چوپتیا خوره په دښتو لا خالي وحشي رغونه لا ایلبند هغه ایلبند دی سپيني واوري ګڼ ګلونه لا جونګړي د زدرانو ترشنو ونو لاندي پټي بير بوتي سپين سندرېږي شنه نشتر خري خربتي لا عاشق زموږه زړونه په دې ړنګو ړنګو کلیو لا ژړاند زموږه سترګي
که یې ګورې یو وار راشه	چي موږ وې ګوندي به راشي لا هغه محتسب ګواښي چي موږ وې ګوندي رسوا شي لا هغه ملا غصه دی چي وطن يې سوځولی لا هغه واکدار د دین دی چي جومــــات یـــې نړولی د پنجاب يزيد هغسي په مورچه باندي راخوځي لاد جنگ په تناره کي د افغان هډوکي سوځي ما خپل ايښي پرهارونه د عاشق زړګي دپاسه خپل غمونه پکي چشمه که یې ګورې یو وار راشه راشه راشه چی در یاد کړم غم و هلي کړاوونـــــــه راشه راشه چي در و چشم داد زهر و گیلاسونه
چي دغم په ورځ آباد دئ	راشه راشه چي ورګډ شو د سرو وينو په ګرداب کی راشه راشه مانوگان شو د اورونو په درياب کي راشه راشه دمه ورکو دې لار ورکي ويښ انسان ته راشه نوي وینه ورکو دې ننگي افغانستان ته راشه دغه جهان وران کو چي دغم په ورځ آباد دئ راشه دا تقدیر بدل کو چي زموږ په برخه یاد دی
داسي نغمي ته غور نیوای سي کنه	زماد فریاد د اورېدو لایقه نری زګیروی دی در لیرم یې غواړم د سوي نظم له زخمی کو کله یو زمزمه ده اورول یې غواړم چي د چو نفر د ترانو هاتفه زما ترانه هم اوریدای سی کنه چي يې سورونه چپاوونو لوټ کړل داسي نغمي ته غور نیوای سي کنه زما پایکوبونه زما خړوبه ځواني د تار اکونو چپاوونو شومه زماد خمار زما د مستی هنگامه دڅو ناترسو سر کوبونو شومه زه له پرهار څخه ګیله نه کوم د پرهارونو سره مینه لرم زه په زخمونو کي …
د غوښو زړه مینه او عشق لټوې	تاد سر کښي ککرۍ دپاره د جهاني ښایست گلونه جوړ کړل ماد امید پلونه هم وسوځول زما بغاوت ځانته اورونه جوړ کړل غور را نیژدې که څه پوښتني لرم زه هم شاعر یم د دردونو شاعر ته به سنګر ته لڅي پښې ورځغلې زه د مور چل دفریادونو شاعر تا په مالوچو کی لمبې کرلي اوس هم په هر څه کي لمبې بلوې؟ تا په باروتو کي اورونه لیکل اوس هم له اوره سره مینه لرې؟ ته هم د توپ له آتشین ستوني نه نغمه دسولي او امان بغوي؟ ته هم د تان…
که باوري وای چی دا زما په لمب	بس که دخدای دپاره مه ویښوه زماد کلو کلو بیده رنځونه نور مي د سترګو کور ته مه ستنوه تللي پردېس او مسافر خیالونه نور مي خور مني سترګي مه ژړوه چي د زړه مراندي مي هم ويني ژاړي زه د اغیار ستر کو خوړلی یمه ذره ذره مي تيري ميني ژاړي زه د بېلتون لمبو وهلي يمه ته د پېغور په اور سوځې مـــي ولــي اوښکي مي و چي که تسل مي وکه دښمن خونه يې ژړوې مي ولي زه له توپانه تښتېدلی یمه ماته کیسی د سېلابونو کوي زه د انگا…
له خپله هوډه اوښتلی نـــه یــــم	ماد خيالي جنت په تمه تمه وحشي دوږخ پرځان منلای نه سو ماد خوبونو د سپرلي په هیله پرشنه بهار چپاو زغملای نه سو زه د بازانو له ټولیه نه يم زما منگولي جنګ ته نه جوړېږي ته په مورچل کي هم سندري وايي خو زما ستونی ورته نه سمېږي زه می قسمت هسي روزلی یمه چي مي لاسونه زولنې نه مني زه دازل دور کو لارو پردیس له کړلېچونو راوتلی نه یم په هیڅ ربات کي چا منلی نه یم له هیڅ کاروانه سره تللی نه یم ماته پېغور د نامرد…
ستاد چونفر زما د هلمند ترانې	لا يې مجنون د سوځېدلو دښتو لامي کعبه ده خپله ورانه خونه لايي شبکوریم په لیدلو پسې لا مي توتیا ده د کوڅو گردونه زخمی نسیم به په پردېسه غېر کي بیاله ختنه کاروانونه راوړي بیا به له سترګو د رقيبه ليري تیاره کونجو کي شور د ميني كېږي بیا به د وصل او بېلتون افساني د زمانې په سيند كي و بهېږي زه به درځم او بيا به حدي بولو ستاد چونفر زما د هلمند ترانې ستاد چونغر لمن به سپړي غوټۍ زماد هلمند سینه کي مستي څپې
دبي وطنو نامردانو کیسې	بیا به شهباز پر غزلونو ناشي زه به یم ته به يې شعرونه به وي بيا به موهيري وي توى کړي اوښکي زاره شراب او گیلاسونه به وي زه به دالپي لپي اوښکي ساتم در ته به ژاړم د بیلتون کلونه زه به سجدې کوم پر خپلو تر خو او مچوم به د کوڅو گردونه زه به په ډک ستوني بغيرم در ته او در شمېرم به د زړګي داغونه دبي وطنو نامردانو کیسې د بیگانه وو د جنت اورونه د زړه تارونه به دي وژړوي زماد پردیسو زمزمو سورونه زما د رنځور و …
د دوز خو دروازې بندي کړه په مخ د افغان	زمـــاد خاوري د ګلانو د غونچــــــوجهـــــاني د پښتو ژبي دغزل او ترانو جهاني خوږې کیسې په خوږه ژبه راته ډېري وکړه د لوی افغان دلوی تاریخ د کارنامو جهاني شکر دی خدايه چي مو ملک بې خوشحال خانه نه شو دنر پښتون به ننګ ولاړ د پښتنو جهاني د قلم څوکـــه یـــې خاونده چيري پڅه مه کړې چي گذارونه په غلیم کا د و جهاني تر څو راغلي دي دېرې ته ننواتي نه وي له مری تینکه زمانه کړه تر هغو جهاني د دوز خو دروازې بند…
چي دربي حفاظت شي ور په غاړه	چي ځنځیر د محبت شي ور په غاړه نو د سپین مخ تلاوت شي ور په غاړه سری هلته د دې مځکي خليفه شي چي د مځکي مسئوليت شي ور په غاړه جهاني شي په جهان کي د شعرونو چي دربي حفاظت شي ور په غاړه شي کړې ورته ړندې او بينا سترګي یارانه چگي د فطرت شي ور په غاړه آیینه یې شي دشعر صفا خپله چي دخپل کور نه هجرت شي ور په غاړه گذارونه د سره اور په دښمن کاندي چي د جنگ میدان کي پت شي ور په غاړه
د خوشحال په منبر كېني وينا پيل کړي	د خوشحال په منبر كېني وينا پيل کړي امامت چي د ملت شي ور په غاړه پیغمبر شي اولوالعزم قریب خدای ته شفاعت چي دامت شي ور په غاړه جهاني شي نه ځاييږي يو وطن کي چي په مينه کي تهمت شي ور په غاړه کلیوال ورته سلام دواړه لاسي کا چي د مشر اطاعت شي ور په غاړه
ډېر پخوا کلونه وړاندي کندهار کي	ډېر پخوا کلونه وړاندي کندهار کي چي هر څه وه نړېدلي په دې ښار کي کنډوالې جادې يې هسي ايسېدلې لکه خوله کي دبلا چي ګرځېدلې عزراییل و تیکه دار په دې کوڅو کي پرېماني وه په قتلونو په مرګو کی ټوله ښار په ګونګه خوله باندی گویان و د غلیم په لاسو کښلی زمور داستان و چي هر څه يې راسو ځلي وه لمبو کي چي لاښونه لا پراته وه دې درو کي له دې چوپونړېدلو کند والونه په سکوت کي لاهو سویو خرابونه یو آواز د مستی دکتر غو…
د جانان تر کوڅې زر ځله واري و	کله ځان کله آسمان ته کړیدلی دهلمند هلمند نارې به يې وهلې په سينه کي يې څپې ور پارولې په سوکونو یی ټانکونه ویلوله د غلیم په وینویی زړونه يخوله جلالا یې ویښاوه په ميخانو کي د خنجر عکس یې وړلی په محفل دپایکوبونو کي ښاغلی هر قدم د سباوون په تمه تللی په نغمو کي د شپېلۍ به اوسېدلی کوه طور ته به په لڅو پښورهي و د جانان تر کوڅې زر ځله واري و نن هغه آواز پردېس کلونه ژاړي له خالقه خپله مېنه بیرته غواړي غوا…
دظالمو حاکمانو افسانه ده	خو تر څو پاشلي ستوري پر آسمان وي او ژوندی پر مخ د مځکي يو افغان وي جهاني ستا په آواز په بیا خو ځېږي په رګو کي ځواني ويني به مستيري کاروانونه الهامونه به و پشی تل د جانان خیال به په زړو کي تخنوي تل ته د اوښکو او دردونو مصور يې خو په ځان کي د مستۍ ښایسته تصویریې ستا آواز د سرکښانو ترانه ده دظالمو حاکمانو افسانه ده ته د میني او احساس خوره کیسه یې زما خيالو ته دالهام در نه څپه یی
کله ښار او کله غروته کله سوي ځنګلونه	د پښتو په شنه آسمان کي يو ستوری په نڅاشو لټوي د پښتو توري جوړوي ترې امېلونه د ساده غره نه حرفونه ورکوي ورته رنګونه کله ښار او کله غروته کله سوي ځنګلونه کله لاړ شي ميخانو ته کله ځي د ګودر خواته کله ډوب ځي په آمو کي د پامير څوکو ته خېژي کله سور پېزوان ته ګوري کله کله و چي شونډي خدای ورکړی مهارت دی خاکساري پکي بېحده بی ربابه نغمه ګر دی هر پښتون یې پوروړی او دومره نېکي پېرزويني اوروي په پښتنو خپل چا …
بیا و پل څوک دی ما وېل غلی	بیا و پل څوک دی ما وېل غلی د غني دلاس قلم دئ د رحمن له مریدانو د الفت یو میراث خوردئ د خوشال د پټکي ول دئ کليوال د ابدالي دئ د اسحق ننگیال ملکری هم کاروان سره آشنا دی کله ژاړي کله خاندي یو سلام ورته ډالی کړه صد سلام به درته وايي پوروړی به شی یاره راشه نوم يې درته اخلم همت مل دزړه ټکوردی خدای دي ژوند ور کړي دخضر په ريشتيا عبد الباري دئ جهاني دئ جهاني دئ
چي د پښتو آرایشگر دی نن زموږ مېلمه دی	چي د پښتو آرایشگر دی نن زموږ مېلمه دی چي شعريي وياړ د لر او بر دی نن زموږ مېلمه دی د بغاوت د ښار بیباکه او باغي شاعر دی چي د سر کښو سرلښکر دی نن زموږ مېلمه دی چي يې د شعر د ښکلي ناوي جادو گره ژبه چاته ملهم چاته خنجر دی نن زموږ مېلمه دی چي د پښتو د شاعرۍ سمسور او ښکلي بن يې په غزلونو معطر دی نن زموږ مېلمه دی وړه چینه نه ده ویاله نه ده دریاب هم نه دی چي د احساس لوی سمندر دی نن زموږ مېلمه دی چي له م…
چي د سکروټو سور مجمر دی نن زموږ مېلمه دی	آوازه کړې د وخت پېښو ده ورنه ورکه مینه چي يې احساس پرهر پرهر دی نن زموږ مېلمه دی په تورتمونو کي روان د سباوون په تمه" آچي مين په روڼ سحر دی نن زموږ مېلمه دی هغه شپونکی چی د شیرین احساس خوره شپېلۍ یې تل د وطن په نغمو سر دی نن زموږ مېلمه دی دمستانه و و پایکوبونو آخمار شاعر ! چي يې پایکوب کي لوی هنر دی نن زموږ مېلمه دی د خیال مارغه یی کړي پرواز د کوه طور" له څوکو چي يې وزر لاندي هر غر دئ نن زموږ مېل…
هغه چي ستا و جهاني زړه ته حملې اچوي	سلام مي واخله د دعا سره همراه جهانی زماد شعري سفر د هیلو رهنما جهاني جهان جهان مي نېکي هيلي او آرزو در لرم لکه څپې لکه گهسار لکه هوا جهانی د مستو مستود کاله د سرود و آوازه دهر شهباز نغمه دي مسته او رسا جهاني کله به اورې څه پر سد او څه بېسده نغمې دلیونو څه کیله کله ده زیبا جهاني زړه مي سرور دئ د دردونو پر آسمان ليدلي ځکه د درد په ننګ د روح خوله ده گویا جهاني هغه چي ستا و جهاني زړه ته حملې اچوي هغه…
چي ځوانو هیلو او آسـر و دغه ډالۍ اوډله	ستاد نظر و پلوشو ته هویدا جهاني چي ځوانو هیلو او آسـر و دغه ډالۍ اوډله څيري ګرېوان او د مجنون منګول رسوا جهاني کله سهار او د ځلا ګام ولوله لمسول تل دي شاداب د زندگی پر رباتونو غواړم کله د دهر د صحرا سره هوا جهاني تل دي وصال کړي د اوږده عمر دعا جهاني
ای لمسی د میرویس خان او د ملالي	چي رحمان دبن بلبل دى جهاني دئ که خوشال د باغچې ګل دى جهاني دئ د احمد د سر شمله ده زه پرې وياړم که حمید د پګړۍ ول دئ جهاني دئ د الفت په څېر غښتلی دی ادب کي د حمزه غوندي اتل دئ جهاني دئ ای لمسی د میرویس خان او د ملالي داد هر زخم درمل دئ جهاني دئ دا پښتون دی افتخار د پښتنو دی دا زموږ د ټولو خپل دى جهاني دی د پښتو د ادب ستوری دی ځلانده دا څراغ دهر محفل دئ جهاني دئ دا چي تل له سوزه ډکي نغمې وايي دا بل…
په تندي کي مي شمېرمه د نصیب د قدم نښي	زه چي ستا په غمو پايم ستا غمونه دي ژوندي وي ستایه یاد نظمونه وایم ستا يادونه دي ژوندي وي پر لکړه به يې وړمه افسانې د شپو تر کلي بس چي زه پکښي تنهايم ستا نکلونه دي ژوندي وي چي يوزه يم يو دي غم وي زړه قلم له ستر ګونم وي چي مي اوښکي پکښي پيایم ګرېوانونه دي ژوندي وي هره شپه دي غلا کومه له لحده تصویرونه ته مي خوب زه دي معنى يم تعبیرونه دي ژوندي وي نه فرياد مي څوک خبر کړي نه زګبروی می چاته يوسم پټ په ز…
اوس مي پر مزار باندي د شمعي اوښکي مه کره	زه دي تر قدم پوري راغلی وم تا نه ليدم سیوری دي پر مځکه پرپوتلی وم تا نه ليدم خپل پښتون غیرت مي په تندي کي ويني وچي کړې ستاد کوڅي کانو پېژندلی وم تا نه ليدم څو به لا پلمه کې د زلمو خوبونو هېري شپې ستا په لونګين کي زنګېدلی وم تا نه ليدم ستا معصومي سترګي له انکار څخه لا ښکلي سي ټول وطن می ستا په تور نیولی وم تا نه ليدم زه لکه منصور ستا په نامه پر ځان مین سومه سل ځله سنګسار ته درغلى وم تا نه ليدم ستا…
دازه به چا ته اوښکي تويومه چي ته نه يې	تصوير دي په لېمو کي زنګومه چي ته نه يې پر شونډو دي خيالونه مچومه چي ته نه يې دانه دانه یادونه دي پر زړه باندي را اوري تعبیر ته دي خوبونه در لېرمه چي ته نه يې نه لاري د چا څارم نه شېبې پر ګوتو شمارم د زړه په تل کي هيلي ښخومه چي ته نه يې له شپو سره دي يووړې د پانوس رنګيني وړانګي وزر به مي تر کومي شمعي وړمه چي ته نه يې نه رنگ راځي قلم ته نه مي شرنګ له ستوني وزي غزل به د چا سترګو ته ليکمه چي ته نه يې…
ستاد ښکلا د ځوانیمرګو ارمانونو په یاد	راځه چي نن دي پر هجران باندي غزل وليكم یوڅه پرتایوڅه پر ځان باندي غزل وليکم د خپلو هیلوله لحد سره مي و نڅېرم دخپل جنون پر نیستان باندي غزل وليكم هره شېبه مي د بېلتون په اوښکو ولمبوم ستاد خیالونو پر پیزوان باندي غزل وليكم ستاد ښکلا د ځوانیمرګو ارمانونو په یاد په پسرلي کي پر خزان باندي غزل وليكم د تورو ورځو په کوګل كي مي لمبه لمبه سم نن دازل پر شبستان باندي غزل وليكم
د خپل قسمت پرورک جهان باندي غزل ولیکم	دانه دانه اوښکي مي ستا تصویر ته وژړوم د خپل قسمت پرورک جهان باندي غزل ولیکم ستاد نیمکرو سفرونو کیسه و سپړمه هم پر منزل هم پر کاروان باندي غزل وليكم پکښي مي څرک دارمانونو د بیری لټوم هم پر ساحل هم پر توپان باندي غزل ولیکم د خیال په کور کي مي تېشه د آذر و رنگوم په خپل تندي کي پر جانان باندي غزل وليکم جهاني حمه له قلم څخه کسات اخلمه په زړه ظالم پر شنه آسمان باندي غزل وليكم
دورځي به درځم تور مي پرځان درته لیکم	ستانوم مي پر خوله نه راځي جانان در ته لیکم یوخط مي پر کاغذ بل پر گریوان در ته لیکم رقيب دي د شپې لاري په سکروټو کړلې بندي دورځي به درځم تور مي پرځان درته لیکم چي پاته مي کيسه سي د ماشو مي شپې په خوله کي د خپل جنون پر پاڼو مي داستان در ته لیکم تېریر مه هېر پرم لکه سیوری د بلبلي یوه ناره په زړه کي د توپان در ته لیکم درخم په جگه غاړه خپل ازل ته یاغی سوی شېبه د غرغړې مي پر میدان در ته لیکم مطربه په ش…
ما ته مه راوړه کیسې د پتنګانو	چي جلادي له مالته په هیواد یم پر انگار به وایه څنګه په زړه ښادیم لکه پاڼه د خزان یـم بـاد اخیستی ستاله کور څخه چي ليري يم بربادیم يو قدم مي په اختیار اخیستی نه دی له ازله په منګول کي د صياد يم ستا په نوم دي د کوڅې کاني را اوري ښه دی ښه دئ چي په بده ورځ دي یادیم په دا ماتو وزرونو به درځمه لا تر څو به زنداني د غم آبادیم تر در شله به تپشه پر تندی در ورم د شیرین محفل په شپه کي دي فرهادیم ما ته مه راو…
نور دي خوبونه د هوسیو ستر گونه گورمه	بیا می د خیال پر وطن و اور بدل ستا یادونه به تنهايي کي راته وژړیدل ستا یادونه لامي سيرابي د قسمت په برخه نه کړې غوټۍ پر تاند و لښتو باندي ورژېدل ستا یادونه اوس به دي څنګه تري شونډي په انځور اوبوم له هري اوښکي سره ورغړېدل ستا یادونه پر ستړي ژوند به مي لا څو د نصيب غشي اوري ترنيمي لاري مي راور سول ستا یادونه اوس به میڅوک پر مسافر و لارو سيوري کوي چي مي د فال له ژبي و تښتېدل ستا يادونه نور دي خوبونه…
ما پر پرده په ټولۍ د لېونو کي به درځمه	څو شپې سر پر سر می د جانان خوبونه وینم د عمر پر اور غوي د هجران خوبونه وینم تعبير مي د یوسف سره دستور و سفر یووړ په سپینه لمن توریم د زندان خوبونه وینم له خپله بخته ژاړمه له چامي ګیله نسته په غېر کي د ساحل چي د توپان خوبونه وینم کلونه مي پر لار د انتظار کړې تیارې سپيني د خپل خیال په غبار کي د کاروان خوبونه وینم نصيبه ما دي سرې سترګي ليدې چي مي ويله په غېر کي د غونچو مي د خزان خوبونه وینم د اوښکو …
ما ته مه وايه چي ولاړم، تل به ویني در ته ژاړم	څه بېخونده ورځي شپې دي چي بې تا يې تېرومه څه ترخې د ژوند شېبې دي چي بې تا يې تېرومه څه خور من زخمي يادونه څه د سوزه ډک یادونه څه د اوښکو فوارې دي چي بې تايې تېرومه نه لمبو سوى لرمون دئ نه راپاته خپل جنون دی څه بې شرنګه زولنې دي چي بي تا يې تېرومه نه په خپلو وینو سوریم نه خیام یم نه منصوریم څه بې شوره غرغړې دي چي بې تايې تېرومه نه پتن غوندي سوگېرم، نه پانوس رنګه بلیرم څه سړې سړې لمبې دي چي بي تا ي…
معلومه نه سوه چي پر کومه خوا روانه سوله	ما به کیسه در ته کول راڅخه ورانه سوله چي د آرزو غوټۍ مي څرنګه خزانه سوله زه د نصيب له فيصلو وم بیخبره روان که دي قسمته ازلي وعده پښېمانه سوله رقيبه اوس دي په محفل کي سترګي سرې ګرځوه چي زما پیاله راته نسکوره له آسمانه سوله لا به مي څونه ژړوې د عمر توري ورځي چي مي د اوسکولاره ستړي له ګرېوانه سوله ماور کتل چي د مرګي پياله يې ونوشله څومره ترخه می وه ګڼلي څه آسانه سوله لکه برېښنا هسي د ژوند پر مزار وځ…
چي مي د اوسکولاره ستړي له ګرېوانه سوله	ما به کیسه در ته کول راڅخه ورانه سوله چي د آرزو غوټۍ مي څرنګه خزانه سوله زه د نصيب له فيصلو وم بیخبره روان که دي قسمته ازلي وعده پښېمانه سوله رقيبه اوس دي په محفل کي سترګي سرې ګرځوه چي زما پیاله راته نسکوره له آسمانه سوله لا به مي څونه ژړوې د عمر توري ورځي چي مي د اوسکولاره ستړي له ګرېوانه سوله ماور کتل چي د مرګي پياله يې ونوشله څومره ترخه می وه ګڼلي څه آسانه سوله لکه برېښنا هسي د ژوند پر مزار وځ…
يارانو چيري به مي ګورئ دهستی پر لمن	ستا په طلب کي تر خپل ځانه پوري ورسېدم په ګام د اوښکو تر ګرېوانه پوري ورسېدم ټوله هستي مي د وجود او د عدم شيبه وه لکه شبنم تر گلستانه پوري ورسېدم نه در قیب نه د غماز غوږونو واورېدلم یوه ناره وم تر جانانه پوري ورسېدلم هم د منصور هم د خیام هم د جنون په ژبه له کوه طور تر لامکانه پوري ورسېدم نور مي د عمر له شو گیر سره پیوند شلولی د خپلو هیلو تر ارمانه پوري ورسیدم د ژوند ساقي به مي پر کومو شونډو وګرځوي…
د ژوندي وصال شېبې دي لکه خوب داسي پناه سوې	یو نفس به مي هېر نه سې زه هغه بې وفانه یم څه پرواده له هجرانه ستاله یاده مستانه یم نه بی تا محفل ټولېږي نه بې ما سترگي در اوړي څنګه یو له بله بېل سوو ته لمبه زه پروانه یم له از له مي راوړي پر تندي باندي زخمونه تر قیامته به روغ نه سم زه نصیب د فرزانه یم نه خمار مي د چامات کړ نه نشې مي کړلې مستي د اسمان له تشه لاسه پرېوتلې پیمانه یم بې پروايم له رویباره بې خبره له نگاره نه بنویمه ویشتلی نه د زلفو ز…
لکه نه وو پیدا سوي اشنا داسي به هېر پرو	زه دویر له سترګو بېل سوم د ګرېوان پر لمن راغلم یو پیمان و مه د میني د جانان پر لمن راغلم څوک به څه وايي چي څه سوم په پېړيو کي شېبه سوم ديوه څاڅکي هستي وه د باران پر لمن راغلم له ازله را اور پري آيينې د عرش له بامه نیمه شپه وه په شبنم کي د بوستان پر لمن راغلم زه د ميني په تعبیر کی بیخبر له خپله ځانه لکه اوښکه رغږېدمه د کنعان پر لمن راغلم په راتللو يې پوه نه سوم چي يې ږغ د بېلتانه سو زه د خیال په ز…
هغه ورځ به دي سي پورته له منصور آسمانه چيغي	زه به څه وایم جانانه چي د چا خيالونه ستا کرم داد کوم تصویر اثر دئ چي يې ستا پر مخ شیدا کرم د خوبونو تر محله لکه ستوری هسي راغلي هم دي اوښکه د یعقوب کړم هم دي تور د زلیخا کړم څه به اوښکي تويومه دهجران په تاريکو کي ته په هغه شېبه زما سوې چي بېلتون ته دي تنها کړم هغه ورځ به دي سي پورته له منصور آسمانه چيغي چي زه تا راته مجنون کړم چي زه ځان در ته لیلا کړم ته به څرنګه جلا کړې زه او زما د زړه اورونه چي…
په هغه شیبه به ورک سوله نظره داغیار و	په هغه شیبه به ورک سوله نظره داغیار و چي ساقي مي پر کوثر سې هم دي مي هم دي مینا کړم له حباب سره راغلی د قسمت پرورانه مینه لا خبر په هستی نه وم چي يې شومه دفنا کرم په یوه محل کي اوسو بیگانه یو تر قیامته څه دنيا څه یې رواج دئ چاته مخ کړم چگاته شا کړم داد چاپر پله روان یم داد چا سیوری می بيايي هر سفر می سو نیمګړی پر هر کام یې نيمه خوا کړم بس همدومره مي زده کړي جهاني له دې محفله چي يوه شېبه وصال دئ ت…
هو سیو ستر ګو ته دامونه غزلونه ایردم	چي ستاد ميني مي په زړه کي پرهارونه ايږدم د رقیبانو پـه کـو گــل کــي مــي اورونــه ایـــردم دوخت په تار مي دي پېيلي مرغلري د ژوند هو سیو ستر ګو ته دامونه غزلونه ایردم چي د نمرود و زولنو په شرنګ دي ولړزوم ياغي تندي ته تر منزله انگارونه ایردم يوه وعده وه په ازل کي مي در وسپارله اوس به مي څرنګه سجدو ته محرابونه ایردم مادي پر سلو بندو لارو باندي څرک ایستلی د غليمانو پر لېمو مي قدمونه ایردم نورد کوثر …
خمه وروستۍ شپه میده په خوا سبا به نه یمه	نن مي لا در وبوله آشنا سبا به نه یمه شمع د محفل دي يم بنگاه سبا به نه یمه سل ځله تر تا پوري لیدلی رقیبانویم شپې ته دي راغلی یم په غلا سبابه نه یمه ما مي د زلمي غرور تندی نذرانه کړی دی نن در ته راغلی یم پخلا سبابه نه یمه زه لکه خوبونه د بنو پر څوکو ګرځمه وامي خله سراب رنګه یم ستا سبابه نه یمه ستامي تر محفل پوري سلګۍ مستي راوړې ده خمه وروستۍ شپه میده په خوا سبا به نه یمه بیا به دي اورغوي له فالونو …
تللي د پېريو پر اوږو دي د بلال چيغي	نه رسي منزل ته د کاروان څخه لار ور که ده شپې لېونۍ سوي له آسمان څخه لار ور که ده واورئ د مرمر په محلونو کي ويدو خلكو ! وار يې د ساحل دئ له توپان څخه لار ور که ده چاويل چي لاري يې د امن پر ګودر وزي ماته ده کښتۍ له جاله وان څخه لار ورکه ده نن يې په محفل کي د پردیو رنگ لیدلی دی جام له ساقي لوېږي د مغان څخه لار ور که ده هر څه د رنګونو په بازار کي رنګېدلي دي تورو سپین اغوستی له شیطان څخه لار ور که ده …
دستورو په حساب مي ويښي شپې سبا کولې	ستالار مي لنډول چي پر اغــز و در ته در تلم په اور کي لوبېدلم پر لمبو در ته در تلم چي ته وي که دي خیال و که نامراده تصویرونه د اوښکو په ځولۍ کي په سلګو در ته در تلم تندي ته مي تراشلې د مر مرو له خوبونو سجدې مي درلېږلې پر لیمو در ته در تلم پوه نه سوم چي د کوم جنون اثر وم تیر ایستلی گونگی نصیبه څنکه یه سوالو درته در تلم دستورو په حساب مي ويښي شپې سبا کولې دور کو مساپروپه کامو در ته در تلم د چاد ازل …
ته د ساحل پر پسته غیره زنگوه خیالونه	ستروتماکوته کوڅې د اغیار مه یادوه د زړه پرهار ته مي پلمې د دلدار مه یادوه قلم یې حسن د یوسف دئ په قسمت لیکلی د زلیخا په مخ کي بل خریدار مه یادوه ما تر منزل پوري سکروټي په لېمو منلي خلیل ایمان ته مي لمبې د انگار مه یادوه ما په ازل کي دي ليدلي ابابیل خوبونه د زړه کعبې ته مي لښکر د کفار مه یادونه پر پرده چي شپې مو د سپوږمۍ په کیسو وځلوو پردی پانوس راته ماښام او سهار مه یادوه ته د ساحل پر پسته غیره ز…
څو به وړم د شپې تر غېري درسوا ميني رازونه	راوړه خم چي نوشو و یې دا خمار لکه چي نه ځي شپه تېرېږي له رندانو دا اغیار لکه چي نه ځي تور وېښته مي ور ته سپین کړل د سبا سبا پلمې دي م دالاري لنډومه زما رویبار لکه چي نه ځي چي هر څو يې اوږدومه ستا د وصل شپه لنډېږي په لېمو کي تيارې وړمه دا سهار لکه چي نه ځي زه له درد سره پخلا سوم د مرهم كيسې زړې دي طبیبان به سی بدنامه زما پرهار لکه چي نه ځي چي منلې يې سجده وي د يوه جانان د ميني د خلیل په نوم لیکلی …
نور به په ساحل کي د توپان سندري وليکم	پر پرده چي دانن لا پر هجران سندري وليکم هېر مي پسرلی کړم پر خزان سندري ولیکم ته دي د غونچو پر ز مولیدلو پاڼو وژاړه زه به په ماتم کي د باغوان سندري وليکم زمايي په تندي کي دا يوه شېبه ليکلې ده اوښکه سمه توی سم پر گریوان سندري وليکم ته راته د تللیو مساپرو کيسې وسپړه زه به نامردو د کاروان سندري وليكم نن می د مجنون په آیینه کي ځان لیدلی دی خم چي په اغزيو د بیابان سندري وليکم مادي تر قدم پوري غونچه ستو…
پرهار ته مي په زر ځله پخوا راغلی یم	د خیال په رنګولو پسي بیا راغلی یم رنگریز نصیبه نن در ته پخلا راغلی یم تياري مي سبانه کې زه له شپې سره درځمه خپل خوب ته مي يوه شېبه په غلا راغلی یم راځه پر مات وزر مي اور وه د ستم غشي قسمته په اختیار تر کربلا راغلی یم جلوه دي پټومه له نظره داغیار و جانانه کوه طور ته دي تنها راغلی يم د درد په شان مي لار د تلو راتلو معلومه نه ده پرهار ته مي په زر ځله پخوا راغلی یم اغزی رنګه را ځمه د دردونو له مالته …
بیاد خیبر پر کلیو وختل مغول پوځونه	زه د هغه شهید کیسه یمه چي ګور نه لري دهغي ساندي سلسله يمه چي اور نه لري موږ د هغو مظلومو سترګو اشارې ننګوو چي يې سرې اوښکي د ګرېوان پر لمن کور نه لري په دې ولات کي له پېړیو توري و چلېدې دلته به څوک وي چي پر چادوینو پور نه لري بیاد خیبر پر کلیو وختل مغول پوځونه بوډۍ سرتوري ګرځي پېغلي اور بل خپور نه لري موږ له نصیب سره په پټه خوله زندان ته وزو داسي لمن به چا راوړې وي چي تور نه لري دلته رندانو دئ له…
ولاړمه نصيبه بيادي کور ته پخلا نه راځم	نن که دي جواب کړمه جانانه سبا نه راځم پرخه رنگه الوزم ورکېږمه بیانه راځم نه ومه خبر دوران تقدير له فيصلو څخه ما خوبه ويل چي پر دې لاره بې تـانـه راځم زمايې له تعبیر سره خوبونه تښتولي دي لار د وصل اخلمه پر ښار د بېلتانه راځم پلونو د رقیب می پر لېمو غشي ویشتلي دي ولاړمه نصيبه بيادي کور ته پخلا نه راځم کليو مي په اوښکو لمبېدلي سجدې وليدې نوردي تر محفله هر سبا او بیگانه راځم څو به د وصال په سرابونو غ…
د حق له ستوني يې نارې د منصور و توږلې	نور مي جانان ته د لېږلو کيسې پاته نه دي رویباره تا ته د راوړلو کيسې پاته نه دي له شهبازونو د نغمې پر ګریوان اوښکي اوري د در خانی د ژړیدلو کيسې پاته نه دي د پسرلیو پر وطن خزان خېمه وټومبل د ګل غوټۍ د غوړېدلو کيسې پاته نه دي هغه منزل د غمازانو په قسمت و رغی اوس په سکروټو کي د تللو کيسې پاته نه دي د حق له ستوني يې نارې د منصور و توږلې نور غرغړو ته د ختلو کيسې پاته نه دي د کوه قاف وطن دیوانو په یرغل …
دلمر چي مخامخ يرغل راځي	زرگیه تم سه چي منزل راځي ږغ د پاولیو د پايل راځي لکه شاعر زړه مي له واکه وزي چي ښکلي ووينم غزل راځي د زړه په غلا جانانه څوک ونیسم له هره لوري پرتابل راځي چي مي پر ژبه نوم د ښکلیو اخلم خيال دي جوړه ورسره مل راځي چېري به پټ سي لکه سیوري خلک دلمر چي مخامخ يرغل راځي حیله له تاكه له نصيبه وکړم وعده یوه پښېماني شل راځي سترګي له خيال سره جوړه وروزي ته وايي نجوني د کابل راځي د جانان خوب ته جهاني ورغی غما…
څه له پلونو څه له باده سره تللی	له نېستيه چي هستی ته یم راغلی له نامه سره پيوند مي دئ شلولی زه سينې د سمندر ته له آسمانه د توپان په شپه یو څاڅکی یم لوېدلی په صحرا کي د انسان له سترګو ليري یو سور ګل یم غور بدلی زمو لیدلی نه يوه شېبه دي سترګي را اوښتي نه شمله کي نه اوربل کي چاټومبلی زه یوپل یم د کاروان په لار کي پاته څه له پلونو څه له باده سره تللی زه یو نوم یم په نومړي پسي ګرځم چېرته سته زما په نامه څوک نومولی؟ یو آوازیم نا آشنا…
کوربه هر سړی په بیل نامه بللی	نه داستان مي د مطرب له ستوني وزي نه قلم ته د شاعریم ورغلی دا یوه شیبه برېښنا غوندي څرګندیم زما نوبت هم تر هينداري رسېدلی د قسمت پر اوږو بار لکه تابوت یم په هر حال کي له ماضي سره ګنډلی نه مي نوم نه مي کیسه چاته یادېږي لکه شمع په محفل کي سوځېدلی لاله رازه خبر نه سوم چي سهار سو یوه شپه وم په پردی نامه راغلی نه له کور نه له څښتنه څوک خبر سول کوربه هر سړی په بیل نامه بللی هيڅ وګړي مي په خپل نامه یاد ن…
په ډک ستوني در ته راغلم د رقیب غیرت له زوره	نن د عمر له محبسه د خپل خیال جنازه وړمه دشبنم پر اور و راغلم د شبنم پر اوږو ځمه له نصیب سره مي جنګ دي له قسمته مي زړه تنګ دی د ګلونو په بستر کي د اغزيولار کرمه چي په خپل هنر مي جوړ کي چي په خپل قسمت مي موړ کي د صنم تر ککرۍ مي له تېشې سره ورځمه چي پردۍ مي هديره سي له زمانه له آسمانه د ساحل له غېږي ولاړم د توپان په زړه کي مرمه ماته مه تويوه اوښکي ما ته مه روڼوه شپې دي د ازل کنعان ته ولاړم نصیبونه خ…
دلته ساه د ژوند ختلې دلته مه راحه عقابه	زه د ژوند پر تر و لارو د ازل په حکم ځغلم چي ته ځانته غره نه سي د پنځو ورځو سرابه مرکې د اوښکو راغلې بدرګــه يـې دي سوالونه کنډولي د صبر ډک سول لپه ونیسه سېلابه زه له خپل غروره تېر سوم داله هوډه راته اوړي چي مرګی را خبر نه سي ژوند په پور غواړم حبابه نور د خیال کورونه ډک دي بدمستی ته مي هوس دی دا یوه شیبه می واخله نه مه کوه گردابه موږ تقدیر یو غورځولي د خونی موجونو غیر ته لاپی مه وهه توپانه مستي مه…
سترګي پرانيزم آیینه راګوري	په بوډازړه کي ځوانــه ســــوې نشه دنا آشنا مستیو بنګ اخلي لاسونه پښې نــاتــه ځان جوړوي د چاد ګونګي نغمې شرنګ اخلي د جادوګري زمــــــان لــــــه ګو تــــــو د کوه قاف د څو کو رنګ اخلي پېغلي وعدې د انتظار پر ګودر له زلمي ميني زړه قلنګ اخلي خدایه بیا زړونه له کوله باسي څه په نازونو څه په جنګ اخلي سترګي پرانيزم آیینه راګوري مات مي خيالونه کړي له هره لوري پر سر مي واوره د زمان پرته ده لا په تلوار ورب…
نه يې په ګوتو کي جامونه وینم	تر دې منزله په ګېروي راغلی لامي پخوا دي ورځي سختي نوري نه کوه قاف نه يې خیالونه وینم نه شاپیری نه یې پوځونه وینم نه د ملوک نه دیدری پر نکل پاس په تختونو کي خوبونه وینم نه بندوي مي جادوګري زلفي نه يې په تار پېيلي زړونه وینم نه د ساقي له شونډو څاڅي نشې نه يې په ګوتو کي جامونه وینم نه له مستی می ده نسکوره پياله نه ډکي پيني تش خمونه وینم نه د مطرب کوتو شهباز اخیستی نه مي آشنا پکښي سورونه وینم
د بد مستانو پایکوبونه وینم	تر دې رباته چار راوړی یمه چي يې نه سیوری نه یې پلونه وینم لا به تر کله دې پردي محفل کي پردی لمبې او پانوسونه وینم لا به تر کله د زمان پر زنگون اغزنه لار دي راته مه اوږدوه د مرور نصیب یادونه وینم لا به مي څو د خپل زګېروي پر آهنگ د بد مستانو پایکوبونه وینم آسمانه بس که نور می مه ژړوه قسمته و سـوم نــور مـي مــه کــوه بس که د خدای روی می دروړی ژونده پر پرده لمن دخپل جهان و نیسم نامراده لار مي د جانا…
آبادېږي او جوړېږي ښکلي کلي	لکه ووړ کی چي د خاورو څلي جوړ کي او تر څنګ یی له خاشو وکړي باغونه قلاګاني کړي آبادي جګي جكي ورته ورکړي تر آسمانه لوړ برجونه هم شنیلی وي هم رڼي اوبه رواني پکښي ځغلوي ماشوم اومه خيالونه بيايې وران کړي د لښکرو تر پښولاندي يا پرې راولي جوړ کړي سېلابونه له آدمه تر دې دمه ده دا لوبه چي هر څه پر دې نړۍ تېر دي کلونه آبادېږي او جوړېږي ښکلي کلي تباه کېږي خرابيري لوی ملکونه چی جهان یی آباد کړی په تناکو چي پ…
چي له مټويي آبادي بنگلي دي	چي له مټويي آبادي بنگلي دي چي په عقل یې هوار کړله تور غرونه نه يې نوم په ياد نه يې کیسه سته نه پر مځکه یې معلوم دي لحدونه نه نومونه يې يادېږي په سندرو نه يې څلي په نامه دي نه ښارونه دهغو نومونه لوړ دي تر آسمانه دهغو په نوم جوړېري رباتونه دهغو پښو ته عالم پر سجده پروت وي دهغو پر مرو جوړ دي زيارتونه نړوي چي لويي لويي قلاګاني ورانوي چي په توپونو هیوادونه سوځوي چي خرمنونه د هستیو اوروي چي د مرمیو بار…
دها بیل او قابیل ورک سی توپیرونه	نه يې ستړي په قتلونو سي لاسونه د هغو په نامه لوی څلي جوړېږي لیکل کېږي د هغوی په نوم شعرونه نه يې ستړي قصيدې سي په ستايلو نه يې ورک سي په بیتونو کي نومونه چي دا لوبه د انسان که در آسمان ده د تدبیر که د تقدير دي داستانونه چي دالوی سطرنج به چاوي غوړولی کوم لاسونه جوړوي دا میدانونه نه لوبغاړي نه يې لوبه معلومېږي موږ بي واکه لوی واړه اخلو ګامونه عدالت راته ښکاره سي يوه ټوکه دها بیل او قابیل ورک سی توپ…
زما تر سترګو ده راغلی	زما د عمر په خزان کی یوه لښته یې د ګلو زماد خیال پر و چه دښته ګلدسته يې د سنبلو د خمار په ترې شپه کي شنه پیاله یې د سرو ملو زړه مي کور د زګېروي پرېږدي بوی دي راسي د کاکلو دخوانی پر هديره مي شرنګ سي پورته د پایلو داد چاد خیال هنداره زما تر سترګو ده راغلی داد کومي ځوانۍ بنګ مي دخمـار لاره نیولې زما گمراه ترور میو څنګه دسپور می خونه میندلې
دپردی هستۍ په کور کي	چي ناڅاپه مي راويښ سي پر بانو باندي خوبونه نه مینانه میخانه وي نه ساقي نه يې جامونه هغه زه هغه سراب دئ هغه زما تري خيالونه لا تناكو ته مي ګوري داغزيور با تونــــــــــــــه د پردیس جنون په خـوادي ازل کښلي ځنځيرونه د پردي ساحل په غېږ کي له نسیم س لو ببرم ژړه پانه دخزان یم د مرګي په تال زنگیرم څو شېبې د ژوندون پاته مرکه مه راځه در لوپرم دپردی هستۍ په کور کي لکه نوم داسي اوسېږم نه له ژوند سره راغلی
چي دوی ژوندي وي داسي اوسپږم	پردی وطن دی پکښي اوسېږم په خپل پانوس کي تنها بليرم هوس پردی دی اوښکي مي خپلي چي کله خاندم کله ژیرم څلور زامن مي څلور میرونه زما په آباده پلرنی خونه چي هريووینم په تازه کېږم رانه هېر ېري د ژوند غمونه په دوی مي روڼه د ژوند ډېوه ده له دوی مي پايي تاوده رګونه چي يو رنځور سي بل په خوږېږي له يوتر بله سره جاريري دا پیوستون یې همداسي غواړم چي دوی ژوندي وي داسي اوسپږم څلور مي مرندي د زړه اچې دي په دوی مي …
پر مخ مي مچ کړي زړه مي رانيسي	هم په روزلې خپله دېره ده هم پښتنې دي هم ښايستې دي یوه تر بلي زړه ته راتېره را باندي گراني راته خوږې دي هم په روزلی هم په پاللی هم په غلطي د غم شېبې دي ماله مخلوقه دا اور بدلي وايي لمسي وي ډېر نازولي لمسي خواره وي تر اولادونو ما هم ليدلي ما هم منلي مشره لمسی می پېغله شمله ده لکه شکره داســـــــي خـــــــوره ده شه مهربانه څونه هوښیاره څونه زړه سواندې څونه ښايسته ده کوټې ته راسي غير كي مي نيسي پر مخ…
یوه لمسی مي وينا نومېږي	نن به واړه وي سبا مرونه یو ایمل خان دي بل اکبر خان دئ مايي ټاکلي ښکلي نومونه ګوندي پر لار سي د پخوانیو خویونه زده کړي د مېړنيو د قام ملګري د قام سري سي هم د غمونو هم د ښاديو دوې مي لمسياني لكه كلاني په رنگ رنگيني دوي ناوكياني یوه بیدیا ده یوه ځلاده تر خپلو وینو راباندي ګراني کله به خاندي کله به ژاړي ښکلي ماشومي څه خوبه غواړي خدایه عزت يې داسي خوندي کړې چي ژوندي مړي ټوله په وياړي یوه لمسی مي وينا …
هر ځای چي اوسي زړونه یې ښاد سي	چی نوم یې یاد کړې درته مسيري څونه هوښیاره زما ویناگی ده څونه خوره ده څه کلالی ده په نیمکی ژبه داسي کړيري که لوی که کم دي ټول په پوهېږي خدای دي ملګری زما د اولاد سي هر ځای چي اوسي زړونه یې ښاد سي چي يې دوستان دي هغوى دي ښاد وي چي يې غلیم دی ټول دي برباد سي
چي د شپې د لړمانه لمبې سرېږي	چي پر ټول جهان پلود تيارې خپور سي چي د شمعي لمبه مړه سي کوريې تور سي له محفله چي خروب ياران ستنبري چي بوډا حریف دخم څنګ ته نسکور سي چي د شپې د لړمانه لمبې سرېږي کانو ته چي روغ وزر پېغور سي نه ميناوي نه نوبت وي نه جامونه نه محفل کي د ښایسته ساقي لاسونه نه شرنګی وي درباب نه مطربانو نه جوړه ورسره ږغ د بلبلانو نه د کونک آواز راځي له جګو ونو نه ځنګلونه ویښوي ږغ د مرغانو نه سپوږمۍ وي پر اوبو پاشلي وړان…
زه دي اور مه له خدای څخه مي غواړي	ويښه سوې طایفه وي د دېوانو نه کوڅو کي وي آواز د قدمونو نه سکوت ماتوي شور د آوازونو شپه وي ښکلې د آسمان له ستر ګکونو په تروږمۍ کي څو کي پټي وي د غرونو زه پوهېږم چي ته ويښ يې درته راسم په خيالونو کي دي ورکه سم پیداسم ته مي غيري ته در بولې زه موسکۍ سم ستاله غېري ستاله ځان څخه پردۍ سم زه دي سر و ستر ګو ته ګورمه چي ژاړي زه دي اور مه له خدای څخه مي غواړي زه دي وينم چي د خيال نيلي دي شل دئ وران ویجاړ دي…
لکه سیوری تر قیامته دي پالمه	پر تندي مي نه بتکی نه پالوی سته نه په غاړه د الماسو غاړګۍ سته زما پر قبر باندي تالندي غړومبيري زماد شپو پر تنهایی باران اور پری زه د سپینو مرغلر و امپل غواړم پوروړی پاته سوې يې زه ولاړم ما ته مه پرانیزه غېره زه یو خیال یم د ځوانۍ د پسرلي د بوډۍ ټال یم ستاد نظم په تندي کي شينكي خال يم هم تعبیر ستاد خوبونو هم دي سوال یم یادوه مي هره شپه در ته راځمه لکه سیوری تر قیامته دي پالمه هسي نه چي رنګين خيال …
له خپله سیله له همزولو څخه	وایه دخپل ښکلی آواز په گناه دلته راغلي زنداني مرغکی له خپله سیله له همزولو څخه را بېلي سوي بياباني مرغکی ته به له چا څخه پوښتنه کوې چي تا ته کوم قانون سزا در کړې ته يې په کومه ګناه ونیولې دایی دکوم عمل جزا در کړې دا چي په ټاکنده غرمه کي دلته واړه قفس کي زنداني يې مرغۍ ستونی دي وچ دی لالهانده ګرځي لا لټوې د خپلو تللیو ټولۍ له خوار قسمته در ته ورسېدې د ژوند تر پایه په قفس کي بېړی ته به له چا څخه پو…
څوک به دي واوري په قفس کي وی وی	د دې ظالمي بې انصافي نړى در ته يادېږي تر قفسه پوري د لنډي ژوند د حوادثو لړۍ څنګه په دام کي د ښکاري پرېوتي خوني منګول ته د زمري پرېوتې له شنه آسمانه د دانې په تمه دلته تر مرګه پر خواري پرېوتي که ته پوښتنه کړې له چايې کوې څوک به دي واوري په قفس کي وی وی ته چي فرياد کوې چي ژاړې دلته چي د زندان له درده وکړې زنګېروی خلک یی ستاله خولې سندري بولي وايي په ستوني کي يې ناڅي سپرلی
زما بیگناه زما نبایستی مرغکی	کوره مرغی زه دي په درد پوهېږم ستاله فریاده سره سم ژربرم زه دي سندرو کي زکیروی اور مه له هره زخمه دي جلا خور پرم زما بیگناه زما نبایستی مرغکی مور ته هم دلته قفسونه جوړ دي څه دازل څه د قدرت په حکم له ښار او کلیو زندانونه جوړ دي د ژبه و روژبي نه کړېږي له هیوادونو نه دامونه جوړ دي ته خولا ښـــه یـــې لـــه آوازه بـــه دي يوڅو زلمی پر مستېدلو راځي
نه دي په غم نه په ښادي پوهېږي	ستاد سندرو له زخمی کو گله د چا شهباز پر شرنګېدلو راځي نه دي په ژبه رغېدلای سي څوک نه دي په زخم پوهېدلای سي څوک نه دي په غم نه په ښادي پوهېږي نه دي پر مخ اوښکي لیدلای سي څوک دلته چي ژبي لري خولې نه لري ژبي په خولو کي کړېدلای نه سي دلته زخمونه په سينو کي ايشي ز ګېروي له زخمه خوځېدلای نه سي دلته زلمي دخپل تقدیر په حکم له زولنو سره شيبي شرنګوي دلته د زور او زورور و قانون
تر خپل ازل پوري ګونګي زخمونه	پر قفسونو ويښي شپې زنګوي دلته د حق له چيغو ډکي حجرې په وینو ستري فيصلي رنګوي ښه دی مرغی چي په حق نه پوهېږي ښه چی آواز پورته کولای نه سې ښه دئ په ژبه دي څوک نه پوهېږي چاته خپل درد بیانولای نه سې ځه پر دې ماتو وزرونو يوسه تر خپل ازل پوري ګونګي زخمونه د خپل تقدیر په کور کي وژړوه د ځوانیمرګ عمر بندي وختونه دلته هغه ښه دي چي نه پوهېږي هغه نېکمرغه دي چي نه ګړېږي دلته ړندې دشنه آسمان سترګي دي تقدیر دچال…
له تېشې به مي تراشلې ښایسته لکه سپوږمۍ وای	ته د حسن خالق راوړې ته دسته وې د سرو گلو ته میناوې په محفل کي د پېړيو د سرو ملو ته د ګل په څېر ناز که له پاپیوتر کاکلو ته آواز وې د بلبلو ته شرنګی وې د پایلو بس یو زه وای یوه ته وای سر تر نو که می ستایلای کشکي زه يو بت تراش وای له مر مر و مي تراشلای ما به ته وای ژوندۍ کړې د مر مرو له خيالونو سر آغاز به يې ستا نوم وای د آذر د هنرونو ته به رنگ د قصید و وای ته به شرنګ د غزلونو ستا په یاد به شرنګېدلا…
له نړۍ څخه ګوښه وای ټول غمونه مو تر شا وای	دهنر تېشه په لاس کي ستا پر پښو مي ساه ختلای کشکي زه يو بت تراش وای له مرمر و مي تراشلای یوه شپه لکه شبنم یې د غونچې غېږ کي راغلې لکه څاڅکی د الماس یې سپینو وړانګو ځلولي لکه خوب تر لېمو راغلې پر بنو مي زنګېدلې څه نېکمرغه وې زما سترګي چي پر تا به لګېدلې بس چی دواړه سره مله وای او د لمر نړۍ ته تللای کشکي زه یو بت تراش وای له مر مر و مي تراشلای کشکي شپي د سمندر ته زه او ته سره تنها وای د څپو غيري ته …
ماد خیال په شیش محل کي در ښودلي خزانې وای	په ګلونو کي روانه لکه زرکه د صحرا وای ستاپر سرو شونډو سندره بیخبره له دنیا وای د شپانه د شپېلی رغ وای مــور لــه ليــري اورېدلای کشکي زه يوبت تراش وای له مرمر و مي تراشلای زه او ته وای نیمه شپه وای پر جهان تيارې خپرې وای مادي سپين مخ ته کتلای ستادي دواړه سترګي سرې وای ماد خیال په شیش محل کي در ښودلي خزانې وای تا په سرو ورېښمينو ګوتو را اخيستي در دانې وای د خیالونو په ټالونو د سپور می بام ته ختلای…
زماد خیال پر تور تمونو د برېښنا په څېر خپره يې	ته قدرت ښکلې پیدا کړې ته پخپله کرشمه یې زماد خیال پر تور تمونو د برېښنا په څېر خپره يې هر قدم راسره درومې په هر خوب کي راسره يې زه به څنګه بې تا پایم زه لمبه ته مي ډېوه یې بس دا یو نوم راته یادوای ته مي ژبي ته راتللای کشکي زه يو بت تراش وای له مر مر و مي تراشلای کشکي تل د وصل شپه وای کشکي تور مخ دهجران وای لاس تر غاړه سره ناست وای یومو کوریو گورستان وای اوياته ممتاز محل وای او یا زه شاه جهان وای …
دا پر چا باندي مين يې دا ته څونه بختور یې	جهاني قلم دي جار سم دا ته څرنګه شاعر یې خندوې مي، مستوې مي، ژړوې مي، جادوګر يې دا پر چا باندي مين يې دا ته څونه بختور یې هم سوځل کړې هم سوځېږې لکه شمع اور پر سريې ستا نظمونه په پښتو کي هر شاعر نه سي لیکلای کشکي زه يو بت تراش وای له مرمر و مي تراشلای ته د حسن خالق راوړې ته دسته وې د سرو ګلو ته میناوی په محفل کي د پېړيو د سرو ملو ته د ګل په خبر ناز که له پاپیوتر کاکلو ته آواز یې د بلبلو ته شرنګی یې…
چي بلبل کښېني پر څانګه چي خوله پوري په نغمه کي	زه دي وينم کرشمې دي دهر ګل پر پاڼو ناڅي له شبنم سره اورېږي له رنګونو سره پاڅي هره څانګه دي جونګړه له هر بوی سره پیوندیی د غونچو پر لمن اوسې په غوټيو کي څرګنديې د نسیم پر اوږو ګرځې له تا ښکلی لاله زار دی هم له تا خزان رنګین دی هم له تا ښکلی بهار دئ چي بلبل کښېني پر څانګه چي خوله پوري په نغمه کي ستا په نوم وايي سندري ستاد ذکر نغمه سره کي ستانشه یې ده په زړه کي ورسره یوه سوداده نه يې غم دئ له خزانه …
سر به چاته پر سجده کړي چي سجدې يې وي وژلي	ستاله ګوتو به لا څنګه رنگ راځي د بدرنګیو ته به څرنګه تباه کې شهکارونه د هستیو ستا په نوم به څوک تاوده کي ميدانونه د جنګونو ستا په نوم څنګه جوړېږي منارونه د سرونو ستا په نوم ولي روان سي د سرو وينو ډک رودونه ستا په نوم څنګه ژړېږي د بي وزلو ماښامونه تاچي مینه پیدا کړې ویني نه سې بهولای ته پر خپلو شهکارونو لمبې نـــه ســـې بلـولای ته به څرنګه تالا کړې خپل جوړ کړي معبدونه ته به څرنګه لمبه کې خلوتونـه …
سر تر پایه کودړی ده په هر بند کي لاندي باندي	د زړې کلا په کونج کي زوړ رباب دی ځړېدلی د میاشتونو د کلونو کرد غبار باندي لوېدلی نه چا ایښی پر زنګون دئ نــه يـې ږغ د اورېدلی نه يې تار دی له وختونو له عمرونو شرنګېدلی نه يې تار دي چا تاو کړی په محفل کي د یارانو نه له شرنګ سره شهبازيې په نغمه کي نڅېدلی د مېږیویو کتار دی پورته کېږي کښته کېږي ځي راځي له زوړ ربابه ګوره څه شي یې میندلی درې څلور مچان ښکارېږي خړو دوړو کي وچ سوي دریاب دواړو څنګو ته جولا…
مستي نجوني تاوېدلې لا به غېږو ته لوېدلې	نه را اوري نعمتونه نه دهرڅه پرېماني سته نه سرې کړي مطربانو له کلو پکښي نغمې دي نه زړو خونو ته تللي بلوړي سپيني ډېوې دي دلته گرم له وختو وه محفلونه د خانانو هره شپه پکښي کېدلې مرکې د ملکانو کله کله به لا ښکلي ځواني ډمي نڅېدلې شرنګول يې پايزېبونه لکه لښتي غير ګېدلې په محفل کي د زلميولا پيالې هم تشېدلې مستي نجوني تاوېدلې لا به غېږو ته لوېدلې اوس کلا ده تشه توره لکه و رانه کنډواله ده فقط سیوری د خانۍ…
اوس هغه ربابي مړ دئ چي يې خلکو نندارې کړې	د زړې کمبلي تللي له وختونو دي رنګونه تر رباب لاندي پراته دي دوه وچ سوي چلمونه څو کلونه دې حجرې ته مېلمانه نه دي راغلي نه سازونه شرنګېدلي او نه ډمي نڅېدلي چاويل ربابی مردئ پرې اوښتي دي کلونه باب شهبازیې نسته او شلېدلي يې تارونه وایي پلار ته یی ورپاته دا رباب و له نیکونو کور له کوره رباییان وه او منلی پر ملکونو پلار يې وړي شاباسونه بهادرۍ له دربارونو د نیکه وې ورته پاته خاطرې د انعامونو اوس هغه ربا…
هم شرنگی در بابو نو هم نارې اورېدل کېږي	اوس هغه ربابی مردی سړه سوی هنگامه ده حجره تشه ده له خلکو وايي مه ورځی درنه ده وايي اوس هغه حجره کی ځای نیولی پیریانانو پکښي ځاله د بلا و و پکښي کور د شیطانانو خلک وايي په تروږمۍ کي پېريانان پکښي نڅېږي هم شرنگی در بابو نو هم نارې اورېدل کېږي خونه ډکه سي له اوره سرې لمبې پکښي بلېږي د سکروټو پر سرونو شيطانان دي چي ګډېږي هغه زوړ ربابي راسي هم يې پلار هم يې نيکونه
هر یوه پر زنگون ایښي د سکروټو ربابونه	هر یوه پر زنگون ایښي د سکروټو ربابونه سرې لمبې ورباندي ګرځي د سره اور يې وي تارونه لاس او ګوتو اور اخیستی د سکروټو شهبازونه ملا جان وايي لاحول دا سزاده تر قیامته چي چا غور ساز ته نیولی هم به سوځي له شامته لا سزا به وی بدتره د هغو مستو خانانو اورېدل چي يې کلا کي آوازونه د ســازیانو نه کلانه ربابي سته نه نغمې پکښي شرنګېږي خوسينو کي د زلميو هو سونه لا مستېږي
که ویاله وي هر څه و چه دا خبره ريشتيا کېږي	زلمي وايي ګوندي راسي هغه تېر تللي کلونه بل زلمی ربابي راسي نوی کال نوی سورونه گوندي بيا هغه مستي وي ګوندي بيا هغه نگار وي بيا ساقي وي بيا پيالې وي بيا په لاس کي مي ګلنار وي یوبوډا د سلو کالو د زلمو څنګ ته تېرېږي پر لکړه باندي رېږدي ورو له ځان سره ګړېږي که ویاله وي هر څه و چه دا خبره ريشتيا کېږي چي پرون وي سبا خامخا بهېږي
كله له تندي ومري كله لـــه بــاران وطنه	كله له تندي ومري كله لـــه بــاران وطنه لا به تر څو درته په قهر وي آسمان وطنه راته خبري دي بوډا د عظمتونو کړلي راته کیسې یې د پنځو زرو کلونو کړلې راته يې يـــادي کارنامې د میدانونو کړلې تا چي رنګيني حماسې د تاریخونو کړلې نن دي د پلار پر مېنه ګرځي غليمان وطنه لا به تر څو درته په قهر وي آسمان وطنه کله دي خپل کله پردي ورانه نړۍ لوټوي يو دي پوړنی در نه وړي بل دي بګړی لوټوي څوک دي ښارونه ورانوي څوک دي…
زلمي بي هيلي بوډاګان يې خاطرې نه لري	اوس نه خوشال دروه پر سيمه ځغلوي آسونه نه په خيبر كي چا مات کړي د اورنگ هډونه نه له کابله د فرنگ تښتي زخمونه پوځونه نه دي له ډاره په سينو کي رپېدلي زړونه اوس دي سرې سترگي در ته ګرځي قاتلان وطنه لا به تر څو درته په قهر وي آسمان وطنه اوس دي په شپو کي د کېږديو لمبې نه بلېږي اوس دي له وېري په درو کي شپېلۍ نه ږغېږي سپیني سپور می ته تر سهاره کیسې نه غوړېږي دنیمه خواميني پر نکل اوښکي نه تویېږي اوس دي په …
وایه تر څو به لا راځي در ته دغم لښکري	وایه تر څو به لا راځي در ته دغم لښکري داد پیریو قاتلاني د ماتم لښکري څه د مغول څه د فرنګ څه د عجم لښکري راځه که شال راڅخه تللی وی شړۍ خپله کو دارنگه خونه ورانه مېنه دابی خپله کو دا بې ډېوې دا بې لمبې توره کیږدۍ خپله کو هغه پر شونډو د شپانه ماته شپېلۍ خپله کو نور په زړونکونونه کېري درمان وطنه لا به تر څو درته په قهر وي آسمان وطنه راځه کیسې د پخوانیو پخوانو ته پر پر دو د سروشپونکل بوډیو افسانو ته پ…
نور به دي نه يادوي خپل او پردي وران وطنه	راځه چي نن له مات ربابه څخه شرنګ پورته کو د دې غمګين ماښام له زړه څخه به زنګ پورته کو مسته ناره به له نصیب سره د جنګ پورته کو زه به حمید سم راحه بله پیاله بنګ پورته کو نوي به راولو محفل ته حریفان وطنه لا به تر څو درته په قهر وي آسمان وطنه راحه له سیال سره دي سمي کړو دا وراني خوني چي د قلم په حکم وناحي ويراني خوني بیا په خندا سی پر قسمت باندي پښېماني خوني له کنډوالو څخه سر پورته کړي وداني خوني نور…
که پښتانه که هزاره دي تر باميانه پوري	نوردي د ورځو په تندي کي تيارې نه غواړمه په پردي کور کي دي د خوني ډېوې نه غواړمه دبخت په کور کي دي بدمرغه لمبې نه غواړمه د جهالت په دور خو کي دي شپې نه غواړمه دنصیب ستوری دي روښان غوارم جانان وطنه لا به تر څو درته په قهر وي آسمان وطنه نور به مي خپل یې له آمو تر ارغسانه پوري مځکي دي زما دي له هلمند تر بدخشانه پوري که پښتانه که هزاره دي تر باميانه پوري د جهاني پيغام به یوسي تر آسمانه پوري چی دسر تاج…
بیایې اخیستی په سينه کي د قرنونو داستان	زه د هلمند پر غاړه ناست یمه چرتونو وړی زه ورته ګورم چي څپو کي يې بهېږي زمان بيا غر غړې وهي بيا غېږي د پېړيو ته ځي بیایې اخیستی په سينه کي د قرنونو داستان هلمنده زه درنه د زړه په ژبه سوال کومه در ته يادېږي دي په عمر کي وحشت د انسان ته هم پوهېږې چي په څنډو کي دي څه تېرېږي تا اوریدلی دی د مرګ د مردکیو باران تا هم ليدل چي دي څپو کي بهېدلې ويني چي جلادانو دي موجونو ته سپارل شهيدان چي پر ګېډيو دي مېلمه…
ستاد کوچیو ځوانیمرګو لوڼو ټيک او پېزوان	تاته یادېږي د تاریخ د قصابانو لښکر کا اور بدلي قهر بدلي غرغړې د آسمان ته پوهېدې چي څوک دستر خالق په نوم لوټوي ستاد کوچیو ځوانیمرګو لوڼو ټيک او پېزوان هلمنده څرنګه آرام دي بهدل زده کړي ښه دی هلمنده! ته همداسي بېخبره راځه زموږ تر باند و او تر جونګړو بې ګودره راځه ځه په څپو کي دي کلونه او پېړۍ رغړوه دشاهنا مو د میدانونو زوره وره راځه همداسي ويښ دي په موجونو کي ساته نکلونه ترخاطر و مولکه تندر لکه زغر…
خونه به تاته در په زړه کړو د غضب اورونه	ستا سره نه وايي د اوښکو د کيسو يادونه تاته به شه در یادوو خپلي دغم خبري مله به ويني ژړوو د کلیو وران کورونه خونه به ستا په ښایستو څنډو کي اوښکي کړو خونه به تاته در په زړه کړو د غضب اورونه راخه هلمنده سره هېري کړو کيسې د پرون راغه چي بيرته له اسمان سره کړونوی تړون راخه چي بيا دي له پیریو انتقام واخلمه پښو ته دي راولم لښکر د رقیبانو زبون راخه چي بيا دي د غلیم کرمه حرام خوبونه دبخت پر کرښويې د مرګ و…
تر پسته غيره دي جار برمه در ومي نيسه	پر مستو څنډو راته وغوړ وه ښار د کېږدۍ په شنه لمنه کي دي بيا لاهو کړه ښکلي بېړۍ د دنگو پېغلو در رواني که پلټني ټولۍ بیاله رمو سره راوخوځوه خړي وريځي يوځلي بیا که د شپانه پر شوند و مسته شپېلۍ تر پسته غيره دي جار برمه در ومي نيسه چي پر بنو مي زنګومه د خوبونو لړی چي دي له څاڅکو سره ګډ سم د کیسو په رسم چي په څپو کي را اړوم صفحې د پېړۍ هلمنده بيادي در لاهو کړم د خیالونو په ټال بيا مي راځوانه په رګونو ک…
بیا میدان سوې د تاختونو د قدرت د لېونيانو	پر ټوټې ټوټې بدن دي ډلي ګرځي د کارګانو زما چمن چمن وطنه څنګــه کــور ســوې د زاغــانو بيا دي اوري په لمن کي لـــه آسمانه سره اورونه بيادي وسپړل پر مځکه په چينو کي تنورونه پر ګل څانګو دي خپاره دي د باروتو تور دودونه پورته کېږي دي له کليو سوي ساندي فريادونه بیا میدان سوې د تاختونو د قدرت د لېونيانو زما چمن چمن وطنه څنګه کور سوې د زاغانو تن دي بيا د کور واکدار دئ چي ستانيلي يې سوځلي نن هغه سړی سردار…
يو په سپینو جامو غل دئ چي قاتل دي د خپل پلار دی	چاپه نوم د عدالت کړې بندېوان د زندانونو د جهاد په نوم د جوړ سول منارونه د سرونو د اسلام په نوم دي لوټ سوې خزانې د تاریخونو د ورورۍ په نوم سوې لاندي د پردیو تر تبغونو لا تر څو به په دعا یې د زړو کفن کښانو زما چمن چمن وطنه څنګه کور سوې د زاغانو داد تورو شپو مزلونه وایه کله به ختمېږي دا ورک سوي کاروانونه وايه كله رارسېږي د طالع تور سوى لمر دي وايه کله به ځلېږي ورځ به کله کور ته راسي شپې به کله سبا ک…
کي لمبې یوسه تر دښتونو اور دي بل که په کیږدی کی	لا قسمت به دي تر کله د تیارو غېږي ته ځغلي لا به وژنې هغه خلک چي يې شمعي بلولي لاتر کله ډېوې باسې له خپل ښاره له خپل کلي مدرسي به دي تر کله په تيارو کي وي ساتلي قاتلان دي د نيکونو خپل انکر ته رابللي زور دښمن در ته راغلی په بدل نامه دي ولي لاتر کله به دي وژني نوکران د فرنګیانو زما چمن چمن وطنه څنګه کور سوې د زاغانو چي ستا خوريې کړه سرتوره نن په ښار کي قوماندان دئ چي پوړني يې لوټله هغه نن د کلي خان …
که نن سترګي روني نه کې سبا هم نه در پاتېږي	سترګي غبرګي ور ړندې که د رڼا د غليمانو زما چمن چمن وطنه څنګــه کـــور ســـوې د زاغــانو راځه وروڼه سره خپل سو کور به خلاص کړو له پرديو پریوه کاسه به ټول سو طلسم مات کو د پېړیو له تربور سره جوړه سولښکر جوړ کو د بګړیو ساندي وشړو له مېني راته مخ سي د ښاديو مرور سره جرګه سو ډزي وکړو د خوښيو اوښکي و چي کړو د سترګو ويني پرپولو له کالیو لاتر کله به یې پاته له کاروانه د سيالانو زما چمن چمن وطنه څنګه کور …
وایه کله به پرلار سې د نصیب د هوښيارانو	له يوه دامه خلاصیږې په بل دام کي يې لوېدلی جهان ټول در ته صیاد سو ته لانه يې پوهېدلی دهر غشي په نښان یې په سینه کي یې ویشتلی داد چاللو ويده کړې کوم جادویې غولولی زلزلې دي پر کور کېږي ته لانه يې پاڅېدلی جهان ټول د نور وطن سوپر تیارویې لمر ختلی تا په تور و کنډوالو کي زوړ رباب ته غوږ نیولی دا انگر ستاد علیم دی ستا بابا يې دی وژلی وایه کله به پرلار سې د نصیب د هوښيارانو زما چمن چمن وطنه څنګه کور سوې …
بيا مي دهيلو په غوټيو کي لګېږي ګولۍ	خالقه بيا مي پر وطن باندي اورېږي ګولی بيا مي دهيلو په غوټيو کي لګېږي ګولۍ محکه آسمان کلی بانده و چ او لانده مي سوځي له هسکه اوري په ښارونو کي مي زېږي ګولۍ يتيم قسمت مي له بې وسو سترګو ويني ژاړي پر ماتو څانګو مي د ګل پر ځای غوړېږي ګولۍ پر دوږخــي کـــور مـــي لښکر د بلاګانو ګرځي هري ښكلا هري موسكاته مي خروښېږي ګولۍ
اے غافله که ستاده که پوهېږي	اے غافله که ستاده که پوهېږي ترقی د دین دنیاده که پوهېږې د قرآن په سمه لار باندې روان شه شيش هسې صفـاده که پوهېږي هغه او کړه چي څه خدائي دي فرمائيلي چي توښه دې د عقباده که پوهېږي دغه لارتلی ده منزل مقصود ته و اوره بله لار خطاده که پوهېږي که قدم دې په غلطه لاره کېښود تباهي دې په رښتیا ده که پوهېږې د دنیا په دې لږ ژوند مه خوشحالبره درنگ ساعت لره فناده که پوهېږي
باقي ستا خپله رضاده که پوهېږې	د دنیاد الر ساعت دے زر به تبر شي دنیا ډېره بـــي وفــاده که پوهېږي دلته غم خاص د هغې جهان په کار دے چې نامه ئې دار بقـاده که پوهېږي دادنــیــایــو کـــــرونــــده د آخرت ده نوره خوشې دادنـيـاده که پوهېږې دلته هر څه چی کرې هغه به ريبي باقي ستا خپله رضاده که پوهېږې كه نبكي دي دلته او کره ستا فائده ده بد عمل درته بلاده که پوهېږي بد کرداره به خلاص نه شی په محشر کښي خدائې سره لويه سزاده که پوهېږي وخت …
په اخلاص د بد عمل نه توبه کار شه	بیا به مروړې دواړه لاسونه وخت به تېروي نن موقع در ته ویپیاده که پوهېږې بد اخلاقه بد اعماله چي ګرځېږي ناراضگي د پـاک مــولــی ده که پوهېږې په اخلاص د بد عمل نه توبه کار شه ټوله کټه ستا هم داده که پوهېږي چي د خُدائې او د رسول فرمانبردار شي په محشر دې څه پرواه ده که پوهېږې مطهرة فدا غم د آخرت کــړه دنیا پاتې نن صبا ده که پوهېږي
چې د چا ناوري نصيحت شي عاقبت به دې خوا	چې د ناصح په غوږو نه اورې نصیحت مسلمه! داته کوي د ځان سره ډیر عداوت مسلمه چې د چا ناوري نصيحت شي عاقبت به دې خوا ر راشه په خپلو بد و او کړه ندامت مسلمه ګرځېږې ته شام و سحر د مال دولت په حرص پاتې له تانه به شي دا مال و دولت مسلمه ئې د دنیا په کاروبار کښی همیشه مبتلا ستړي دي ځان نۀ کړو هر گز په عبادت مسلمه تر اوسه پورې ناخبره د مذهب نه ئي ته ډېر دے افسوس ارمان ارمان ستا په حالت مسلمه حج او زکوة روژ…
راځي ژړا ماله پۀ دې چې هډو مونځ نه کوي	وایه تا کوم فرض اد اکړې په اخلاص سرہ دے وایه جواب به څه کوي په آخرت مسلمه د مونځ اودس د پاره يو ساعت فرصت دې نۀ وي غیر و کارونو له بیدارئی هر ساعت مسلمه ددي مانځه په برکت سرہ اے رورہ زما ستا په روزگار کښی د دنيا وي برکت مسلمه راځي ژړا ماله پۀ دې چې هډو مونځ نه کوي شار شوی ستاد لاسه وینم جماعت مسلمه د دنیا دوه ورځې ژوندون دے ته ډېر ناز پري کوي له دې جهانه به روان شي عاقبت مسلمه راشه د گل بدونه او …
په نېک عمل او کړه شروع چې عاقبت دې ښه شي	عاقله راشه څه نیکي او کړه د ځانه سره د دنيا څو ورځې ژوندون دے د ارمانه سره عمر دې تېر کړو بي فائدي واړه عبث په دنیا عاقبت تک دے لہ دُنیانه دارمانه سره د خدائي رسول حکم ته نن په اخلاص ملا اوتړه یو ورځ به ستا کېږي پيشي د پاک سبحانه سره په نېک عمل او کړه شروع چې عاقبت دې ښه شي خوشې ياري مه کوه نوره د شیطانه سره نفس و شیطان ستا د ښمنان دي که پوهېږې په دې زړه کښې پیدا کړه ډېره مینه د قرآنه سره د آخرت …
په دې تش نوم مۀ خوشحالېږه چې عمل دې	په دې تش نوم مۀ خوشحالېږه چې عمل دې نه وی نۀ شي ګټلے جنتونه په اسانه سره په پنج بناشه مستقل چې هېڅ خواري دې نه وي چې لاړ شې پاک له دې جهانه د ايمانه سره ځان کښي پیدا کړه ښه اخلاق او ښه انصاف مسلمه مه ساته بغض دښمني د مسلمانه سره ياري د خدائې د رسول ښه ده مطهرة فدا عمر دي تېر کړو په ډېر غم کښي د تاوانه سره
چې ناراضه او از ارتري والدين وي	چې ناراضه او از ارتري والدين وي هغه خلق وي په دین او دنیا خوار دا توفیق خودي خدائي هېچاله ورنکړي رسوي چې والدینو ته ازار خوشحالي د والدینو زیاته داده چی اولاد وي نیک صالحه نیکوکار مور و پلار راضي ســاتــل يــو لـوئـي ثـواب دے رحمتونه پرې د خدائي وي په بار بار چې مور پلار سره مدام مشت و ګرېوان وي د خدائي قهر وي په داسې ناپکار مخ تورن به په دنيا په آخرت وي هېڅ ښه ورځ نه وي د داسي گنهگار
ترقي ددين دنيا خاص نیک عمل دے	چې روزگار ئې بد عمل او بد عادت وي ورک شه داسې بد عمله بد کردار نیکو کاره که وی نېک د ځان د پاره منکروائی آفرین پری هر دیاره ننگ ناموس كتل عزت هم دغه څیز دے چی عمل صالحه کړي څوک اختیار بد عمله سرے سپک ښکاري هر چاته وي هر څوک د داسی خلقونه و بزار ترقي ددين دنيا خاص نیک عمل دے یبت دے رورا تک په بده لار دومرہ بس دے نصیحت که څوک پوهېږي نور به څخه بیـان کـــومــــه زه په جار خدائې دې مونږ ته هدایت د نې…
ستړی ځان په عبادت کړه، روره غم د آخرت کړه	په دنیا اعتبار څۀ دے ، دنیا پاتې له هر چا ده نياز بدل پرې خوشې کار دے، اصلیت کښې بې وفا ده اے عاقله خدائي د پاره ، له گل بد و شه و هزاره یره اوکړه له قهاره خدائې سره لویه سزاده د الله رسول ياري کړه، هر ساعت خدائې ته زاري کړه نن په ځان تېره خواري کړه، چې توښه دې د عقبی ده د الله رسول احکام، په ځائې راوړه صبح و شام ډېر به ښۀ شي ستا انجام باقي ستا خپله رضا ده ستړی ځان په عبادت کړه، روره غم د آخرت کړ…
مستقل په پنج بناشه تل کویا پۀ حمد ثنا شه	ته چې کړې فضول خرچــونـه ناروا همه کارونه ډېر دې او کړل ګناهونه، څومره د اغلطي ستاده دا مقام دې د حسرت ، کړې مانځه کښې چې غفلت شي به خدائې ته ملامت در نه پاتې پنج بناده مستقل په پنج بناشه تل کویا پۀ حمد ثنا شه تقوی زهد کښي فناشه، چې دا ټوله ګټه ستاده . مونځ روژه او حج زکوة کړه په دې کښي ډېر خیالات چې خدائې درکړي درجات بله چاره دي خطاده ډېر افسوس راځي ارمان چې روژې خوري مسلمان د خپل ځان کوي نقصان …
سړے هغه دی چې څوک ترې ازار نه شي	سړے هغه دی چې څوک ترې ازار نه شي یار هغه نۀ دے چې غم کښې دې يار نه شي چی په خُلـه در ســره خوږ او په زړ کوږ وي داسې خلقو سره خوښ م روزگار نه شي چې پۀ زړۀ باندې صادق او صفانه وي د هغې سړي پۀ خُله می اعتبار نه شی خپل ئې مه گنره لائق د خپلوی نۀ دے چې په وخت د ضرورت دې پکار نه شي د هغي خپل نه پردي خلق ډېر ښه دي چې تنګسه کښې درسره مدد گار نه شي خپل خپلوان او دوستان دلته پکارېږي آخرت کښې خو بيا دغه وپا…
د غم شپې ورځې تېرېږي مې دنيا کښې	خدائي دي نة كاندي محتاجه او لاچار څوک د غریبو خلقو نۀ وی مددگار څوک محتاجي پۀ دې دنيا کښي بد مرض دے خدائې دې نۀ کاندي په دې مرض بیمار څوک هسې رنگ حالت بدل د زمانې شو چي مي اونه ليد د مینی چرته یار څوک صداقت او محبت نشته دنیا کښي نشته نن دی زمانه کښي د اعتبار څوک خپلوان خپل او دوستان دلته پکارېږي آخرت کښې خو بيانه راځي پکار څوک د غم شپې ورځې تېرېږي مې دنيا کښې نه دي بي خدايه په حال می خبردار څوک ن…
اوف زۀ سوزم ناقرار شوم څه چل او کړم	ای زړګيه شوې زخمونه دا په څه چې شروع دې کړل دردونه دا په څه چې لتا نه ځي د سرو وينو رودونه تا خوړلي گزارونه دا په څه په علاج دي نه پوهېږم چې څه اوکړم شوې سرې ویني پرهرونه داپه څه اندېښنې غم او سودا شوه راته جوړه اوس ئې نه راځي بندونه داپه څه زه د غم نه خبر نه ووم تا غمژن کړم مل زما شو خفګانونه داپه څه ای قسمته بي وفا او ډېر بې پته ماته رسي تکليفونه داپه څه ما سره دې ياري او نه کړه د سره شو خزان م…
که عبث می دا محنت وي هېر مې کړه	که ستاظلم هر ساعت وي هېر مې کړه خو چې تاته سهولت وي هېر مې کړه چې زماد مينې ځائې درسره نه وي ډېر که زما دبر محبت وي هيرمي کړه ماخوستاد مينې ډېر ډېر قدر اوکړو بي قدري كه ستا عادت وي هېر مې کړه که په زړه کښې دې څه نورې ارادې وي داز ما به کم قسمت وي هېر مې کړه ما خوستاد پاره ډېرې خواری اوکړې که عبث می دا محنت وي هېر مې کړه زندگي مې ټوله ستا مینه کښې اور کړه نور که ستا څه شکايت وي هېر مې کړه
مخامخ چې راته خپله وفاستائی	خدمتونه مې ډېر ستا د مينې او کړل نامنظوره که خدمت وي هېر مې کړه زه خو وایم چی زه ستا او ته زما شوی ستاکه نور څه طبعيت وي هېر مې کړه مخامخ چې راته خپله وفاستائی بیاد روستو نور حالت وي هېر مې کړه محبت وي ډېر غمونه تکلیفونه که دې وېره د تهمت وي هېر مې کړه که زماد امینه تاته منظوره نه وي حاصل تاته څه راحت وي هبر مي کړه زه فدا مطهر خدائي ته ځان سپارمه د زور مینه عداوت وي هېر مې کړه
، خوشحالېږم خداني دې نه کړي	زه لتانه چې زارېږم ، خوشحالېږم چی پتنگ هسې سوزېږم خوشحالېږم چې پۀ زړۀ مې ستا د مينې ګزار او خوړ چې هر څومره زۀ درد هرم، خوشحالېږم غم په تا می پېرزو نه شي غم ښۀ نۀ دے زۀ دې غم کښې چې ګرځېږم ، خوشحالېږم خداني دې نه کړي چې ستا غم شانه گزار کړم چې دې غم کښې زۀ کړېږم ، خوشحالېږم که هر څومره ظلم زور ته په ما اوکړې چې په سرو سترګو ژړېږم ، خوشحالېږم که لیلی هسې ته نه شي و فانه کړې خو مجنون چې زه يادېږم ،…
دا غمونه به امبار دبریه مانه وو	دریغه عشق کښې يو تر بله زارېدے د پتنگ شمع په شان چې سوزېدے مينه څه وي يو تر بله زارېدل دي ھائے افسوس چی زارہدے خوشحالیدے درېغه زه چې وے قربان پۀ محبت کښې چې د عشق تاريخ کښې زۀ هم یاد بدے اُمیدونه مې د زړه شو تر مې تر مې څه به غم وو که ارمان پوره کیدے دا غمونه به امبار دبریه مانه وو که لیلی زماد حاله خبر دے بې وفا به دومره څه له یاد بدله که زما آه و فرياد ئې اورېدے مطهرة فدا خپل نصیب ته ژاړه له دې…
بي وفا به دې زۀ ستايم چې ژوندی یم	اے زما د زړۀ طبيبه شابه راشه خدائې د پاره مې د سوي زړۀ دو اشه نن زما د زړه په کور توره تیاره ده اے د ډېر حسن میر من بله رنداشه ماد مينې کور په زړه کښې تاله جوړ کړو اوف ته وائي چې په کښې زما بلا شه داڅه لوبې غارې تا نن په ما اوکړې خبر لږه مې د حاله نن صباشه په دې اور به د هجران تر کومه سوزم اے زماد بخت لیلی رضا شه زماستانه دبر خفګان ډېره کیله ده که دبل چانه کیله کړم نارواشه بي وفا به دې زۀ ستايم چ…
چې پتنگ هسې سوخته ټول زما ځان شوی	زړۀ مې غواړي چې ستا مینه کښې قربان شوی چې تازه زمادمینی گلستان شوی په ټولي د عاشقانو کښې به یاد شم که د صدق نوم مې پاتې پۀ جهان شوی قرباني پۀ محبت کښې فخر ډېر دے درېغه درېغه چي پوره می دا ارمان شوی ساخوره مینه به ما دې ته مجبور کړي چي مخلوق د زمانې راته حیران شوی زما ژوند به یو درد ناکه افسانه شي چې پتنگ هسې سوخته ټول زما ځان شوی مطهر فدا ارمان ستاد وفا کړي له دنیا نه ډېر خوشحاله چی روان شوی
هېڅ زمادمینی قدر چا اونه کړو	نن زما په زړه خفګان دے دہر خفګان دے لوټ د مینی گلستان دے دہر خفگان دے هیڅ زما د ژوند مزه څه پاتې نه شوه اور په ما باندي جهان دے ډېر خفګان دے ډېر افسوس دے دوہ مئين خلقه بیلېږي ټول بدن مې په لرزان دے دہر خفګان دے غمازانو په ما اوکړي لوبي غاړي ډېر افسوس دے ډېر ارمان د ے دہر خفګان دے دا خو زړۀ اوس زه د چاپه مخکښې کېدم چې او وايم دا څۀ شان دے دہر خفگان دے خدایه داڅنګه بې پته زمانه شوه د وفا ورک نوم نش…
روح مې پاتې څه له نور دے ولی نه مرم	له دې ژونده خوښ مې کور دے ولی نه مرم د غمونو چې ډېر زور دے ولې نه مرم زه له دي ژونده په مرگ باندی رضایم بل په ما باندي سور اور دے ولی نه مرم چې د جبل خاورو کښي پروت په ارمان ژاړم زړۀ مې پر مخي نسکور دے ولی نه مـرم زه هر گزنه قصور وار نه ملامت یم د دنیا راته پېغور دے ولی نه مرم دا تقدیر دامی قسمت دامی نصیب و و خپل قسمت رانه مرور دے ولی نه مرم دایو درد او یو غم نه دی خدایه څۀ کړم ډک د غمه زما کور د…
په نصیب کښې بې مې ليک د جېل سختي وه	په نصیب کښې بې مې ليک د جېل سختي وه په دنیا کښې د اسې کېږي پرواه نشته پاک الله زما آسره او مدد گار شه که آسرې نورې خورېږي پرواه نشته زه فدا مطهر ډېر په زړۀ صفایم که هر څوک مانه سوزېږي پرواه نشته
بي مطلبه یاران څه که د چا ډېروي	بي مطلبه یاران څه که د چا ډېروي په زرګونو کښې یو نیم وی ایماندار دوست صادقان یاران پخواله دنيا تبردي تن پرون چرته لیدی شي وفادار دوست پاک الله دې يو لاس بل ته محتاج نه کړي ما اونه لیدو دنیا کښې مددگار دوست مخامخ به دې سټي په ژبه ډېر ډېر پشي شابه درکوي ظالم گوزار دوست داسې وس دې مطهر له خدائې ورنه کړي چې دنیا به ورته اووائي غدار دوست
مطهر فداکیلي چې ډېرې او کړې	لکه څنګه چې بې درده دي زما خپل داسي مه شه په دنیا کښي دبل چا خپل چې په داسې يو لوئي غم دې پکار نه شي په راحت کښي دي پکار مه شه بیا دا خپل ننگ ناموس پښتو حيا چي پکښي نه وي څه پکار ده خپلولي د بي حيا خپل نن په زړه می د کيلو غرونه پراته دي معلوم شوي ماته ښه دې بې وفا خپل د دنیا خپل په دنیا کښې پکارېږي څوک به څه کړي دابي خبره کبریا خپل مطهر فداکیلي چې ډېرې او کړې پکارېږي په دنیا کښې د دنیا خپل
خدايه اوباسي د جبل نه ما په وخت	خدايه اوباسي د جبل نه ما په وخت ښه زما کړې خپل نصیب قسمت او بخت نور مې پاتې مه کړې جېل کښې پاکه خد ايه له دې نه به نور څه وي حالت سخت فقيري زما قبوله په خپل کورده دلته زه نه قبلومه تاج و تخت د جبل زمکې او خوړې مې دتن غوښې سر زما پروت وي د زمکې پۀ بالخت
اے زماسټې کړېره روزانه	اے زماسټې کړېره روزانه در ته پخه کړه قسمت یو بهانه داسې حال د چا په ځان پېرزونه وي لکه جوړه مې شوه سوې افسانه زمانې راسره ډېرې د هوکې او کړې څه به ستایم دا بی قدره زمانه که خبر وی چې د مینې قدر نشته اوس به ماته هیچانه وی دیوانه داد عمر اشناسترګې نا اشنا شوې په نظر کښې ئې زۀ راغلم بیگانه مطهر فدا غریب ملامت نہ دے خپل نصیب ورته اوس خانې جېلخانه
ستاد عمر درد ته هیچا خیال اونه کړو	اے زما د له پرېش بشانه ژاړه ژاړه ته به اوچوې د خفګانه ژاړه ژاړه تا ته هېڅ ملامتیا او قصور نشته کړې ډېر غم ستړی ستومانه ژاړه ژاړه په ژړا ژړا راحت ډېر حاصلېږي شي داغم به کم لتـانـه ژاره ژاړه ته د ډېر قدر لائق وې خو افسوس دے دنیانه وه قدر دانه ژاړه ژاړه ستاد عمر درد ته هیچا خیال اونه کړو اوس کیلې مه کړه هیچانه ژاړه ژاره هغې زړه چې خپل درد تاته ډېر ستائبلو هغه زړه شو جد استانه ژاره ژاړه ډېر بې درده ب…
هیچا اونه کړو زما د ډېر خدمت خیال	زما څومره وو په زړه د محبت خیال چی خطانه شو زماد صداقت خیال ډېره زیاته مطلبي دا زمانه ده نن ما اولیدو ددې خلقو تر حاجت خيال قدردان خلق دنیا کښې پاتې نه شو افسوس راشي د بې قدرو په غلط خیال لکه څومره به زما چاسره خیال و و دومره نه وو د هغی خلقو او چت خیال هیڅ په مال و سر زما څه پروانه وه خو کولو مې د بل به د عزت خیال د از ما وفاداري کړه خلقو هېره هیچا اونه کړو زما د ډېر خدمت خیال اوس په تېر ساعت پس…
ژوند مې تېر شو او تېرېږي په لوئې غم کښې	نه نورے کي په ژړا قسمت زما معلومېږي بې وفا قسمت زما بې د غمه نور څه ماته حاصل نه شو اميدونه کړل تالا قسمت زما زما د زړه نه ځي د وينو داري راسره نه کړي وفا قسمت زما ژوند مې تېر شو او تېرېږي په لوئې غم کښې بې وفادے څومره دا قسمت زما زه فدا مطهر سیال به په دنیاشم که اوس ښه کړي پاک الله قسمت زما
ځکه جوړې مې په مخ کړې اوښکو لاري	نن مې بيا د زړه نه ځي د وینو داري ځکه جوړې مې په مخ کړې اوښکو لاري بیا په زړه می د هجران دردونه راغلل د افسوس ارمان ارمان و هم کوکاری خدایه هیڅوک می غمخوار مدد گار نشته چاتها و اروم غمژنی سترګی خواري ھائے افسوس دے څه بی قدره زمانه ده چې تېرېږي نن په ما باندې دشواري زه یم پروت د حسرتونو یو مقام کښي ھائے افسوس دے مطلبي دنيا مكاري د دنيا بي ترسو خلقو ته اپیل دے مطهر فدادی پرېږدي په قلاري
چې ظالم خزان گلونه غورزوي	کۀ زړۀ سرې وينې ډنډونه غورزوي سترګې هم اوښکې سيندونه غورزوي زړه زما زرې زرې او بـــــ اســـــرې شو بېلتون پرې د غم غرونه غورزوي بلبلان کړي فريادونه په چمن کښې چې ظالم خزان گلونه غورزوي د بې رحمو زړه به نرم هرگز نۀ شي که پرې څوک د سوز آهونه غورزوي په غم سترے زړه د نورې ګیلې نه کړي په ځان څه له ډېر غمونه غورزوي دي بي قدره زمانه کښي وفا نشته دابي ترسه امېدونه غورزوي مطهر فد اگرم نہ دے عشق اور دے ځکه…
نن زه وینم په نادارو ظلم زور شو	د دنیانه زما خد انکو چې زړه تور شو دا ددې زمانې ژوند راته سور اور شو بېڅ انصاف دې زمانه کښې پاتې نه شو هر رسری وینم ظالم او زياتي خور شو په پردي حق سترګې پټې کړي ظالم شي نن زه وینم په نادارو ظلم زور شو د حرامود حلالو تمیز نشته چې په چا مې نېک ګمان وو هغه چور شو که یو مشر ته انصاف په لاس کښې ورکړې په دې پوهه شه چې په سپینه ورځ شبکور شو
نم گورم چې روزگار دے د رشوت	څومره گرم نن بازار دے د رشوت نم گورم چې روزگار دے د رشوت باطل حق شي حق باطل شي هائے افسوس دے جهان واړه طرف دار دے د رشوت بی انسافه ډېره زیاته زمانه شوه انصاف نشته هر یو کار دے د رشوت په غريب سري زور ظلم زیاتی کېږي په رشتیا ظلم گزار دے د رشوت د اقبال ستوری می تت نصیب کوټه شو داهمه خلق ازار دے د رشوت په فدا مطهر هیچا ترس او نۀ کړو هر سر بې شکه یار دے د رشوت
حاجت مند که حیادار وي خو سپکېږي	په دنیا کښې ډېر نـاکـاره وي حاجت په حاجت د بنده کم شي دېر عزت حاجت مند که حیادار وي خو سپکېږي چې د نه سړي کوي زاري منت خدائې هغې خلقو له ورکړه دولتونه چې يوه پېسه ئې کنړ له پۀ دولت هغه خلق نن د کلي مشران دي چی کول به ئی په ډوډی د بل خدمت پښتنو نه دولتونه پښتو یوړل رزیلان ځکه دنیا کښی شو او چت دا آخره زمانه شوه ښه پوهېږم ځکه کم شوپه دنیا کښی محبت
دهغه نه به هر وخت قربانیدل	هغه خلق چی صادقان به یاد بدل بي مطلبه یو تر بله زار بدل نشته نه وینم زه هغه څوک دنیا کښې چې په سخته دیو بل پکارېدل چې به چالږه نيکي ورسره او کړه دهغه نه به هر وخت قربانیدل هغه خلق دي نن ټول د خاورو لاندې په یاری دوستی چې ډېر ښه پوهېدل زما د اسې زمانې سره گزران دے نن یاران می صادقان اونه لیدل مایویارد زمانه کښې پیدا نه کړو یاران نشته د مطلب دی گرز بدل مطهر له دې يارانو ډېر موړ دے هیڅ په دې يارانو …
زه د يار د مينې جام څښم شراب څه کړم	زه د يار د مينې جام څښم شراب څه کړم د زړه غوښې مې خوراک وي کباب څه کړم هر یورک د خپل بدن می شو تار تار نن غم زما کړو تن رباب زۀ رباب څه کړم په خُلې وايم ورسره مدام یار یارزه نور مې هېڅ نه دي ازده زۀ کتاب څه کړم زه لا هو يمه د عشق په لوئی دریاب کښې په دنیا پایا به دریاب څه کړم
په گلشن د سرو کلونو خزان راغی	په گلشن د سرو کلونو خزان راغی شکه نن په بلبلانو خفگان راغی د گلاب گلونه رژيږي ښه ئې وينم درد و غم د بېلتانه می په ځان راغی په دیدن د جانان نه ووم لاسبراب راپسي چي بيا لښکر د هجران راغی ماکیله به لاکوله خو افسوس دے جدائی شوہ ہائے افسوس دے ارمان راغی ما به نوم د عاشقئی اخستی نه وو مگر څه کړم چی قسمت می دا شان راغی مطهر فدا بیمار د غمه پروت دے زر به جوړ شي که تپوس له ئې جانان راغی
خو اصلي خبره دا هم ده یارانو	خو اصلي خبره دا هم ده یارانو نن پرون خرڅونه کېږي په مېلمه څه تیار هغه دیار خبرې نشته ځکه هر سرے تنګېري پۀ مېلمه مطهر فدارشتیا خبرې اوکړې ه چې زارېږي په مېلمه
د کچه سړي خوله بس عبث و ئيكي	د کچه سړي خوله بس عبث و ئيكي سپک سړي سره اصیل سرے سپکېږي چې په اصل نصب كم وي بيخ تي نه وي که ځان ډېر هوښيار ګنړي خو د هوکه کېږي چې د بل قدر عزت ورسره نه وي دے پۀ خپل عزت بیا څه پوهېږي که سود زیان دیو پېسې ورسره راشي د هغې نه به دنيا ټوله خبرېږي هېڅ اعتبار ئې پۀ دوستئ څه پکار نۀ دے یارانه به ئې دوه څلور ورځې چلېږي پوچ کوئي د داسې خلقو يو عادت وي د اعادت ئې تر آخره نه هېرېږي مطهر له داسی خلقو امان …
کاش که مایو ځل لیدلے دابشر وے	عاشقئ کښې ډېر افسوس زما په حال دے چې مشکل راته د خپل اشنا وصال دے دا خو ګرانه ده چې ټول عمر هجران وي یو ساعت د بېلتانه راباندې کال دے کاش که مایو ځل لیدلے دابشر وے ورپسې لکه مجنون زما مثال دے خدائې يو د اسې خوږ بشر دے پید ا منور چې ټول جهان ئې په جمال دے نه ئي سیال د جمال شته نه به پیدا شي که څوک دې کښې شک کنړي غلط ئي خيال دے د جهان په معشوقو کښې وفا دار دے قربان ځکه ترې زما د اسر و مال دے زه چي …
د هجرانه به لوئی غم په دنيانه وي	زړه خو ګېږي سترګې هم ورسره ژاړي نور به څه بیان کوم په جارد غم د هجرانه به لوئی غم په دنيانه وي جدائي وي په رشتیا انگارد غم خوشحالي په دې فاني دنيا کښې نشته مطهر ځکه لیکي اشعار د غم
څه بلاده چې ازار دی زما زړه	څه بلاده چې ازار دی زما زړه ناقرار شوم ناقرار دے زما زړه په علاج ئي نه پوهېږم خدايه څه کړم د مود و راسي بيمار دے زما زړه په دارود طبیبانو به جوړ نه شي چې خوړلے لوئی خامار دے زما زړه عاشقئ نه لوئی مرض په دنیا نشته دي مرض کښي گرفتار دی زما زړه چاله ورشم فريادي چې مې پکار شي نن دهر چا منت بار دے زما زړه نه به یار اوکړي وفانه به مې يار شي عبث څه له امیدوار دے زما زړه خوار و زارپه نصیب کم زه مطهری غمژ…
چې به ئې پلار نیکه خوړې د بېرو پانړي	چې به ئې پلار نیکه خوړې د بېرو پانړي هغه خلق خوري د کابل کشمیر فروټونه چې د پلار نیکه به ئې کور کښي کنډول نه وو هغې خلقو کورته راوړه پلېټونه مطهرة فداداد خدائی حکمت دے څوک فقیر کړي چاله ورکړي غټسټونه
بيا مې زره له خدایه غم د جانان راغی	بيا مې زره له خدایه غم د جانان راغی تکلیفونه او دردونه خفگان راغی بیازخمونه مې د زړۀ واړۀ تازه شو خبر صبا سحر د جانان راغی دي خو زړه له مي مر هم د وصال نه وو درد و غم تکلیف مې واړه په ځان راغی زه پوهېږم چې جانان می جانان نه شو داپوره زمانن خیال او کمان راغی نه پوهېږم چې څه او کرم وارخطایم بي وفا باندي منين ووم ارمان راغی حبراني ده پرېشاني ډېره سوداده نې پۀ گلشن مي طوفان راغی
خدائي دي خبر کړي اوس په سر امتحان راغی	درېغه درېغه چې د عشقه نا خبر وی پۀ بې غمه تن مې څومره لرزان راغی يابي غمه ګرځېدم یا په غم باندې اخته شوم راحت لاړو د غمونو دوران راغی گیله منده زمانی نه یمه ډېر په هیچا کښی وفا نشته تاوان راغی د تقدیر مخکښي تدبير څه اثر نه کړي دا تصدیق زما د زره نن زمان راغی خلقه واوری داز ما فریاد نن و اوری په زړه غم می بے حسابه په ځان راغی د از مادے تازہ حال تازه غمونه چی منین شومه تالا شو مه زبان راغی مطهر نن …
روغ سری به لېونی د بيابان شي	دریغه نه وے ډېر غمونه محبت کښي کاش که نه وے ډېر غمونه محبت کښي روغ سری به لېونی د بيابان شي داسې ډېر دي عذابونه محبت کښي عقل هوش صبر قرار د عاشق نه وي شي مقام ئې ځنګلونه محبت کښې بیماران د محبت همیش کړېږي کہدے نه شی علاجونه محبت کښي سر و مال پۀ محبت کښې قربانېږي شهيدان دي عالمونه محبت کښي که په راز د محبت څوک خبر نه وي ور معلوم به شي رازونه محبت کښې
کړي له درده فریادونه محبت کښي	د بلبل داپرهرژلې سینه گوری کړي له درده فریادونه محبت کښي عاشقان کله په سر و مال حصار وي پتنگان سوزي زرګونه محبت کښي بي له درده بی دغمه نور څه نه وي نه جوړېږي پر هر زړونه محبت کښې د عاشق مرگ خو افسوس او لوئی ارمان دے پۀ زړۀ يوسي ارمانونه محبت کښې مطهر فدا چې عشق کښې گرفتار شو ډېر ليکي د غم شعرونه محبت کښې
له دې غمه رانه ځان او جهان هیر شو	پردے غم زما د زړه نارا چاپېر شو له دې غمه رانه ځان او جهان هیر شو غم پر دے دے خدایه زه د غمه مرمه دا کوم غم دے چې تولې نه راته سپر شو حسرتونو مې زړه د اسې بې آرام کړو چی نن خیال زماد مال و سره تیر شو ناکردې د زمانې شوې راته جوړې نور مې ژوند په دې دنيا ز هر ګنډ پر شو د حیا پرده دنیا ته چي ښکاره شوه پۀ زړۀ ښخ د تهمتونو می شمشېر شو زه به واخلم بدلونه څو څو رنګه که غماز چري زما په لاس کښي ګېر شو
یو موقعه په لاس راغلي د اميد وه	یو موقعه په لاس راغلي د اميد وه هغه وخت د چاپه لمسه تېروبېر شو ارمانونه به زما بیا اورژېږي مېږ مې که بد ظن لکه میری مي پښو کښې ګېر شو زه فدا مطهر سوی درد و غم یم يؤمنټ د انتظار راته اوس ډېر شو
چې پرواه مي پۀ بهار او خزان نشته	سپرلے راغے خو افسوس دے جانان نشته چی یار نشته خوشحالی می د ځان نشته وینم گورم هر طرف ته نوبهار دے زمایی دغمه نور څه گزران نشته دابهار خونن په ما یو سور انگار دے چی زما په خوا کښې شاه خوبان نشته پرېده پرېده چې غمونه په ما زوروي عاشقانو له راحت په جهان نشته د اسې غـم زمــا پــه ســر بــانـدې امبار دے چې پرواه مي پۀ بهار او خزان نشته
دومره صبر به اونه کړي عاشقان بیا	خدايه راولې زما هغه جانان بیا چې زۀ شم تري نه هزار ځلي قربان بيا کوم ساعت چې راپه یاد هغه دلبر شي تويوي مې په افسوس اوښکې چشمان بيا چی ئی حُسن په تمام جهان کښي خور دے راښکاره به کــلــه شــي مـاه تــابــان بـیـا که یو ځل نن راښکاره ښکلے بشر کړي شرمنده به په خپل حسن شي خوبان بیا لکه زه چی صبر ناک یم په جهان کښي دومره صبر به اونه کړي عاشقان بیا كة نظريۀ مطهر فداد ياروي هېڅ به نۀ لري په زره کښې ډېر …
څه اعتبار په دې يارانو پکار نه دے	که دوستان ته لټوې نه پېدا کېږي صادقان په دې جهان کښي نه ښکارېږي د زړګي دخوګېدو څوک پاتې نه دي نن په دې يارانو زړه چرته خوګېږي په راحت کښې هر سړی به دې یار دوست وي لاچاری کښـې بــــه لـتــانـــه ټول پټېږي څه اعتبار په دې يارانو پکار نه دے کنر کیان او تکان واړه معلومېږي ته په مینه چائې ډوډی خدمت به ئې او کړې بیا به وائی او می و هلو نور به کېږي كه نبكي ورسره ټول عمر ته او کړې امید نشته چې بس ستا به …
سې پۀ خُلۀ درسره یو وي پۀ زړۀ نور وي	سې پۀ خُلۀ درسره یو وي پۀ زړۀ نور وي دوستئ کښې به دې د اسې سړے اور وي په خوږه خوږه کښې د اسې ګزار در کړي څومره وس چې په تا رسي د مخ توري سې رنګه ددې د هر دايــاران دي چې په لږ څه ورسره صبا پۀ شور وي
په تاسلام زما سلام تانه قربان شمه قربان	په تاسلام زما سلام تانه قربان شمه قربان څښلی مې ستاد مینې جام تانه قربان شمه قربان شم به خوشحال که قربان ستا محبت کښی شمه دا می ایمان دا مې اسلام تانه قربان مینه دنیا کښي بي لتانه ده بی ځایه صنم ته ئې د خوګ زړونو آرام تانه قربان رب خو دي ستا دیدن آسان کړی دا ارمان دے زما چی شمه ستاد در غلام تانه قربان
سر و مال پۀ محبت کښې قربانېږي	در بغه نه وي ډېر غـمــونــه محبت کښي څومره ډېر دي تکليفونه محبت کښي روغ سری به لېوني شي د خنداشي اسې ډېر دي عذابـــونــــه مـحبـت كښي سر و مال پۀ محبت کښې قربانېږي شهيدان دي عــــالـــمــونه محبت کښې که په راز د محبت څوک خبر نه وي ور معلوم به شي رازونه محبت کښې دبلبل په وینو سرے سینے ته گوره کړي له درده فرياد ونه محبت کښي
عاشقان کــلـــه پـــه ســر و مــال ويــريــري	عاشقان کــلـــه پـــه ســر و مــال ويــريــري پتنگان سوزي زرگــونـــه محبت کښي بے له دردہ بے دغمه نور څه نه دي نه جوړېږي پر هـــرونـــه محبت کښي د عاشق سړي مرگ هم د ډېر افسوس وي پۀ زړۀ يوسي ارمـــانــونــه محبت کښي مطهر فدا چې عشق کښې بنديوان شـو جوړوي د غم شعرونه محبت کښي
اخبر به له دنیا نه ارمانونه په زړه یوسم	اخبر به له دنیا نه ارمانونه په زړه یوسم نيمګړې نيمه خوا به امېدونه په زړه یوسم قسمت زما کوته و و بخت مې او نۀ کړه ياري مانه وې چې به داسې حسرتونه په زړه يوسم دې ډېرو اسوېلو مې هرگز اونه کړو اثر آه زه به د هجران سوي داغونه په زړه یوسم د زلفو په تار زړه زما اونه کند لے شو پوهېږم چې به کور ته پرهرونه په زړه یوسم ډېر سترے زہ فدا مطهر کرمه درد و غم زه د درد و غم به ډېر درانه پنډونه په زړه یوسم
لیدی چې مې هم د اسې مزېد ارې سترګې ستا	لیدی چې مې هم د اسې مزېد ارې سترګې ستا قسم دے ډېر اثر لري خماري سترګي ستا زخمونه مې دي سترګو کښې بهېږي ترې رودونه زما په شان د رب نه کړي بيمارې سترګې ستا زما بی حیاسترګو زړه ته اوکرل غمونه دارنگ بی حیا مه شا حياد اري سترګې ستا الله دې نه کړي بل زما په شان پۀ زړۀ سورے په زړعۀ کښې جوړوي د وينو لارې سترګې ستا د زړه نه به د غم شي مطهره آواره مری که پۀ دیدن شوې اوږې خوارې سترګې ستا
ليلي زماد حاله څه خبرېږي او که نه	ليلي زماد حاله څه خبرېږي او که نه ته هم په درد د مینې څه پوهېږي او که نه آهونه د عاشق خویو طوفان پیداکوي چپو چپو غمونو کښي ډوبېږي او که نه پتنگ که سوزي شمع هم سوزي او ژړېږي چې ته لکه د شمعې هم سوزېږي او که نه زما خوپه زړګوټي د غم کونړے دے لگیا ته هم چرته د زړه په رنځ کړېږي او که نه دازه مطهر و ایم یو تر بله شویے قربان فناپۀ محبت کښې خوشحاليږي او که نه
زه په بازار کښې د دنيا عبث وفالتوم	زه په بازار کښې د دنيا عبث وفالتوم نشته وفا که په وفا پسې دنيا لتوم دايو بې درده زمانه ده زه کیله نه کوم يمه نادان چي د خپل سوي زړه د واليوم چی یوتر بلکه ځارېدل هغه یاران نشته دی څهبه د مینی قدردان زه نن صبا لتوم ما وي که ما غم لیونے کړي ننگ به اوکړي صنم داخواب و خیال دے چې زه نن ثاني ليلى لټوم د زړۀ پۀ وينو ئې ليکلي دی شعرونه همه زه چي ديوان د مطهر غريب فد التوم
وایم چې اوس زما د مينې جهان او دې سوزي	وایم چې اوس زما د مينې جهان او دې سوزي زماد عمر تمنا او ارمان او دې سوزي ما وي آباد به شي آباد نه شو آباد د نه شي زماد عشق د محبت گلستان او دې سوزي پرېږده چې اوسـوم لمبه شمه لوخره شمه نه غواړم دا چې په مازړه د جانان او دې سوزي چې دوه منين جد اکوي اخلي د زړونو ازار دا غمازان د عاشقانو په شان او دې سوزي د شق انگار سره چي لوبي مطهره کولې مشکل و سال دے خوپه اور د هجران او دې سوزي
په ژړا به درته وایم په ژړا به درته وایم	په ژړا به درته وایم په ژړا به درته وایم چې یو ځل را مخامخ شوې بې وفا به درته وایم درته څيرې به ګرېوان کړم په مخ سر به بیار اکېږدم په سلګو سلګو هم د اسې تګ اشنا به درته وایم تا مې اوسسوزول ارمانونه باقي ژوند دې راته اور کړو خوشحالي دې زما لوټ کړه د اصفا به درت و ایم تا خو ډېرې څو څو ځله د وفا کړې وعدې وې بي وفاوي ، بې وفا وي زه هم دا به درته وايم مطهر فدا کرم نه دی چې ګیله کړي زمانې نه مینې نشته م…
ته ئې ډېره بې وفا ، اے د غم ډکې دنيا	ته ئې ډېره بې وفا ، اے د غم ډکې دنيا ته ډېر غم له ئې پېدا اے د ې پېدا، اے د غم ډکې دنيا نشته هیڅ په تا اعتبار نه پرېږدې څوک په قلار کړې خواره مئین جدا، اے د غم ډکې دنیا درد و زړونه هردم شي په غم قلم قلم ارمانونه کړي تالا، اے د غم ډکې دنیا که څوک ډېر دي نن خوشحال نور څه نور څه خيال وي کور ئې غم صبا، اے د غم ډکې دنیا مطهر فدا ،غریب ژاړي ډېر په خپل نصیب دا به وي د رضا اے د غم ډکې دنیا
که زۀ سوز برم لوکی کېږم پورې اور وي پۀ ما	څه اوشو که زړه ګوري، دردونه څه مئین خو نه يم که زهکومه فریادونه څه مئین خونه یم که زړه زما سورے سورے وي هېڅ آرام نه کوي جورد هر گزنه شي زخمونه څه مئین خو نه يم که زۀ سوز برم لوکی کېږم پورې اور وي پۀ ما هسې به نه راځي خوبونه څه مئین خونه یم هسی به زانکم لکه تال د ځان په خود به نه یم وي دي چپي چپي غمونه څه مئین خونه یم هسې به زه د قیامت سختې په دنیا تبروم وي که هر څومره عذابونه څه مئین خونه یم په م…
عبث ليل و النهار په دين فاني	نادانه پرېږده د دنیا محبت څه ناز بدل په دي فنا محبت عبث ليل و النهار په دين فاني کړې اندېښنې غم او سودا محبت تمام غم غم دے دا ياري د دنیا زړه کښي پیدا کړه د الله محبت په حقيقت کښې دنيا بې وفا ده راشها ختیار کړه د عقبی محبت د خدائي رسول پۀ محبت کښې مړ شه اے مطهره اوکړه دا محبت
زما ستاسره قسم دے زړۀ کښې پټ ډېر محبت دے	بلاګانې کۀ دې واخلم خفه کېږې خو به نه که زه ستا نه ځان قربان کړم حبر انېږي خو به نه زما ستاسره قسم دے زړۀ کښې پټ ډېر محبت دے که زه او وایم چې ستا يم نو قهرېږې خو به نه زه به تا له په خپل زړۀ کښې يو د مينې کور آباد کړم چې يوازې په کښې اوسې نو تنګېږې خو به نه ستاد ډېرو خوږو سترګو زه به ډېر خاطر کومه بي وفاد چاپه شانې ته یادېږي خو به نه اف د عشق په دې جهان کښې طوفانونه زلزلې دي که څه ډېرې سختې راشي …
هغه زړۀ چې روغ رمټ و و شوز خمونه پرهرونه	ماد مينې قدر او کړو خوجانان کښې وفا نشته اف زما په دي نصيب کښی هم ژړا ده خندا نشته هغه زړۀ چې روغ رمټ و و شوز خمونه پرهرونه اوس کړېږي نه جوړېږي چي د وصل دوا نشته ډېر ما تېرې سختې کړي د بې ننګو محبت کښې د بې دردو په ډېر غم کښې هم ژړاده خندا نشته افسوسونه ارمانونه ډېر غمونه فریادونه داز ما د پاره بس دے دی نه زياته سزا نشته زارېدل چې یو تر بله هغه مینې پخوانۍ وې نن وفایۀ معشوقو کښي مطهرة فدانشته
افسوس دے د بې ننګو محبت کړمه تالا	افسوس دے د بې ننګو محبت کړمه تالا زه ډېر خپلې وفا او صداقت کرمه تالا مخ تورشه د بې ننګو جفا کارو معشوقو قسم دے پہ اعتبار هغې بې پت کړمه تالا ما وې چې زمانه به دومره نه وي بي وفا دا خیال زما عبث و وزه الفت کړمه تالا زماد محبت په باغیچه راغی خزان دا څومره بد می حال دے چی فرقت کرمه تالا کیله د چانه او کړم زه فدا مطهرنن هیچاته گیله نشته دے قسمت کرمہ تالا
ددنیا خلقو خود خانه جدا کرے یمه	غمه غم او نه کړې زۀ دومره بې وفـايـمـه چې ته زما ياري کوي او زه دستانه يمه ددنیا خلقو خود خانه جدا کرے یمه ښه شوه چی ته راسره نی چی یک تنها نه یمه که دې نه زيات تريسکي وي هم زغملی شمه زه د بی درد و ظلم زور ته وارخطانه یمه زه یم خوشحاله چی تنها غم سره لوبي كوم زه یم د غم غم شو زما غم نه جدانه یمه دي زمانه کښي نشته نه وینم د مينې قدر هیڅ گیله مند زۀ مطهر غریب فدانه یمه
په ډېر لوئی مصیبت کښې زۀ خپل ځان په خوب کښې وينم	جانانه رب دې خبر کړي ډېر خفګان په خوب کښې وينم په ډېر لوئی مصیبت کښې زۀ خپل ځان په خوب کښې وينم شان داسې راته ښکاري لکه دي سختې راتلونکې ستا هم د اوښکو ډک دواړه چشمان په خوب کښې وينم اباده چې زمونږ د محبت خورده دنیـاده نسکوره به شي پرمخې طوفان په خوب کښې وينم مونږ نه شي څوک زغملے سترګې مونږ ته د دنيا دي جدا به شو جانانه غمازان په خوب کښي وينم عبث زۀ مطهر دې شوم په مينه کښې زما به نصیب نه شي چې هج…
په ما دې او کړې دا څه چارې، دنیا مکاری	په ما دې او کړې دا څه چارې، دنیا مکاری زه خودې او خوړم خونخواری دنیا مکاری ماته بلاشوې، ښه بې وفا شوي مه نیسه ماته سترګې خواري دنيا مكاري مل می سودا شوه، ډېره ژړا شوه جوړې په مخ کړې اوښکو لاري دنيا مكاري زه نه جوړ پرم مرم ښه پوهېږم زړه مې و هي د وينو داري دنيا مكاري ظلم دي ډیر دے ، ترس دي هبر دے مطهر پرېده په قلاري دنيا مكاري
پرېږده چې ژاړمه هم داسې ژړېدلی ښه یم	پرېږده چې ژاړمه هم داسې ژړېدلی ښه یم لکه یتیم لارو کوڅو کښې لغر بدلے ښه یم د زړه زخمونه د تازه وي هډو جوړ دې نۀ شي خوند کړي دردونه محبت کښې درد ہد لے ښه یم فخر کنړم چې زۀ قربان خپلي شهرينې نه شم لکه فرهاد په خپلو وینو لمبېدلے ښه یم عشق اور اور دے اُف لمبه شومه لوخره شومه اودې سوزم لکه پتنگ زۀ سوز بدلے نه یم زه مطهر به لیونے دلیلی غم کښې شمه لکه مجنون پۀ شارو غرونو ګرزېدلے ښه یم
نن شوي معلومه ماته ستا هغه د غلا خبري	اوس راته مخکښې مخکښې کېږي هغه ستا خبری چې تاکــولــي مــاتـــه خپلې د وفا خبري هغه اقرار هغه وعدې او سو ګدونه څه شو چې اورم د اسې ستاد خلې نه نن سبا خبري نه وو ستا زړه کښې محبت څه نوره غلا غوندې وه نن شوي معلومه ماته ستا هغه د غلا خبري ما سرو مال درزاره ولو هیڅ مې باور نه وو ماستاد پاره به زغملې ددنيا خبرې ما به وئيل چې هم زمانې او زما به ئې ته زۀ څۀ خبر وم چې په تا کښې به وي دا خبرې تا خوزمالیون…
د زړۀ چينې چې تاندې دې باران ته څه حاجت دے	چې غم ئې راسره وي نو جانان ته څه حاجت دے زړه خوښ چې وي دردونو کښې درمان ته څه حاجت دے يم مست د عشق نشه کښې ځان جهان دے رانه هېر چې نه یم زۀ پۀ خود بیا ځان جهان ته څۀ حاجت دے کوم دزړه په وینو اوبه خورد عشق دباغ د زړۀ چينې چې تاندې دې باران ته څه حاجت دے کشتی د ارمانونو مې ډوبېږي زه پوهېږم په خپله فنا کېږمه طوفان ته څه حاجت دے په حال د مطهر فداکه نه دي څوک خبر بس بي اوره سوزېږي نور بیان ته څه حاجت …
ګران د معشوقو دي دیدنونه مسکینانو ته	درېغه چې يو ځل خو می خوب در دیار لیدلے وے درېغه مخامخ شي ګرېوان څيرې او درېدلے وے کله به ارمان زماد عمر رژیدلے وے زۀ چې مخامخ ورته په چغو ژړېدلے وے ګران د معشوقو دي دیدنونه مسکینانو ته داد فراق چغی چی اشنا خو اور بدلے وے ډېر دي خوش قسمته چې څوک مړ د يار په در کښې شي خدايه چې ما هم دغه اعلی رتبه موندلے وے څنګه چی پتنګ د مینی ادا کوي په شوق داسې چې زه هم لو خرہ شوے سوزیدلے وے دلیلی په قبر مړ چې وو …
ته لباس دروغ د هوکه وې تاوئيلي رشتيا څه دي	ماته مخ مخامخ نه کړې پاتې ستا او زما څه دي تا د مينې باغ تالا کړو تا کښې نور د وفا څه دي زما سترګې د ړندې شي چې بياستا سترګو ته ګورم تاد مخ د لګولو وايه پرېخي په ما څه دي کله هم پردي خپل ګڼي تازۀ خپل ګڼلے یم بس کيلې مانې شوې پاتې چې ستا نه ووم زما څه دي ما وې ته زما لیلی شي د مجنون لیلی به څه وه اف تہروتے یم چې وې مې کړي ماسره تا څه دي ما وي زما شیرینه ده وفا کښې ډېره مخکښې ته لباس دروغ د هوکه وې…
دې بې قدره زمانه کښې نۀ شو بوئي د وفا پاتې	مخامخ دې ماته نه شي بيا هغه بې وفاسترګي چي اميد ترې د وفا وو نا اشنا شوې اشناسترګي دا بې وفا سترګې چې زما په حق وي شوخي دومره سختې ما ليدلې نه دي د اسې د چاسترګې چې ډېر جوړ شي تهمتونه او انجام ئي جدائي وي عبث مه شه رسوا د اسې د هیچاد حیاسترګې دې سنګر له زمانه کښې درېغه زۀ چې پېدا نه وے څومره کړي ډېرو غمونو نن غمژني زما سترګي دې بې قدره زمانه کښې نۀ شو بوئي د وفا پاتې هیڅ د مینی قدر نشته خو زما شو…
سترګو سترګو کښې زخمونه دي جوړ کړي نه رغېږي	سترګو سترګو کښې زخمونه دي جوړ کړي نه رغېږي هغه سترګې دې اوس وينې سرې زما په ژړ استرګې د سرو وينو سېلابونه دي روان زما له سترګو هغه کم د اسې قصور وو چې اوس خوري مې سز استرگے نن زما په امیدونو خلقه اور اولگېدو زړۀ دې صبر يادې او چوي ړندې ښې دې زما سترګې ځان سره به څومره ډېر ارمانونه په زړه يوسي چې کوم وخت مطهر كړي له دنيا نه پناه سترګې
ګیله د خپل نه کېږي نه کړي څوک پرد و نه ګیله	ګیله د خپل نه کېږي نه کړي څوک پرد و نه ګیله د عاشقانو کېږي خپلو معشوقونه ګیله کیله مند زه یم کیله ته کړې ډېر افسوس دے صنم ماله خوراشي ډېره ستا له دې کيلونه ګیله که بی وفا بی وفا وایم زه په چغو چغو پۀ خود زۀ نه یم نه کوي څوک د لېونو نه ګیله خاموشي څنګه کړم اختیار پۀ زړۀ در انۀ پراته دي زړۀ مې شي سپک چی کوم ستاد ناکرد و نه ګیله تاد فدا مطهر غم څه غم کنر لے نہ دے ځکه پرته ئې ده پۀ زړۀ کښې د مودو نه …
ته ځان ساته زما د سوي زړه دوامه	که ستا په مینه کښې ځان ژاړم ته پروا مه کوه که شم لتا نه زه قربان ماته کرمتیا مه کوه غم اندېښنې ژړا به زۀ کړم چې مئين يمه ډېر داتاته نه وایم چې غم کوه خندا مه کوه زماد حاله مان خبر نه کړې خبر ښه نه ئې ډېر مصیبت کښې یم تپوس مې نن صبا مه کوه زه به هم دا وایم چې رب دې کړه د ا حسن نصيب غم مې په تانه شي پېرزو غم د اشنا مه کوه د زړه پر هر چې مې اونۀ ګنډي د زلفو په تار پرېده چې وينې ترې بهېږي ترس پۀ ما م…
غواړم چې ستا په محبت کښې شم لوږے سپېلنے	زه به پټ پټ غم تبر دوم آخر به مړ شم صنم ماته قسمت د پېخې کړی غم زما مه کوه زه دامنم چې وه لیلی پۀ محبت کښې فنا خودا مې واوره ته سیالی لکه لیلی مه کوه غواړم چې ستا په محبت کښې شم لوږے سپېلنے ته د فرهاد د شیرینی په شان وفامه کوه زه یم ،غریب غریب سره ستا محبت څه پکار ته د گنبد د شهزاد کنی پسې سودا مه کوه چې یو تر بله زارېدل هغه ختونه نه دي نن معشوقې نۀ کړي وفا ځان ته ګناه مه کوه دايو بې درده زمانه د…
ستامينې یم لوټلے راشه کوره زما حال	داستا ډېر محبت می خوشحالی ته نه پرېدي غمونه یو ساعت مې خوشحالۍ ته نه پرېدي ستامينې یم لوټلے راشه کوره زما حال آهونه د حسرت مې خوشحالي ته نه پرېدي خوړلي مې پۀ زړۀ دي ګزارونه د بېلتون دردونه د فرقت م خوشحالئي ته نه پرېدي په غم ما تېره شوله ټوله زندگي افسوس دے خپل خپل قسمت مې خوشحالی ته نه پرېدي
څه بې ترسه او بې درده د از مانه شوه	څه بې ترسه او بې درده د از مانه شوه چرته لاړ شم چرته پټ شم دنیا ماته جبل خانه شوه خوشحالي د مینې نشته غم ډېر دے ھائے پۀ دې ډېر د مینې بازار سوړ دی څومره تګه زمانه شوه تبر ساعت پسې همداسې لکه د مچ منګلې مروړم هیڅ په لاس نه راځي بېرته لوټ زما د زړۀ خانه شوه هغه څوک چې بل از ار کړي، هغه هم به زر از ارشي شمع هم سوزي اوس ګوره چې لو خړه پروانه شوه مطهر فدا غریب وی همیشه په مصیبت کښي زندگي د غریب ټوله ی…
اوس څه شو مطهر هېڅوک ئې نه کوي تپوس	پتنگ که ځان په شمع هر زمان لوږی کولو جانانه شمع هم ورسره ځان یو ځائے کولو تا هیڅ وفا اونه کړه زه عبث دي کړم تالا ماستانه ستا په عشق کښی ټول جهان لوږی کولو اوف ته د بد نظر نه دم به دم به ما ساتلی په ځائے د سپېلنو مې درته ځان لوږی کولو ماستاد عشق جهان به ورانېدو ته نه پرېښو افسوس دے تا زما د زړه ارمان لوگے کولو تا هغسی اونه کره لکه و و چی زما خیال ماستاد مجنون هغه جانان لوہے کولو اوس څه شو مطهر هېڅ…
ستا ټولې خبرې وي دروغ لباسي مينه وه	ډېرې دي خبرې لیلی یو خبره نه ده څنګه کړمه هېرې زۀ دايو خبره نه ده ستا ټولې خبرې وي دروغ لباسي مينه وه کړې ماسره دې رشتیا یو خبره نه ده د اسی که زۀ او وایم چې خبر دے خو خبر چرته دے تا چرې منلې زما یو خبره نه ده پرې مې ده چې ژاړم پرهرونه چې د زړه ستم اوشوې لوبي غاړی په مایو خبره نه ده مه کوه خواري بیا مطهره په لاس نه راځي ستانه شوتر عمره جدایو خبره نه
بيا مخامخ دي مۀ شه سترګې زما سترګو سره	بيا مخامخ دي مۀ شه سترګې زما سترګو سره پاتې د سترګو م ب رشته نه شوه ستا سترګو ته اف دم په دم زه ستا له سترګو زارید مه ولی هسې خواري وه زماستا بی وفاسترګو سره تا چې زما سترګو کښې خاورې ایرې واچولې اولگېدو وایه ستا سترګې د چاسترګو سره اے بی وفا تا مې د سترګو هېڅ خاطر او نۀ کړو کړي به داسې هیچانه وي اشناسترګو سره
څوک چې مئين شوي په دنيا ډېر ژړېدلي دي	څوک چې مئين شوي په دنيا ډېر ژړېدلي دي دیر زما په شان محبت کښې سوزېدلي دي زه که دروغ و ایم یو مـنـيـن نـه دې تپوس اوشي ما پۀ محبت کښی عذابونه ډېر ليدلي دي نه دې بيا روغ شوي که د ځان ډېر علاجونه کړي څوک چې په کولو د تورو سترګو لګېدلي دي او به منی دا چې مينه اور او سرې سړيکې دي چا چې د از ماسوي شعرونه اورېدلي دي څه له کړې ګيله بيا زماني نه مطهر فدا څوک چې عاشقئ تر مراده رسېدلي دي
ستا هغه وعدې او مينه څه شوله	ماته پېغور راکر لوز ماسترګو هیڅ چې مې خاطر او نۀ کړوستا سترګو ډېره مې له تانه کیله اوشوله داسې نظر نه وي د اشناسترګو تا چی زما سترګې یو دم هېرې کړې و اخستې په مخه ته د چاسترګو ستا هغه وعدې او مينه څه شوله او کوره لږ ماته په بینا سترګو ژاړه خپل قسمت اوس مطهره ته ته ني جداخړی ددنیاسترګو
ورېږي مې پۀ زړه راشه د خدائې د پاره تـه	خوږې خوږې پۀ زړۀ لګي د استا خوږې خبرې ډېر خوند دې کړي خندا ناز و اد ا خوږې خبرې ورېږي مې پۀ زړه راشه د خدائې د پاره تـه چې او کړو سره دواړه په خندا خوږې خبرې رازه چې شم قربان په شان د سپېلنو در ته لوږی اثر په تا اونه کړي د بل چا خوږې خبرې زۀ پوهه شومه چې سترګې د دنيا شوې راپسې سود چرته شي په مونږه د دنيا خوږې خبرې کړي خوند پۀ محبت کښې د اخوږې خوږې خبرې الله دې پاتې نه کړي ستــا زمــا خوږې خبرې د …
په شان د لیونون مي نۀ کړي غم دي ليونو	په شان د لیونون مي نۀ کړي غم دي ليونو یادومه د مجنون او د لـيــلــی خــوږې خبرې یر پر مه وعده راسره اوکړه دوفا چې نه به پرېدې ماسره هم دا خوږې خبري د خدائي دپاره شاته هيچرې نه کړي گزار هم داد مطهر غريب فدا خوږې خبري
رسو الکه مجنون شوم په تهمت کښې د لیلی	ارمان و و درد و غم و و محبت کښي د لیلی برباد مي زندگي شوه په الفت کښي د لیلی امید د وفا ډېر مي تر کولو خو افسوس وه ډېره غداري په طبعیت کښی دلیلی افسوس دے خبر نه ووم زه په راز د محبت رسو الکه مجنون شوم په تهمت کښې د لیلی د ډېره سوخته زړه زما شروع کړل اسويلي چی یاد می شي ډېر ظلم کوم ساعت کښي د لیلی اوس هبره مطهر فدادي كري دابي وفا تر څو به غمژن گرځي په فرقت کښې د لیلی
خپل وطن په ماسور اور شو، زمانه شوه مطلبي	د دنیا نه مې زړۀ تـور شـو زمــانـه شوه مطلبي د یارانو حالت نور شو زمانه شوه مطلبی زه شوم موړ د زمانې نه د هر چا د يارانې نه رنگ لباس پۀ دنیا زوړ شو، زمانه شوه مطلبي بي وفا یاران ګرزېږي، زړۀ پۀ هیچانه خوږېږي دا آواز په جهان خورشو زمانه شوه مطلبي زه به وایم خپل حالونه پۀ زړۀ بار دي ډېر غمونه خپل وطن په ماسور اور شو، زمانه شوه مطلبي ھائے دنیا دہ د ارمانه، مطهر شو ډېر پرېشانه په ژوندون مړی د کور شو، …
د بلبلانو مشغولا شوه د ګلانو سره	د زړه زخمونه مې تازه شود بهاره سـره د بلبلانو مشغولا شوه د ګلانو سره زمانه ښه دي بلبلان کوي ديدن د ګلو نه شو نصیب زمــا وصال چرې د پاره سره ماته خزان او بهاریو دے څه تپوس مه کوی زما گزران شود بیلتون د شور انگاره سره سترګې کړم چاته زه راپورته شي په چا به خوږې نه کړي ياري څوک مصیبت کښي د لا چاره سره د مطهر فدا غریب دے خلقو حال دکتو چې شو مصروف د محبت سوي روزگاره سره
اے دنياته بې وفائې دوه مــنــيــن جـدا کـوي	اے دنياته بې وفائې دوه مــنــيــن جـدا کـوي په غم خوښه د هر چائې دوه منين جداکوی څوک خوشحاله نه شو تا نه خالي نه ئې د خفګانه ته د کم که سودائی دوه مئین جدا کوي په لړزان دې ټول عالم كړو، مل د هر سړي دې غم کړو ته د غم په ورځ پېدائي ،دوه منين جدا کوي نور په تا څۀ نیازېدل دي، څه په ژوند خوشحالېدل دي په رشتیا دار فنائي، دوه مئین جدا کوي مطهر د بې آرام کړو، سر په غم دې صبح و شام کړو وایه نور ورته څه وا…
يا الهي زما د یار هغه در کوم ځائې دے	يا الهي زما د یار هغه در کوم ځائې دے هغه آرام زماد جان و جگر کوم ځائې دے دومره د اوکړي تپوس نن زمانه اهل جهان چي يار زما په زړګي شام و سحر کوم ځائې دے دا څه ژوندون دے چې مشکل دے خوږ دیدن د صنم نه وینم سیال د صنم د اسې بشر کوم ځائې دے واره جهان شو منور زما د یار په جمال افسوس کوم چي هغه شمس و قمر کوم ځائې دے زه مطهر فدا به نه ووم په دنیا کښې ذلیل مگر په ماد رحم دومره نظر کوم ځائې دے
تا چې دا څه اوکړل معشوقې خو د اسې نه کړي	ما وې زۀ مجنون یم ته زما خوره لیلی ئي دم په دم له تانه زارېدم ته بي وفائي تا چې دا څه اوکړل معشوقې خو د اسې نه کړي ته يوه د هوکه وي معشوقه نه وي بلاوي ما وې زۀ فرهاد یم ته زما خوږه شېرينه ئې ستا کبر زوال شه څومره ګرانه ته په ماوي ډېره په ټولي د معشوقو کښې مخ تورنه شوې ته يو بې وفا خدائې پېدا کړې په دنيا وي ډېر دې پۀ اعتبار لوټلے زۀ مطهر فدایم ډېریمہ تہروتے چې زه د اووم او ته داوي
چرته د اسې نور د دنیا عیش و عشرت خوند کوي	ډېر د وفادارو معشوقو محبت خوند کوي چرته د اسې نور د دنیا عیش و عشرت خوند کوي نشته قدردان د محبت پۀ دې دنيا کښي نن درد چې شي د دوه و زړونو یود نهایت خوند کوي خدائې دې نۀ کړي څوک د بې وفاو محبت کښې ګېر عشق کښې د سيالانو هم دیوانه حالت خوند کوي شاره نن بی ننګو معشوقود وفا لاره کړه څومره دل داري وفاداري صداقت خوند کوي د مينې د بې قدرو مطهر فدا تالا کړلو خدائې ته دا منظور به وه اوس ډېر قناعت خوند کوي
نه ووم زه به والله بي وفا اے دنیا	نه ووم زه به والله بي وفا اے دنیا ستادا خیال او گمان دے خطا اے دنیا زه عاشق و وم صادق پۀ دې او کړه باور بې وفا په رښتیا وہ لیلی اے دنیا څومره ډېر ژړېدم کریدم سوزیدم وو ډېر غم دم په دم به زما اے دنیا بیوفا بې پروا چې لیلی وه زما وایه اوس دا قصور وو د چا اے دنیا وي ډېر به ارمان غم خفگان جاودان مطهر ته چې ته شوي بلا اے دنیا
پرېږده چې ډېر ژاړمه قسمت زما ياري نه کړي	پرېږده چې ډېر ژاړمه قسمت زما ياري نه کړي بخت چې شي کوټه د چا نصيب مدد ګاري نه کړي چاله ننواتې ورشـم چـاتـه حـال کـړم خپل بیان څوک په مصیبت کښې د خوارانو دلداري نۀ کړي درد و غم خفگان مصیبت نور له دې نه زیات به شي اورم چې رېبار پۀ راستئی مخکښې ريباري نۀ کړي ډېره د بې قدرو زمانه شوه دا افسوس کوم دې ټګې دنيا کښې نن هیڅوک مدد ګاري نه کړي څه اوشو که نن پروت دے جیلخانه کښې مطهر فدا بې د پاک الله نه دبل …
په مصیبت کښې خپل پردي نه پکارېږي د چا	په مصیبت کښې خپل پردي نه پکارېږي د چا دا ډېرې سختې د غم شپې ورځې تېرېږي د چا خدایه داڅنګه زمانه شوه حبر نبرمه زه چې په يارانو ددنيا زړه نه جوړېږي د چا داسې بې درده ټـــــه زیـاتــه زمـانــه شـوه ولې دا مطلبي او فريبي دنيا خوښېږي د چا زما قسمت کښې به دا غم او تکليفونه وو ډېر ليک د تقدیر چرې ورانېږي نه بدلېږي د چا چې ملاقات به ئې يارانو اختر ګنړلو هغه فدا مطهر نن صبا يادېږي د چا
تا دیر ظلم اختیار کرو اے بی وفا دنیا	تا دیر ظلم اختیار کرو اے بی وفا دنیا په ما دې غم انبار کرو اے بی وفا دنیا ستا مخ شو هیله ماته کړه ملادې زما ماته ما ډېر په تا اعتبار کرو اے بی وفا دنیا داستا ظلم به ستایم غداره درته وایم عالم دي تارپۀ تار کرواے بی وفا دنیا دنيا ټکي غدارې لږ ترس اوکړه خونخوارې تا غم زما روزگار کرو اے بی وفا دنیا صادق چې مطهر و ولائق د خطار وو په غم د گرفتار کرو اے بی وفا دنیا
وائي چمن کښي تراني د خوشحالئی بلبلان	په چمن راغی نو بهارته به هم راشی که نه تازه هر گل شود گلزارته به هم راشی که نه وائي چمن کښي تراني د خوشحالئی بلبلان زما وي غم سره روزگار ته به هم هم راشی که نه د څوارلسمې سپوږمۍ کړو ګوره روښانه جهان پۀ ما حرام دے ستا دیدارته به هم راشی که نه توره تیاره ده د هجران زما د زړه په دنیا یمه فرقت کښې بې قرار ته به به هم راشې که نه ستا محبت کښي مطهر اور د هجران سوروي مشکل خو ډېروي انتظار ته به هم راشی که…
نه پکارېږي مصیبت کښې د ا دوستان د دې دنيا	ماته معلوم شو په رښتيا واړه ياران د دې دنيا نه پکارېږي مصیبت کښې د ا دوستان د دې دنيا په دې يارانو د دنیا به څومره ډېرزه نیاز بدم نه خبر برم نه پوهېږم زۀ پۀ سود و زیان ددې دنيا د دنیا خپل د دنیا یار په دې دنیا پکار راځي نه پکارېږي بيا محشر کښې يو انسان د دې دنيا د مخامخ سترګو خپلوی ده هم دوستي ده هم ياري په زړۀ مې لیک شو دا د غم سوی داستان ددې دنيا د مطهر فدا په حال پکار دے نن ورځې افسوس په هیچاو…
زما د زړه باغچې ته نن خزان راغلے دے	زما د زړه باغچې ته نن خزان راغلے دے په تن د غم د زورہ می لرزان راغلے دے راغلی نن خزان دے خاص زما په اُمید ونو تالا شومه تالا پوره نقصان راغلے دے هر خوانظر کوم نه وینم یارنه مدد گار تنها زما په تن څومره خفگان راغلے دے زه څومره نیاز بدمه د بې قدروپۀ یارۍ دیر ماله تبر ساعت پسی ارمان راغلے دے قدیانو داسې اووېې هر کلي له ورځو ټول نن جبل ته مطهر فدا په ځان راغلے دے
مه یادوه بس کړه نورې ماته د ا زړۀ ستړې افسانې د غم	هېرې کړه نن اے دل نادانه هغه تېرې زماني د غم مه یادوه بس کړه نورې ماته د ا زړۀ ستړې افسانې د غم ياد چې تېر ساعت شي کوم ساعت نو سود آئي لکه مجنون شم څومره تریسکے ډېر غم سختې وې فریادونه اندېښنې د غم داسې ډېر غـمـونـه تکليفونه عذابونه په چاور مه شه لکه زړۀ کښې چې زما وې په فراق کښې اشيانې د غم د اسې مې شپه ورځې په فرقت کښې فرياد و نه افسوسونه وو وائي بلبلان لکه خزان کښې د سوز ډکې ترانې د غم ښه دي ن…
نازله څه بلا په ماشوه کرد کاره	زما د زړۀ دنیا تالا شوه کرد گاره نازله څه بلا په ماشوه کرد کاره ما د اسې نه ګنډله چې څنګه شوه را پېښه دازند گی زما، تباه شوه کرد کاره زما په اُمیدونو نن اور اولګېدلو روزگار مي نن صبا ژړا شوه کرد کاره خوږه د میني ډک دوه زړونه جدا نه کړې هائے نن مانه جدالیلی شوه کرد کاره په حال د مطهر خاونده رحم او کړه ډېر غم سره سود از ماشوه کردگاره
بې ترسې زۀ دې ډوب کړم افسوس دے پۀ اعتبار	اے مطلبي دنياستا ژارم فریبونه هیڅ پوهه نه شوم په ځان تا سر کړۀ مطلبونه بې ترسې زۀ دې ډوب کړم افسوس دے پۀ اعتبار د هوکې وې سراسر اوس مروړمه لاسونه تا او کړې دا څه چارې مکارې اے خونخوارې تالادې کړل يو دم زما ټول اميدون زه ستانه چرته پت شم نور توان مې د غم نشته انبار دې کړل پۀ ما یو غم نه شل غمونه فدا مطهر ستانه نن ډېر دے گیله مند تې ډېره بې وفاتا جوړ کړل فسادونه
نن زماد خُلې نه شوې د سوز و غـم نـعــرې خورې	نن زماد خُلې نه شوې د سوز و غـم نـعــرې خورې بي د پاک الله نه شوې زما ټولې اسرې خورې در بغه دیبی قدره زمانه کښې زۀ پیدانہ وے نشته قدردان د قدردانو دي ډېر خورې لاس اچوم سرو زرو ته راشي خاورې لاس ته مې پوه نه شوم د چا شولې نن ما پسې خبرې خورې داز ما قسمت نصیب دے داز ما حالت شولو بې وفا قسمت مې کړې په بل طرف دورې خورې غم د محبت زۀ مطهر فدا تالا کړمه ځکه مې دنيا کښې شوې د سوز و غم مصرې خورې
تر څو به وي زما د خوګ زړۀ دابي قراري	تر څو به وي زما د خوګ زړۀ دابي قراري ر څو به ترې ولي د وينو د اسې دي جاري وه ډېره د انصاف مې له دنیا نه تقاضا دامطلبي دنيانۀ کړي غريب سره ياري بي تسرې بې انــصــافـــي بـي وفـا تـګـي دنـيـا لوټ ت کرے تالا کرے یم زه نـن سـر اســري دوه زړونه چې هر څوک جدا کوي از اروي ازار به هم ضرور شي خلقه د اسې ازاري
زة مطهر فدا به شمه لیونے دغمه	کړې تېرې تړیسکې پۀ ما هم ستا مینی وایه زمانه روگردانه کړې د چاميني داته يواځې په وطن کښې بې وفا اوختې كه وي هم د اسې د څو ورځونن صبا مینې في مې د خُلې نه فــريــاد و نهـا اور بلېږي په زړه ستا په دې زړۀ اثر او نۀ کړو هېڅ زما ميني زما دې اوسول ارمانونه اميدونه صنم راشه اوس کوره حال زما کړمه تالا مینې زة مطهر فدا به شمه لیونے دغمه لکه مجنون چې لېونی کړو د لیلی م مينې
په زړۀ انبار شو ډېر خفګان په نن شپه	په زړۀ انبار شو ډېر خفګان په نن شپه دسترګو اوښکي ځي باران په نن شپه د بېلتون او خوړم خامار په زړګي یمه پرېشانه ډېر حيران په نن شپه په مانن څومره بېلتون شندے اوکړې زما د زړه شولوت ارمان په نن شپه چې تسلي به پرې کېده د خوګ زړه نه وینم زه هغه یاران په نن شپه د مطهر فدا به دانصیب و و چی سرگردانه کرو هجران په نن شپه
زما د زړۀ دنیا جوړ اوزس ورانېږي الهى	نن ډېر مې بې اختیاره زړه در زېږي الهى زما د زړۀ دنیا جوړ اوزس ورانېږي الهى بلبل مې د زړه ژاړي چ خزان دے په راتلو گلشن د محبت مې تالا کېږي الهى کل به مې ژوندون شي پۀ فرقت کښې د لیلی دا ډېرې تړیسک ه بیا تېرېږي الهـ یا مر به شم د غم نه یا شم به لیونے داغم زما په زړه به نه ځانبري الهى الله ته رحم او کړې د اساعت مه راولې فدا مطهر نور چې نه کړېږي الهی
پرېږده چې ژاړمه، ژړا ماته مزه راکوي	پرېږده چې ژاړمه، ژړا ماته مزه راکوي ستم دې کم نۀ کړي اشـنــا مــاتــه مزه راکوي ته که هر څو کوي ستم د غمازانو په خُلې زه به دعا کوم دعا ماته مزه راکوي زه بي قصوره دې نیولے یمہ اور تہ صنم چې بې ګناه خورمه سزا ماته مزه راکوي کیله زمانه ده بی ځایه کیله مند یمه ډېر دا اندېښني غم او سودا ماته مزه راکوي مطهر وائی ستاد حسن اور همېش به نه وي ازاد وه مې نن صبـــا مـــاتـــه مـــه راکوي
پرېږده چې ژاړم وي ژړا کښې مزه	پرېږده چې ژاړم وي ژړا کښې مزه وینم د مينې پۀ سود اکښې مزه لکه چې وي جور و جفا کښې مزه نه به وي دومره په وفا کښې مزه زړه چې راډک شي او ژاړم په چغو بس وي هم دغه په دنیا کښې مزه خوښ د بېلتون په عذابونو یمه وي د هجران په هره ساه کښې مزه که مطهر مینی لوټلے نہ وے نه به ئې وه دومره و بنا کښې مزه
ژاړم او سوزېږم د بې ننګوناکر دوسره	ژاړم او سوزېږم د بې ننګوناکر دوسره داسې خو هېڅوک نه کړي دنيا کښې هم پردو سره اور مې پۀ زړۀ بل دے تاو ئې هيڅ هډ و کمېږي نه ځي مې اوس د خولې نۀ شنې لوخړې اسوېلو سره هیڅ نیولے ځائے نخ دے د عمر خفګانونو مې پرېږده چې مې زړۀ او چوي د غم ډکو سلګو سره پرېږده چې سر دوه نيمه د سوخته پۀ ډغرو کړم هیڅ پکار مې ژوند نۀ دے دې ډېرو اندېښنو سره کړي نه دي چاد مطهر فداد غم قدر خدائے دی څوک اشنانه کړي بي پته معشوقو س…
مجنون د بیابان شوم داستا په محبت کښي	مجنون د بیابان شوم داستا په محبت کښي ډېر غم کښې سرګردان شوم د استا په محبت کښي مانه منل چا وئيل چې محبت کښې وي ټول غم غم زه ښکاره ډېر خفګان شوم د استا پۀ محبت کښي درد مند محبت پورې به ما کړله خندا درد منده پۀ خپل ځان شوم د استا پۀ محبت کښې چاوی که عاشق مري خو پرې څوک نه کړي دلسوزي اے بی وفا حیران شوم داستا پۀ محبت کښې فدا مطهر وائي چې سور اور دے محبت ھائے دہر زه په لرزان شوم د استا په محبت کښې
تا چې ماته داسې اووی واخله نور مانه لاسونه	تا چې ماته داسې اووی واخله نور مانه لاسونه زه گیله نه کوم نوره حاصل ستادې شي مرادونه مناسب خو د اسې نه وو لکه څنګه چې تا اووي او ته څومره بې وفا وې چې دې راکړل جوابونه هېڅ د پت او نه پاللـو هــائـے بـي قدره زمانه شوه ماته مخکښې مخکښې کېږي ستا د هوکې او فرېبونه تا زمادمینی قدر هډو کړے چرته نۀ دے ستا تر اوسه نور څۀ خیال دے ما عبث تېر کړل غمونه در بغه ستاد فریب دام کښي مطهر گرفتار نه وی اوس کوي دي ،…
اے لیلی ته څه غم مه کړه ستاد غم د پاره زه یم	اے لیلی ته څه غم مه کړه ستاد غم د پاره زه یم ستاد غم دپاره زه یم ستاد غم د پاره زه یم ستاد غم درانه پند و نه زه اور شم فکر مه کړه تا به غم له زه ورنه کړم که هر څو بې کاره زه یم په دې ډېر زۀ خوشحالېږم چې چې ستا غم کښې سرګرد ان يم خوش قسمت یم چې ستا غم کښې د اسې بې قراره زه یم غم به هغه زما غم وي چې زه تا په غم کښې وینم ته ټول غم شاته گزار کړه چې غم خوار د پاره زه یم
ته رحیم کریم یادېږې رنځوې مې خدايـه ولـي	زه خو ډېر او ژړېدمه ، ژړوې مې خدايه ولي چې هم داسې نه کړېږم، کړوې مې خداويه ولي که لائق د رحم نه یم هېڅ په ما کښې لیاقت نه وي بيا مې زړه له صبر ورکړې دردوې مې خد ايه ولې نن چې څه په ماتېرېږي هغه ټول تا ته معلوم دي ته قادر مشکل آسان ئې رنځوې مې خد ايه ولې ستاد رحم څه حد نشته څۀ پۀ ما خو به کم نه شي ته رحیم کریم یادېږې رنځوې مې خدايـه ولـي
خدایه زۀ هېڅ نه غواړم تا نه بس تو به ده زما	یا الهی زما د زړه نه دا ډېر غم لرې کړه دا اندېښنې او سوداګانې او تور تم لرې کړې خدايه ته ورکړې دې درد مند زړه له مي صبر و ارام جنښان په ما باندې تور تم شو د اتور تم لرې کړې خدایه زۀ هېڅ نه غواړم تا نه بس تو به ده زما ربه زما د زړه نه داد غم لړم لرې کړې چې د اسې سختې تېروم روستو مې سوزي ارمان نو اوس زما د زړه نه ته خيال د صنم لري کړه
د فریب دام کښي گرفتار مې نه کړې	د چانه طمع دوفانه کوم دا اندېښنې غم او سودانه کوم بس کره بلنې په غمزو مه کوه زۀ محبت پوری خندانه کوم زما یقین ته زولني ما چوه گمان په تازه دلیلی نه کوم وہ خو شیرینه دوفا مېرمنه ليون د بلې نن صبــانه کــوم د فریب دام کښي گرفتار مې نه کړې و اوره زه هېڅ اعتبار په تانه کوم زه مطهر ځان له خوشحاله یمه د بې وفا مینی زه پروانه کوم
زما خو زړه درپسې چوي نن د خفګانه صنم	ته چرته ئې چې اوس مې و اورې فرياد ونه ليلى حرام په ما دې کړل د شپې ورځې خوبونه لیلی خم رګو دې په زړه باندې ویشتلي يمه او مي کنده په تار د زلفو پرهرونه لیلی زما خو زړه درپسې چوي نن د خفګانه صنم راشه په زړه کېږده زما دواړه لاسونه لیلی د خدائې د پاره هېر مې نۀ کړې لېونی به شمه بې وفانه شې داکوم درته سوالونه لیلی ورانه ویجاړه شاړه نه کړې داد مينې دنیا بلې دنيا کښې د اسې نشته دی خوندونه لیلی ورکړه محب…
لیلی د عشق په باغ کښې بوټي د وفاكرلي	ماوي اباد بې مې د مینې گلستان پاتې شي خوستاد لاسه به برباد خوشی میدان پاتې شي چې څومره غواړي دې زړۀ هومره ډېر ظلمونه کوه ستا به ارمان وي که په زړه دې دا ارمان پاتې شي لیلی د عشق په باغ کښې بوټي د وفاكرلي نو وایه ستا به څۀ یادگار په دي جهان پاتي شي پرېږده چې وي زما په زړه ستا دستم داغونه چې مې دنيا ته د حسرت نه ډک ديوان پاتې شي څومره خوندونه کړي قربان د عشق درد و نو نه شم یمه خوشحال په دې حال که ج…
څومره سختی زه د هجران تبروم	خدایه زه اوسوم چې خپل یار نه وینم زه د خپل سوي زړه قرار نه وينم څومره سختی زه د هجران تبروم يو په دې غم کښې مدد گار نه وینم د زړه باغچه زما تالا کړه خزان آب و هواد نوبهــــار نــــــه ويــنـم اشناز ما هد و پرواه نه کوي داسی د هیچا نصیب خوار نه وینم زه مطهر فدا ډېر اوژاړمه چی په دنیا کښي و فادار نه وینم
انبار زما په سر د جانان غم غم دے	انبار زما په سر د جانان غم غم دے روان مې لۀ چشمانو خلقه نم نم دے دا خوار نصیب زما دے ورته زه یمه حبران پوهېږم چې نصيب زما ډیر کم کم دے سوز برم دم په دم خلقه په اور زۀ د هجران رنرا جهان په ما باندې تور تم تم دے کوم د زړه له درده فریادونه همیشه والله چی تنگ زمانه داخپل چم چم دے جانانه مهربانه شه درب دپاره ته ستا غم پۀ مطهر فدا هر دم دم دے
د رب د پاره يو ځل راشـه پــه پــرسـان اے لیلی	د رب د پاره يو ځل راشـه پــه پــرسـان اے لیلی زه دیوانه شومه ډېر غم کښې د هجران ای لیلی ستا محبت کښې مې دا حال شولو اے بی وفا جانانه لکه دیوانه گرزم اوس په بیابان اے لیلی زمانه لاړه خوشحالي او هم سیالونو کښې سيالي پکار دے ډېر رحم زما په حال پریشان اے لیلی څه پروانشته که زه مړ شم د استا محبت کښې وي عاشقۍ کښې مال و سر دواړه قربان اے لیلی ی مطهر فدا به هم له دې دنیا نه په ارمان تلي دنيانه عاشقان دي …
نن بي اوره سوزېږم اے بی وفا نگاره	نن بي اوره سوزېږم اے بی وفا نگاره تر څو به زۀ کر ہم اے بی وفا نگاره اے بی وفا نگاره نـن راشـه رب د پاره دیدن ته ظهیر پرم، اے بی وفا نگاره داستا په محبت کښې زه اوسو مه فرقت کښي مجنون هسې ګرزېږم اے بی وفا نگاره د او امي وره جـانـانـه تـه شمع زه پروانه زه دم په دم زار برم اے بی وفا نگاره فدا مطهر ستادے چې تا باندې شہدادے اشنا دې زۀ یاد ہرم اے بی وفا نگاره
ستا محبت حبت کښې نن دغم نن د غمه زنکدن دے زما	ستا محبت حبت کښې نن دغم نن د غمه زنکدن دے زما ستا انتظار دے راشه روح نن په رفتن دے زما زړۀ مې سورے وینې ترې څاڅي نه جوړېږمه زه راشه که ګورې سور په وینو ټول بدن دے زما دزړۀ اميد مي شو برباد نور مې دنيا کښې څه دي زما دنیا نه په ارمان روستے دیدن دے زما داخو ټول ستاد عشق سبب دے اے دلبرہ زما چې درنگ ساعت له تہارے د کور کفن دے زما زه مطهر فدا غریب ژوندی به پاتی نه شم انبار چې ستا د مینې غم نن په کردن د…
اخر به وران شي دا بازار د دنيا	اخر به وران شي دا بازار د دنيا څله نازېري خريدارد دنیا خزان به درنگ سـاعـت لــه د اسې راشي چې به تالا کړي دا ګلزارد دنیا کړې نادانانو پرې مانړئی آبادي نه به وي ټول عمر رفتار د دنيا لۀ دې دنيانه مطلب نیک عمل دے عبث دي نور واړه روزګار د دنیا چې مطهر داغفلت کښې ګرځي کړي ځان خبره په اسرار د دنیا
امید زما برباد شو ځي روح مي د خفګانه	امید زما برباد شو ځي روح مي د خفګانه أف داز ما نصیب شوزه ډېریمه حېرانه شین پۀ بیوفا ووم اوس د از ما سزاده اوس پرېږدۍ چې زه لاړ شم زړۀ چودې له دنیا نه زما په داسې غم کښې هیڅوک نه شو پکار جدا شو ټول زمانه که خپل وو که بیگانه لائق درحم ډېر ووم خو ډېر اوشو ظلمونه ښکاره به شی دنیا ته زما ټوله افسانه زه ډېر د زمانې نه مخلوقه گله مندیم چې نن مطهر ستاني دابي درده بې وفا زمانه
مانه چې جدا شولې وايه زما د کوم قصور	مانه چې جدا شولې وايه زما د کوم قصور داسي چې نا اشنا شولي و ايه زما دی کوم قصير ے رادي کړو نن جواب پۀ څۀ، او دې کړو شتاب په څه خوښ چې جداله ما شولې وايه زما دې کوم قصور وايه زما قصور څه وو دارټ جواب ضرور څه وو دا په لمسون د چا شولي و ايه زما دی کوم قصور ما خوداوئیل زما به ئې ته ټوله وفا به ئي ته چې نن بي وفا شولې وايه زما دے کوم قصور زه مطهر خوستا وو مه ستانه فدافداوومه ماته چې ته بلا شولي و ايه …
ته شمع زه پروانه	د سوي زړۀ دوائي جانانه ته زمائی ته كل زۀ دي بلبل يــم ته ښکلي محبوبائی ته كل زۀ دې بلبل يم جانانه ته زمائی ته شمع زه پروانه په دې کښې به څه وائي ته شمع زه پروانه جانانه ته زمائی زه ستا نه به زار پږم هر څو که بې وفائي زه ستانه به زارېږم جـانـانـه تـه زمـائي زه ستـــــاتـــم مطهرة ته ټول وفـا وفـــائي زه ستایم مطهره جانانــه تــه زمـائي
را به شی راحت پۀ ما الله ته چي مهربانه وي	څوک چې وي عاشق په رښتيا عشق کښې به ديوانه وي نشته دے عشق له راحــت غــم کښې سرګردانه وي پوهه چې وي هر څوک په اسرار عشق کښې وې ډېر خوند مزه وائي چې څوک بد په عاشق ډېر هغه نادانه وي لویه مرتبه ده عاشقئی کښې که څوک دا بیا مومي کم وي پۀ قسمت چې دې رتبې نه رو ګرد انه وي نشته دے پرواہ کۀ محبت کښې وي خواری زما را به شی راحت پۀ ما الله ته چي مهربانه وي خدائي چي مطهرد محبت سره اشنا کړلو غم نه یک اشعار لیک…
بي دياره زندګاني خـدائـيـگو چه سور اور دے	بي دياره زندګاني خـدائـيـگو چه سور اور دے شوه جداني ډېـره گــرانــه غـم پـه مـا نـن زور دے ورشه اے باد صبا جانان می کړه خبر په حال وایه چی عاشق غریب دې نن مرے د کور دے دازما اُمید چې به یو ځل زۀ دیدن او کړمه پاتی شو دیدن زمانه حال زما اوس نور دے کوم به ښۀ ساعت وي چي حضور شی ځنکدن کښي مي دا اُمید که پاتی شو بیاروستو مې مخ تور دے څوک چې بندي پۀ عشق کښې بيا نه شي اميد پوره وائي مطهر فدا چې دا خو لوئ…
هر خواته چې زه ګورم هغه یار نشته دی	هر خواته چې زه ګورم هغه یار نشته دی ارمان ئې د دیدن کرمه دیدار نشته دی حیران شي چي جمال ته د جهان معشوقي دي قربان مې مال و سر شه ترې انکار نشته دی نصیب مې پۀ ټول عمر کښې يو ځل نه شو دیدار زه اوسومه فریاد کرمه انگار نشته دی هيچرې بۀ زۀ پرې نه کړم د يار خوږه ياري بغیر د عاشقی نه ښه روزگار نشته دی دازۀ مطهر غواړم د دلبر مهرباني دنیا کښي بل زمانه خوار وزار نشته
د از ما اُمید وو چې دیدن به یو ځل او کړمه	جوړ شو مجنون زمانه خاص د يار هجران کښي اوس کۀ مې څوک ګوري شو مقام مې بيابان کښې د از ما اُمید وو چې دیدن به یو ځل او کړمه ګران چې شو دیدن د اشنا پاتې شوم ارمان کښې نن هغه دلبر خبر کړي يا ربه زما په حال شي که مهربان په مانن ډېریمه خفګان کښي تا چې کړم شہدا الهی زه په دېر جمال دیار نشته ستا دیدار ولې چې اوسومه نيران کښې او کړه ته زما په دې حال یا الهی در کرم نشته دے غمژن زمانه خدايه نن زمان کښې
ـورشه بادِ صبا تر خپل یاره زما	ـورشه بادِ صبا تر خپل یاره زما ډېر پرې و ايه سلام رب د پاره زما ها پرون و و اخترزۀ ډېر ډېر ژړېدم سوزېد و غمژن زړه بې انگاره زما کاش که دې زه پرون در کښې پروت وم صنم څومره ډېردا قسمت دے بیکاره زما بادشاهي ده چې ناست وي څوک په څنګ کښې د تار ھائے سلگنی و هي نن زړه بې واره زما
زرگیه ژاړه ژاړه په ژړا تسلي کېږي	زرگیه ژاړه ژاړه په ژړا تسلي کېږي شان ستر په ژړا کړه په ژړا به غم کمېږي انبار په تا غمونه دي نن اوژاړه ډېر ډېر شي خلاص به د ډېر غمه څه راحت پرې حاصلېږي دنیا کښي د هر غم نه زیات د هجر غم کنره داغم په چاور مه شه لیونو په شان ګرځېږي عاشق چې تل ژړا کړه معشوقې کوي خندا بې د درد مندو په حالت کله پوهېږي اسیر دے محبت کښي مطهر فدا غريب ژړېږي ډېر کړېږي چې نۀ مري نۀ پاتې کېږي
ما چې یاریار کنړ لو یار نه وو غدار اوختو	ما چې یاریار کنړ لو یار نه وو غدار اوختو راکړو ګزار ئې په زړه پټ هغه ښامار اوختو زما چې طمع دوفاتری نه کېدله مدام هغه اُمید زما عبث و و جفا کار اوختو یار په اعتباریمه و هلی ګیله پره مې شي ما وې ګلاب دے خو افسوس ګل د انار اوختو د ظلم زور کبر غرور به شي زوال د صنم که ورپسې زما د خوک زړه نه از ار اوختو زه مطهر فدا غریب چی غمژن گرزمه تل زما قسمت کښې دے غم غم نصیب مې خوار اوختو
مشکل وصال دے ھائے افسوس په لوئي قسمت شي مندے	د بېلتانه د لاسه ډېر عالم خفګان کښې ګرځي کوي هم د اسې فریادونه چې هجران کښې ګرځي مشکل وصال دے ھائے افسوس په لوئي قسمت شي مندے مره عاشقان دي په ارمان ژوندي ارمان کښې ګرځي راغی خبر د اسې لیلی ته چې شو قبس لہونے ستا محبت کښی شو مجنون پۀ بیابان کښي ګرځي تازه گلزارد محبت شود فرهاد په وینو چې څوک عاشق شي بيا ژوندي څنګه جهان کښې ګرځي نشته راحت پۀ محبت کښې د امنلي دي ما ځکه فدا مطهر بی یاره نبران کښې گرځي
نن بیا د رب د پاره ای جانانه راشه راشه	نن بیا د رب د پاره ای جانانه راشه راشه ژوندون شو غم زما بغیر له تانه راشه راشه داستا په محبت کښې مې دا حال شو دلربا ډېر غم لکه مجنون کړمه دیوانه راشه راشه اخستي ستا په سر می تهمتونه دي ليلى زما خو په دې حال شه مهربانه راشه راشه که ستانه وي په ما باندې د مينې خيال صنم آخر خوبه زۀ مړ شم د خفګانه راشه راشه فدا مطهر واني مه کوه نور ظلم و زور یم تا پۀ دي جمال سوے پروانه راشه راشه
د زړه زخمونه مې تازه شود بهــار ســـره	د زړه زخمونه مې تازه شود بهــار ســـره بلبلانو مشغولا شوه د گلزار سره دي خوش قسمته بلبلان کوي دیدن د ګلو ه شو نصیب زما وصال چری دپاره سره ماته خزان او بهار پوري څه تپوس مه کوی زم عادت شود بیلتو د سور انگاره سره د مطهر فدا غریب دے حال دکتو چي شو مصروف د محبت سوی روزگاره سره
زړۀ مې موړ شو د دې د هر د یارانو د يارۍ نه	زړۀ مې موړ شو د دې د هر د یارانو د يارۍ نه چرته لاړ شم چرته پټ شم د ټګانو د يارۍ نه وي د دې زمانې يار په خُلۀ خوک په زړۀ خامار امان راکری کرد کاره د ټګانو د یاری نه نشته نن ورځې یاران که زه کورم په جهان ساتی ځان مطلبی یاره د خوارانو د یارۍ نه مطهر فدا ژړېږي تل په غم به ککړېږي چي نه اوړي بد نصیبه د خوبانو د یارۍ نه
اے عشقه نامراده عاشقان دې په لرزان کره	اے عشقه نامراده عاشقان دې په لرزان کره مجنون غوندې ډېر خلق دې لېني د بیابان کړه اے عشقه په چا ورمه شي فرهاد شوراته یاد بي ترسه ترس دي نشته مخلوقات د شهیدان کره په حال دعاشقانو ډېر راځي ماله افسوس رخصت دې ډېر زړۀ چاودی له دنیا نه په ارمان کړه خوشحاله زۀ مطهر فدابه نه شم په دنیا تالا ج چی امېدونه د زړګي زما خزان خره
زړۀ مې پړق چوي د خفګانه نۀ پوهېږم چې د اولي	زړۀ مې پړق چوي د خفګانه نۀ پوهېږم چې د اولي ان جهان شو هېـر زمـا نـه نه پوهېږم چې د اولې د ډېر غم چې په ما زور شو، په وجود مې پورې اور شو چې زۀ سوزم بې نېرانه نه پوهېږم چې دا ولې چی جهان راته تور تم شو، حواله راته دېر غم شو چې ډېر شومه سرګردانه نه پوهېږم چې د اولې چي مي زړه د اسی خاموش دے ، په فکرونو کښي بي هوش دے څه چل اوشو ناگهانه نه پوهېږم چې د اولي دا په خوب کښی زۀ خواب وینم که په ویښه عزاب و…
زه مجبوریم دیانه نه پوهېږم چې داولی	داد عمر عمر غم دے کۀ د څو ورځو ور هم دے په دې ژوند يمه ستومانه نه پوهېږم چې د اولې یا به زه لہونے کیرم یا خو مرم نه پاتې کېږم که دازما د زړه سوداده نه پوهېږم چې د اولي دادرد ناکه افسانه ده ، د حسرت يو نشانه ده زه مجبوریم دیانه نه پوهېږم چې داولی دایو رنګ د زمانی دے، دایو ننگ د زمانې دے حسرتونه دي بي شانه نه پوهېږم چي د اولي یا به سرشی ،امیدونه یا به سوزي ارمانونه گیله نه کرم د بل چانه نه پوهېږم چ…
هیڅ ئي علاج کولے نه شم خدایـه او کـرمـه څـه	په انتظار انتظار سترګې مې شوې سرې د غمـه او کړې ديدن پسې نن ما ډېرې پېرې د غمه زه څه خبر ووم چی په عشق کښې به غمونه وي ډېر خدایه کومه څومره ډېرې شوګيرې د غمه هیڅ ئي علاج کولے نه شم خدایـه او کـرمـه څـه و محبت کښې زړه زما ذرې ذرې د غمه ماد وفا أميـد كــولــو شـو عـبـث مـي أميد لکه مجنون د بېلتانه و هم نعرې د غمه عالم په ما باندی کمان د شعاری کوي ډېر زه مطهر فدالیکـلـم سـوي مـصرعې د غمه
اول د محبت نه چې انکار زمـــادی	اول د محبت نه چې انکار زمـــادی نصیب چې زه مـنـیـن کـړمه چې یـار زما دے دیار پۀ محبت کښې شوم د هر چاه خندا افسوس چې بیا په مسته خو دلدار زما دے دا دوه ورځې ژوندون دے صائې به دے دا فاني نصیب خو چې دا دوه ورځې ديدار زما دے فریاد یوسمه چاله چې شي يار زما نصیب زما به بیا څه غم و که غم خوار زما دے نصیب قسمت ذلیل کرمه دازه مطهر دبر د سیال سره به سیال ووم که اختیار زما دے
خدایه فریاد کړمه ډېر مې خفګان دے	خدایه فریاد کړمه ډېر مې خفګان دے انبار زما په سرن نن غم د هجران دے بغیر دیاره ژوندون څۀ مې پکار نه دی د یار دیدن مې خدايه زما ارمان دے خدایه پېدادې کړمه زۀ ډېر غریب په دنیا ځکه دیدن د اشنا راته ډیر ګران دے سن زما د جانان خور په جهان دے صفت د جانان داټول جهان دے سر زه مطهر فدایم قربان قربان پۀ جانان په نه وینم سیال چرته شاه خوبان دے
زه چې شوم شہدا په جانان ژوند زما برباد شو	زه چې شوم شہدا په جانان ژوند زما برباد شو عاشقی تالا خرمه زۀ ورک زما بنیاد شو عاشقی خو ګرانه ده د مال و سر تاوان دے وایه کوم عاشق په عاشقئی کښي نن دلشاد شو سوزي پروانه په شمع داد عشق حال دے غم نه دا زخمي جگر بلبل کله آزاد شو تلي له دنيانه عاشقان دي په ارمان سره حال د قلندرد میرا جال می هم رایاد شو زه که شم قربان دیار نه دافخر کنیم به زه وائي مطهر که می حاصل د زړګي مراد شو
ستا محبت کښې یم دیوانه ای سرداره یاره	یم ستا په عشق کښې سرګرد انه ، اے سرداره یاره ستا محبت کښې یم دیوانه ای سرداره یاره فرياد زماوي دلبر تل مې سوداوي دلبر جدائي ستا شوه ډېره کرانه ای سرداره یاره ارمان ارمان کومه غم د هجران کومه زړۀ نۀ صبر ېږي بې لتانه ، اے سرداره یاره ستا په جمال یم شیدا پۀ زړۀ حلالیم شہدا مثال دي نشته دلبر جانه ای سرداره یاره زۀ مطهر فدایم صادق عاشق په تایم نن خوپه ماشه مهربانه ای سرداره یاره
تابیا په کوم قصور کړمه د ځانه جدانن	تابیا په کوم قصور کړمه د ځانه جدانن سوزي زما زخمي ځیګر ستا په جفانن د رب د پاره راشه لږ مې واخله ته خبر بیمار د غمه پروت یمه که راوړې دوانن اميد مي نشته نور چې زه به پاتې شم ژوندی معلومه شوه دامـاته چې مې راغله قضا نن روان به شم زړۀ چاودی له دنیا نه په ارمان تا هیڅ نظر اونه کړوپه ما بهر خدانن داچا کہے دے ظلم په فدا مطهرنن چې وژني هغه ځان ګوره د غم په ژړانن
ډېر ئې د دیدن زۀ ارماني يمه	يا الهى غم کښې زړۀ خو ګېږي مي ډېر هغه جانان پۀ زړۀ ورېږي مې ډېر ئې د دیدن زۀ ارماني يمه بوځې ما جانان له ډېر يادېږي م يا الهى ته مي فرياد واورې نن درد و غم کښې شپې ورځې تېرېږي مې خدایه مادیاد در خادم کړي ته دا اُمید نن ډېر له تا نه کېږي مې دبرزه مطهر فدا چې ژاړمه جان و دل جانان پسې زېرېږي مي
کوم د زړه د درده فریادونه همیشه	قربان شه هم د خپل یاره سر و مال زما لېرېږي د جانان چرته د اسپین جمال زما کوم د زړه د درده فریادونه همیشه نن څوک به کړي خبر صنم په داسې حال زما ور کہے رب جمال دے سیال ئې نشته په جهان نصيب کړې د اشنار به داخور وصال زما رځېږم د بېلتون د لاسه زه نن در په در والله چې د مجنون غوندي نن دے مثال زما خاونده کړې نصیب د مطهر فدا دیدن شپه ورځې ستا په در کښې هم د ا يو سوال زما
مابه په غم کښې ګرفتار چې ډېر غمونه کوي	زړګيه ته چې ماته داسې فریادونه کوي مابه په غم کښې ګرفتار چې ډېر غمونه کوي ستا اندېښنو غمونو څومره ناقراره کړمه زۀ چې د اسې شپه ورځې آهونه افسوسونه کوې او دې ويستم د پردو خپلود سیالئي زړګيه کم بخته صبر شه زياتي به ارمانونه کوي یو ورځ به او خورې ګزارونه بې حد ښۀ په چړو چې چرته نه غرض ته هلته غرضونه کوي زۀ مطهر فدا به ستاد لاسه خورم تکړې چي عقل هوش لتا نه لاړو فریادونه کوي
اے زما په غم غمژنه ډېر په زړه باندې دردمنه	مبارک دې شه جانانه زه ستا یم ته زمانی محبت کښې مې پرېشانه زه ستایم ته زمانی اے زما په غم غمژنه ډېر په زړه باندې دردمنه په ډېر غم کښې مې ديوانه زه ستایم ته زماني بس دے پر ہدہ نور غمونه کړه د رب نه اميدونه کړي دا کرانه به اسانه زه ستایم ته زمانی دیوبل نه به زارېږو په هیڅ غم به نه پوهېږو هیڅ غم مه کوه جانانه زه ستایم ته زمانی مطهره زما سیال ئې چې عاشق مې د جمال نې خدائې په تاشه مهربانه زه ستایم ته ز…
زه اورم چې دلبـر زمـــا بـــي وفـا دے	زه اورم چې دلبـر زمـــا بـــي وفـا دے وفا به اونه کړي یقین داز مادے داکوم یو قصور دے زماد طرف نه خوښ هغه یار نن زمانه جدا دے چې امبد د وفامې بدل په جفاشو زه هېڅ پوئې نه یم چې شرارت د چا دے زمایار ته ریباره داسې اووايه چې يار بې له تانه په ژوند نارضا دے فدا مطهر ستا په عشق کښې کړېږي که مړ شود غم نه نو تاوان په تا دے
اے صنم بهر خدا ته راشه نن	اے صنم بهر خدا ته راشه نن پرېده نور جور و جفاته راشه تن ستا په عشق کښې ډېر خطرناک یم بیمار نه کړې هېڅ پرواز ما ته راشه نن مر به شمه آخر د ډېره غمه نه راوړه ياره نن دوا ته راشه نن ژاړي مطهر فدا ډېر تا پسې ګرځې نې به تر څو جدا ته راشه نن
او کره کرم زما په غم پر ہدہ جفائی اے صنم	او کره کرم زما په غم پر ہدہ جفائی اے صنم یمه بیمارزهٔ ناقرار راوړه دوائي اے صنم بهر خدااے دلربا ر اوړه د وصال دې زر دوا مرمه په غم کښې نن صبا راغله قضا می اے صنم غم دې پۀ ما امبار دے هجر دې سور انگار دے ظلم دې ډېر اختیار دے دا خو نۀ ښائی اے صنم ستا عشق کښی پائمال شومه څنګه په بد حال شومه تبر له سر و مال شومه او کړه وفائي اے صنم زۀ مطهر ارمان ارمان کړمه ډېر افسوس خفګان کړمه دېر دې رسوا هجران کړمه …
ای دهند چشتي ځوانه خواجه صاحب سلطانه	ای دهند چشتي ځوانه خواجه صاحب سلطانه نیازبین د پاک ،سبحانه خواجه صاحب سلطانه ټول هند په تا گلزار دے اجمیر کښې دې دربار دے تیري دې کړې روښانه خواجه صاحب سلطانه ته نمسے د پاک رسول ئي پۀ در درب قبول ئې په نسب لوئی خاندانه خواجه صاحب سلطانه چې ستاد در ملنگ شي، هغه په دعا رنګ شي ځي درنه شادانه خواجه صاحب سلطانه مطهر فداكة ،در شي چې ستا پرې لږ نظر شي خلاص به د خفګانه خواجه صاحب سلطانه
اے صنم نور محبت زما پریده پریده	اے صنم نور محبت زما پریده پریده بس که نور درد و غم او ژړا پریده پریده بس که لاس واخله نور محبت نه زما خیال د یارۍ زما بی وفا پریده پریده خاص لتا ، لتا زما وو قربان سر و مال بې وفا وې صنم بس که ما پریده پریده
څوک وائي چې ډېرې مزې دي محبت کښي	څوک وائي چې ډېرې مزې دي محبت کښي دروغ دي صفا و ایم ډېر غم دے پۀ الفت کښی یود غم نه نور څه حاصل به په لاس نه شی ژوندون که څوک تباه کړي د مینې پۀ خدمت کښې دنیا کښې يمه ډېر زه واقف د محبت نه تهمت او مصيبت وي عاشق نۀ وي راحت کښې بي دردهه بي قدره بی ننګه زمانه شوه هیڅ بوئې د وفا نشته د خلقو طبعي کښي غریبه مطهره هیچانه گیلی مه کړه غمونه تکلیفونه داستا وو په قسمت کښې
چې نه وينې بيا بې وفاتوري سترګې	يادېږي زما ډېرې ستا تور سترګي کړې سرې درپسې مې ژړا تورې سترګې مړي چې نۀ شي هيچرې پۀ دیدن ستا ړندې ې دي د اسې بينا تورې سترګې لوہے سپیلنے شم ستا ستر کو نہ بار بار خوږې ډېرې ستا دي ستا تورې سترګې حسینان د دنیا هم ستا حسن ستائي اثر لري داسې د چاتورې سترګـ فدا مطهر مړ شه ستا محبت کښې چې نه وينې بيا بې وفاتوري سترګې
که زه ستا قبر ته راشم بی وفا به درته وایم	په ژړا به درته وایم په ژړا به درته وایم که زه ستا قبر ته راشم بی وفا به درته وایم تاخو راکړې وعدې وې چې زۀ ستـايـم ته زمانې ته خو ډېره بې وفا وې د اصفا به درته وایم ښه ده ستا چې د ارضا وه زۀ پۀ خپل حال به صابر شم هېڅ انصاف دې کړے نۀ دے کبریا به درته و ایم ما خود اسی درته وې به چې لوئې غم به ځان ته جوړ کړې تا زما هیڅ نه منله زه هم دا به درته وایم مطهر فدا غريب دي بی گناه جبل ته روان کړو چې کړېږي س…
سترګي خو دي دواړي مسلماني دي	زلفي دي پر سپين مخ اوېزاني دي پيغلي ميخانو ته را رواني دي ښه يې په خوله موړ کړم . بيا يې وويل ښځي تر سړيو مهرباني دي خير دئ . که دي شونډي سرې کافري دي سترګي خو دي دواړي مسلماني دي ااخ ! د تور لاهور پر چوک . دا څه اورم؟ واخلۍ !! کابلۍ جامې ارزاني دي نه نه . دا به موږ بدرنګه شوي يو؟ نه نه . ائينې راسره وراني دي يه لمني !! هر داغ يې سمبال ساته اوښکي مي بيخي راباندي ګراني دي څړيکي مي لنګيږي په زخمونو…
دا پښتون حسن پرست زړۀ راته وائي	پۀ وجود كې لكه ساه مې ګرځولى راسره وى تۀ پۀ شاه مې ګرځولى بې خطره مې د ګوتې وى نېولې ځان سره لور د حوا مې ګرځولى ډېر بۀ ښه وه كۀ يى پلار سره نوكر واى لاس نيولى هر وخت دا مې ګرځولى تا د شپې سفر كولى پۀ تيارۀ كې تا پسې هر خوا رڼا مې ګرځولى ځلميتوب خو لېونتوب دى ټول عالمه زۀ وړوكى واى بابا مې ګرځولى دا پښتون حسن پرست زړۀ راته وائي خكلي ټول د پښتونخواه مې ګرځولى دې سپرلو بۀ مې كولى منتونه كۀ نظر كې س…
مودې وشوې لــــــــه عرشه تماشې کړے د ذِالفرشو	ولاړ يم مخته تلے نشم لـــــــــــــۀ ډاره اجنبي يم د ورانې دنيـــــــاګۍ ړنګـــــــــه بازاره اجنبي يم دا ښار لکـــــه بَابُلْ دے نمروديان پکښې اوسيږي لارښــــــوده! راتـــــــــه ښايه سمه لاره اجنبي يم اے مسته! مسته مسته د شـــــــرابو قيصې مکړه خمــــــــار خمـــــــار خمار يم بې خماره اجنبي يم وي اصل کَسَرَاْب خو تنده تنده اوبـــــــــــه غواړي قــــــــــــــربانه! خطا شوے يم څو واره اجنبي يم…
زندګۍ بس همدلته به دې پریږدم	زما زړه خو لا اره په خنجر نه دے زلفې مه غونډوه لا خو سحر نه دے زندګۍ بس همدلته به دې پریږدم زما تا پورې تر عمره سفر نه دے دا چې زۀ يې بیلتانۀ کې زهر خورمه هغه مانه لا تر اوسه خبر نه دے په حجره کې دی شمله کړي پورته جګه چې اوچت کړي لاس په ښځه هم نر نه دے ګل لاسونه مې ټوټې پرې کړه سونیا لا خلاص کړې يې د زړۀ راته ور نه دے
دا نــــــــوې قميص دي او تـه وائ چـې جـوړ داسـې دي	یـاره محبـت پـۀ کــــــــــــــــوم هنـر راښـکلـې شـوې دي څـۀ پـۀ زُور د ځـان ســــــــــره بـاور راښـکلـې شـوې دي وينـې وينـې مـخ لکــــــــــــــــــه نـوکارې د بـلا پـۀ لاس دا مـې پـۀ مخـــــــــــونـو ستـا نظـر راښـکلـې شـوې دي چـا لکــــــــــــه بیـګا د چـا د پنجـو نـه ځـان ويستـې دي کــــــــرښـه ده پـۀ ځـان پسـې څـادر راښـکلـې شـوې دي نـه کنــــــــه تـه وائ چـی سیـلـۍ وۀ خـو سيـلـۍ نـه و…
زه یرولی یم د غرونو بارانونو جیني	د زلفو غر په بله واړوي د غرونو جینۍ وخاندي بلې کړي لمبې په چنارونو جینۍ راشي د ځان سره بادونه د سپرلي راولي خدای جوړه کړې د ګلونو درنګونو جینۍ د زړه په زمکه د تنکو زخمونو کر کومه ګلونه وکرل د کور په دیوالونو جیني اوس ټوله شپه سازونه اورمه سندری لیکم مینه شوه په سندرو په سازونو جیني چي قدم اخلمه ټالي وهم ټکري خورمه څنګ زنګولی یم د زلفو په ټالونو جیني ناجوړ نه ده خو زما روغی راستی وهلی هسي دی نه ګر…
مزهب پرستو پۀ سندرو داسې جبر اوكړو	څۀ پۀ هنر هنر بهر له دې دريابه شوله هغه زما پۀ هېرولو كې كاميابه شوله خدايه زما د ارمانونو وه قاتله هغه څنګه جنت تا ورداخله بې حسابه شوله زۀ بۀ ترمرګه د ناكامې مينې اور كې سوازم هغه پۀ ژوند خلاصه د مينې د عزابه شوله چې د بنګړو بوج بۀ يى هم لېچو زغملى نۀ شو هغه نازکه جينۍ لاړله قسابه شوله څنګ بۀ ډاكټره يا اوستاده شي پېدا اوس پكې افغانه پېغله بې قلمه بې كتابه شوله مزهب پرستو پۀ سندرو داسې جبر اوكړو…
هـــــــــــــــــــــــر يـو نظـر ئـي د قـاتـلـې ادا زړۀ غـوڅـوي	چـې ستــــــــا پـهٔ سـر د سـر سُـودا نـه کـوي څـۀ بـه کـوي ستـا ليــــــــــــــــونـې چـې تـالـه دا نـه کـوي څـۀ بـه کـوي زمـا د زړۀ پـهٔ سلطنـت کښـــــــــــې تخـت نشيـن جـانـانـه ستـا پـهٔ راتلـــــــــــو چـې زړۀ درَزا نـه کـوي څـۀ بـه کـوي مـونـږ ئـي د ځمکـې نـه راواخلـو د زرۀ تخـت تـه ئـي کـړو ښـکلـي چــــــې مـونـږ پـورې خنـدا نـه کـوي څـۀ بـه کـوي هغـې لـه خـداې حُســــــــــــــــــــن …
چــی وی پــه لـــس زره نـــوکــره جـیـنـئ	هــغــه ده پـبـلـک سـکـول مـاسـټـره جـیـنـئ پـه زړګــی ســخــــتـــه ده کــافــره جـیـنـئ . ده مـــورنــــئ ژبـــی نـــه څـــه خـــبـــر ده خـو انـګــریـزئ کـښـی ده مـاهِـــره جـیـنـئ . رقـیـبــه تـا خـو به یو ورځ پـهـانـسـی کـړی که شوه پولـیـس کـی انـسـپـیـکـټره جـیـنـئ . څـــه بــه ســیــالـی وکــړی هــمــزولـو ســره چــی وی پــه لـــس زره نـــوکــره جـیـنـئ . ده یـار دیــدن تـه خـه پـه مـیـنــ…
ده مــئــیـن زړه عِــلاج کــولـــے شــی خـو	ده مُـحـبــت پـه مـعـنـیٰ پـوهـــه وی خــو اکـــثـــر مـــغــــروره وی آفــســره جـیـنـئ . چـی پـه خـپـل حُـسـن عـاشــقـان سـوزووی پــه وور لــمــبــه شــه سِـتـمـګــره جـیـنـئ . نـن چی کـمراٹ پـه چـکـر یـار ســره ځـی ســــومــــره ده دغـــه بـــخــتــوره جـیـنـئ . ده مــئــیـن زړه عِــلاج کــولـــے شــی خـو ډیــره نــاتـــرســه وی ډاکــــټــــره جـیـنـئ . زمــا ئــی زړه پـــه پــیــښــور کـــی ی…
بیــــــــــــا بـه دې لــــوڼـه ګلالـۍ وي چـې دوبـۍ نـه راځـم	حجــــــــرې بـه ورانـی پخـوانـۍ وي چـې دوبـۍ نـه راځـم ســـــــــــــړې بـه دا زمـونـږ ګلـۍ وي چـې دوبـۍ نـه راځـم د چـا پیـــــــــزوان چـې مـــــــــزدورۍ پسـې راوستـې یمـه هغــــــــــــه ګل مستـه بـه بـوډۍ وي چـې دوبـۍ نـه راځـم مـا تـه دا خپــــــــــل قسمت معلـوم دي چـې پيسـې اوګټـم د ګل انـدامـې بـه ډولــــــــــــــۍ وي چـې دوبـۍ نـه راځـم دواړو تـه اوژړيــــــدم ځـان ســـــــــره مـې زړ…
تۀ جنت كې بۀ زما يى كابلۍ	كۀ د سترګو مې پناه يى كابلۍ پۀ وجود كې خو مې ساه يى كابلۍ پۀ نري رنځ ګورې زۀ درپسې پروت يم پۀ قسمت كې د بل چا يى كابلۍ بس پۀ دې خبره زړۀ ځانته زۀ ښۀ كړم تۀ جنت كې بۀ زما يى كابلۍ د هر لمونځ نه روستو زۀ چې دعا غواړم خو هم تۀ مې مدعا يى كابلۍ دا تصوير دې ماته راكه دا مې خوښ دى دې تصوير كې پۀ خندا يى كابلۍ پۀ هوا كې دا نمي چې ده پوهېږم ژړېدلې لكه بيا يى كابلۍ ستا د دواړو سترګو تور رښتيا صنم دى? تۀ م…
د زړۀ ټولې اندازې مې شوې غلتې	دروغژنه پۀ رښتيا وه اوس خبر شوم بې وفا وه بې وفا وه اوس خبر شوم بل ته لاس بۀ يى وركړى وۀ پۀ لاس كې چې زما بۀ ورته شاه وه اوس خبر شوم ما ګمان د زليخې چې پې كولو زليخا نۀ وه بلا وه اوس خبر شوم دواړه نۀ رسېدو ځكه مونږ يو بل ته د هغې پۀ زړۀ كې غلا وه اوس خبر شوم د زړۀ ټولې اندازې مې شوې غلتې نۀ درخو وه نۀ لېلا وه اوس خبر شوم ما بۀ وې فقط زما شعر يى خوښېږي هر شاعر ته پۀ واه واه وه اوس خبر شوم چې پۀ ته…
چـــــــــې زړۀ دي تنــــــګ وي مشغـولــه د پـاره زه یـم کنـه	تـه ولــــــــــــــــــــــــــــــــــې ژاړي د ژړا د پـاره زه یـم کنـه ورپســــــــــــــــې ستـا سـو د خنـــــــــدا د پـاره زه يـم کنـه جـــــــــرم کـوۍ او ښـه پـۀ هڅکـو ستـرګـو کـور تـه راځـۍ پـاکستــــــــــــــــــــــان زنـــده بـاد ســزا د پـاره زه یـم کنـه اوخـورۍ څـۀ اوخـورۍ او څـۀ اوغـورځـوۍ غـم مـه کـوۍ د بيـــــــا اللّٰه مــــــــــــــالـک دي بیـــــــا د پـاره زه یـم کنـه تـه قت…
تـه بـه قـاتـل ئـي او مقتــل بـه ستـا د مـړو ستـرګـو وي	مُسکـۍ شــــه غـلـي غـلـي زړۀ مـې غـلـې غـلـې واخلـه تـه دیـدن راکــــــــــــه زړۀ پـۀ تـور اوربـل تـړلـې واخلـه مـونـږ ستـا د لاس پـۀ ازغــو ټـول عمـر سپـرلـي درکـړي مـاتـه کـوڅـه راکـــــــــه زمـا نـه پـرې ټـول کلـې واخلـه بس پـۀ دي شـرط چـې اعتـراف بـه د خپـل ظلـم کـوۍ د کشميـــــــــــــــر جنـګ رانـه صبـا سحـر ګټـلـې واخلـه کـــــــــــــه دا دنيـا ټـولـه د خـاؤرو پـۀ قيمت خـرڅیـږي تـه پـک…
روخ مـې تـن نـه کــــــــــــډه کـړې تش انځـور يمـه ډاکټـرې	روخ مـې تـن نـه کــــــــــــډه کـړې تش انځـور يمـه ډاکټـرې يـم بيخـي خـــــراب،خــــــراب پـهٔ زړۀ رنځـور يمـه ډاکټـرې د ډاکټــــــــــــرې جينـۍ مـورې زه پـرې غـرق يمـه تبـاه يـم مـودې وشـوي مئيــــــــــن شـوې ستـا پـهٔ لـور يمـه ډاکټـرې جنتـي سپينـو کالـو کښــــــــې تـه وا حُـوره داسـې ښـکارې د تـاثيــــــــــــــــر لانـدې راغـلـې ستـا لـه نـور يمـه ډاکټـرې تـکـــــــــې سـرې تبـې نيـولـي ت…
چـــــې بِنـډۍ لکــــــــــــــــه نـرۍ وۀ نـو پـردۍ وۀ	تـودۀ نـه وۀ چـــــــــــــې سـړه شـوه نـو زمـا شـوه څـۀ مـــــــــــوده پس چـې زړه شـوه نـو زمـا شـوه د انـار غـونـدې چـــــــــــــــې سـره وۀ نـو د بـل وۀ خـــــــــــــو چـې تـوره الـوچـه شـوه نـو زمـا شـوه حقيقت ئـي اوس پـۀ مينـه کښــــــــې شـامـل شـو چــــــــــــــــې د ټـولـو نـه مـړۀ شـوه نـو زمـا شـوه سـوچ کـؤومـه اوس ئـي قبــــــــر سـره نـاست يـم پـۀ ژونـد نـه وۀ خـو چـې مـړه شـوه نـ…
اوس ئـي د وینــــــــو پـهٔ تـاوان ګـرځـوے	چـــې پـۀ روخسـار زلفـې مـاران ګـرځـوے يـاره پـهٔ مـا ځمکــــــــــه اسمـان ګـرځـوے کاږه بـاڼـه دي روغ ســــــــــــړے نـه منـي تـل پــــــــرې د زړونـو مـریضـان ګـرځـوے د جـوبـل زړۀ تپـــــــوس بـه څنګـه اوکـړم ستـرګـې بمــــــــونـه پـهٔ میـدان ګـرځـوے مـا تـه چـې ستـرګـې کښــــې راکمـي یـاره لکــــــــــــه چـې تنـدر پـهٔ اسمـان ګـرځوے دا زړۀ مـــــــــــې وائ چـې در غـاړې وتـې تـه چـې پـۀ خُل…
زمـا د لـوپټـې قیمت بـه هلتــــــــــــــــه څـۀ وي خـورۀ مـې	بيـوســــــــــــــــــــــــــه يم بـي روره پښتنـه يـم ګـډوۀ مـې شـــــــــــــراب چـې راتـه اوڅـکـې غـورزوۀ را غـورزوۀ مـې شیشـه یـم زمـا پـلار بـه خيــــــــر دي نـورې شيشـې راوړي زمـا د تپــــــــــــــــــــــوس څـوک دي مـاتـوۀ را مـاتـوۀ مـې ابـۍ راتـه د مينــــــــــــــــــــــــــې نـه د ګـوړې چـکـۍ وائ پـۀ تـا کـه د شــــــــــــــــــــرابـو بـوتـل لـږمـه نـو څکـۀ مـې قـانـون ستـا سـو …
شپــــــــــــــې تـه اوږده شـه د سحـر پـۀ رڼـا مـه مـاتيـږه	بنګـــــــړي دي رو رو شـړنګـوه مـزدور تـه خـوب ورغـلـې د زلفـــــــــو سـورے پـرې کـوه مـزدور تـه خـوب ورغـلـې خــوالـې خــوالـې د بـل وطـــــن د غـرمـو ستـړې ستـړې لمـــن ئـي مــــــــــخ تـه بـادوه مـزدور تـه خـوب ورغـلـې بـاران دي اوشـي پـۀ هـر حـال کښـــې د دوبـۍ پـۀ شګـو پـــۀ اور اُوبـــــــــــــــه راوروه مـزدور تـه خـوب ورغـلـې چـې د خپـــــــــل کلـي د وطـن د کـوڅـو خـوب اووينـي لاس ئـي…
د کتـابـي شعـور خــــــــــــــلاف يـم دا لـه کـوم شعـور دي	د ارمــــــــان څـانـګـې مـې د سـرو ګلـو غنچـک اُوويستـو د کلـي خلکـــــــــــــو تـرنـه يـو يـو ګل پـهٔ چـک اُوويستـو خلکــــو ويـل رنـګ دي ګلابـي شـو مـا ويـل اے کـم عقلـو ښـه شـوې چــــــــــــرتـه يمـه دا ئـي رانـه پـړک اُوويستـو زلفـو دي داسـې مـاښـام جـوړ کـړو هـډو پـوﺉ نـه شـومـه پـهٔ مـازيګـــــــــــر مـې د ړومبـۍ روژې نـه ټـک اُوويستـو دا مـې نښتــــــــــــــــر تـه غلـه دي دا رانـه ښـ…
تـاســــــــــــــــــــــــــــــره هلتـه ټـول سلـوک د ځنـاورو کيـږي	يـو خـوا د ګل غـونــــــــــــدې ښـائيستـه او مـزيـداره جينـۍ بـل خـوا د وخـت پـهٔ زؤلنـو کښـــــــــــــــــې ګرفتـاره جينـۍ تـۀ پُښتنــــــــــــــه وي د ازلــــــــــه رب ښـائيستـه پيـدا کـړې اوزګاره نـۀ شـــــــــــــــــوې تـه لا اوس هـم د سِنـګاره جينـۍ تـه د پښتــــــــــــون بـابـا بچـۍ ئـي تـه پـرې ښـکلـي ښـکاري پـړونـي کلـک پـهٔ ســــــــــــــــره وۀ چـې ځـي پـهٔ لاره جينـۍ دا د ديـوان…
کــــــــــه خـوبـونـه پـۀ څنـګل دي خـو د بـل دي	کـــــــــه جـامـي مـې د بخمـل دي خـو د بـل دي انـدامـــــــــونـه پـکښـې خپـل دي خـو د بـل دي د ملګــــــــــــــــــــرو نـه پټيـږم پـۀ اختـر کښـې قیمتـي زمــــــــــــــــــــا چپـل دي خـو د بـل دي زمـا نـوم ســـــــــــره ئـي هسـې نـوم بـدنـام دي شنـه بـاغــــــــــــــونـه د کابـل دي خـو د بـل دي بنګـړي ګـــران دي کـه ارزان دي خـو ستـا نشتـه کـه پـۀ شــــل دي کـه پـۀ سـل دي خـو د بـل دي او م…
نـن بیـا راتـۀ خـــــــــــــــــواږۀ لکـۀ شکـرۀ غـونـدې شـوه	پـۀ ټـوکـو کښــــــــــــــــې زمـا نـۀ مـراورۀ غـونـدې شـوه غُصـې نـۀ تکـۀ ســـــــــــــــــرۀ لکـۀ بمبـرۀ غـونـدې شـوه چـې مـا ورتـۀ د خپــــــل سـوي زړګـي حـالـونـۀ وو ویـل هغـه ګــــــــــــــوتـۀ پـۀ خُلـۀ داسـې اوتـرۀ غـونـدې شـوه هیـڅ پـوئ نـۀ شـم پـۀ چـل ول ئـي زړګـې زمـا نـۀ یـوړو ښـکاریـږی راتـۀ داســــــــې چـې غلـۀ ګـرۀ غـونـدې شـوه پــــــرون مـې ورتـۀ وو ویـل ستـا لا مینـې مـې تـوب…
خپلـــــــــــــــه بـه سـوزي خـو د اور نـه بـه څـادر اوبـاسـي	دا ئـي دستـــــــــــــور دي چـې د زړۀ سـره ځیګـر اوبـاسـي ښـائیسـت دي ځـان پســـــــې د ستـرګـو نـه نظـر اوبـاسـي دا چـې پـۀ چپـه خُلــــــه ولاړ دي پـۀ کـوڅـه کښـې زمـونـږ شـونـډې بـه سپــــــــــړي دا ملنـګ بـه زمـونـږ ور اوبـاسـي سـوچـه خـاؤريـن يـــــــم او سـوچـه د پښتنـې خـاؤرې يـم کــــــــومـه دانـه چـې لاس کښـې پټـه کيـدم سـر اوبـاسـي زمـا پـوره پـوره يقيـــــــــــــــــــــــن دي د وط…
دا خـو د بهــــــــــــــــــــــــر ملـک نـه زمـا پـۀ سـر راغـلـي دي	بـاغ بـه تـه ســــــــــــــــــــاتـې او د ګلاب غـوټـۍ بـه زه اُوړم تـه کـــــــــــــــــــــــــــوه منختـې د مـراد جـولـۍ بـه زه اُوړم اوس بـه محنــــــــــــــت ستـا وي او جنـت بـه درنـه زه اخلـم اوس بـه ميخـــــــــــــــــــې تـه سمبـالـوې او پـۍ بـه زه اُوړم ستـا تقــــــــــــــديـر کښـې نشتـه مُـولا جـانـه خفـه کيـږه مـه تـه بـه جنـــــــــــــــــــــــــــــــازې ادا کـوې ډولـۍ بـه زه…
تـا کښـې ديـري جينکـۍ خـوالـې خـوالـې شـوې	نـور زمـا د انتظــــــــــــــــار جـذبـې سـړې شـوې ائينـــــــــــــــې دي پـۀ ديـدن پسـې ړنـدې شـوې ستــــــــا د لاسـو سُـور ګلاب مـې کـور تـۀ راؤړو د وطــــــــــــــــــــن بـلبلـې ټـولـې راپسـې شـوې د خاونـد د مـــــــــرګ پيسـې ورتـه ميـلاؤ شـوې پښتنـې هلـه مــــــــړے شـولـې چـې مـړې شـوې پښتـونخـــــــــواه دي راتـه بيـا جنـت جنـت کـړه ليــــونـۍ چـې پـۀ لمبـو کښـې را نيـزيـدې شـوې څـاڅـ…
زهـــــــــــــــــر چـې زۀ د زنـدګـۍ اوخـرمـه	غـوږ درنـه اوخـــــــــرم كـه والـۍ اوخـرمـه تـا خـــــــــــــو چـې ټـولـه كابـلـۍ اوخـرمـه مـــــــــــا ځنـګـوي راځنـګـوي پـۀ لار كښـې چـــــــې ستـا د لاس څـۀ لیـونـۍ اوخـرمـه پـۀ تصـور كښـې ستـا د مـخ پـۀ خـوا كښـې ستـا د والـــــــــۍ غـونـدې ټـالـۍ اوخـرمـه پـۀ كـومـه شپـــــه چـې لاړه مـور كـره شـې پـۀ هغـه شپــــــه د خـوب ګـولـۍ اوخـرمـه مـــــــــــــــرګـه وژلـو لـه مـې مـه راځـه بیـا…
د بـادرﺉ تمغـــــــــــــــــــــــــــــــــــه ئـي تـا تـه څنګـه اوتـړلـه	اوس مـې عنــوان شـوې تـر پـرونـه مـې قيصـه کښـې نـه وي تـا کښـــــې ابـاد شـوم ګينـي تـه مـې پـهٔ نقشـه کښـې نـه وي چـا مـې ورونـه تختــــــــــــــــــؤول د کـور او چـا مـې ډيـوې چې ښه مـوقعـه وۀ نـو سپيـرې داسـې مـوقعـه کښـې نـه وي نـه نـه مطلـــــــــــــــــــب زمـا دا نـه دي چـې مـړ کـړي تـا دي مـا هســـــــــــــــې اُووي چـې پـرون پـهٔ جنـازه کښـې نـه وي خـو حـادثـه وۀ چـې ګـــــــــــودر …
کــــــــــــــــــه د دي وخـت سـرکار ظـالـم دې اوړه نـه راکـوي	دنيـا دي ښـکلـې راکـــــــــــــــــړه خلـک دي ړانـده پيـدا کـړل د بلبـل مستــــــــــــــــــــــــــو تـرانـو تـه دي کاڼـه پيـدا کـړل عجـب ستـا شــــــــــان دي د اسـونـو نـه دي خـره پيـدا کـړل تـا د زمــــــــــــــــــــــرو غـونـدې بيـدارو نـه اوده پيـدا کـړل پښتـون دي غـرونـو کښـې پيـدا کـړو غـرسنـي دي خـوښ وو قــــــــــــــرآن دروغ نـه واﺉ کاڼـو کښـې دي سـره پيـدا کـړل چـــــــــرتـه چـې …
خـو مجبـــــــــوری ده نـو پیـزوان لـه بـه دي اوغـواړمـه	سمــــــــــــه بـلقیس ئـي سلیمــان لـه بـه دي اوغـواړمـه جینـۍ کـه خـوښـــه دي وي ځـان لـه بـه دي اوغـواړمـه زمـا د زړۀ پـۀ زمکـــــــه فصــــــــــــل د ارمـان وچیـــږي کـه تـه وریـــــــځ شـوې نـو بـاران لـه بـه دي اوغـواړمـه د قبلیـــــــــــــــــــدو نـه ئـي هغـه د رغیـدو نـه دے خـو د ژونـد دعــــــــــــــا بیمـار ارمـان لـه بـه دي اوغـواړمـه ستـا نـه ویـریـږمـه هـم ستـا نـه اکثـــــــر مـ…
يوه ډوډئ يو مزدور کار سره پوټ پات باندې وه	ما چې په چا باندې نامه د خپل زړګي کېښوده هغې په ما باندې نامه د لېوني کېښوده دا سړے مړ وو په ښکلا دلته کښې حسن ډېر وو کډه به خامخا نو دلته دې سړي کېښوده يوه ډوډئ يو مزدور کار سره پوټ پات باندې وه نيمه ئې اوخوړه په جېب کښې ئې باقي کېښوده ما به وی تبه مبه نشته ســه دروغ وائې ته زما منګوله به ئې زر پخپل تندي کېښوده ما وې کېدے شي په دې خاوره باندې امن راشي نامه په لور باندې مې ځکه سوکالي کېښوده ترس پ…
دا د مينې سمندره دې ژوندئ وي	ساز دې نه مري او سندره دې ژوندئ وي ستا د خلې دغه خبره دې ژوندئ وي غږ د امن ئې پخپل سر پورته کړے دغه پېغله زوروره دې ژوندئ وي دا په ما باندې مئينه چې بې حده دا د مينې سمندره دې ژوندئ وي مسلمانه زه ئې ايله مسلمان کړم دا د شنو سترګو کافره دې ژوندئ وي پښتانه ورباندې ټول د سېلمې ویاړي دا زما د قام رهبره دې ژوندئ وي په دې خاوره نور د جنګ نه یو تنګ شوي يار د امن دا کونتره دې ژوندئ وي زه دې مړ شمه وکيله …
بياڅوک دوخت سيلۍ تاوکړي وو چې نۀ ښکارېدۀ	څو فرشـــتې خلکو بدنــــامې کړې په لاره راتلې د کلي پېــــغلې وې ډوډۍ پسې تر ښـــاره راتلې دلته د سپينې بلا دوېمه نــــامه جج صاحب ده دوي ته بــه غوښې د بېوسو پــــه تيـــاره راتلې زمــــا د سر د حفــــاظت دعــــوه هم دوي کوله زمــــا قــــاتل تـه به وسلې هم لۀ سرکاره راتلې هغه د عطرو دوکاندار دې پېـژاندۀ بازار کې؟ ګولۍ د زهرو هــــم لۀ هغه دوکانــداره راتلې بياڅوک دوخت سيلۍ تاوکړي وو چې نۀ ښکارې…
معلومېږی چې مې خیر د زړګي نشته	مینه سر کې څه اسانه غوندې ښکاري رسول يې سر ته ګرانه غوندې ښکاري نه هغه راځي نه زه ورځم تپوس له دا کيسه راته څه ورانه غوندې ښکاري زړه کې وايي چې لا هغسې ژوندى دى ما چې وویني حیرانه غوندې ښکاري معلومېږی چې مې خیر د زړګي نشته نن په ما چې مهربانه غوندې ښکاري دلته شته دي د مجنون د پښو خاپونه دا صحرا راته ودانه غوندې ښکاري مشغولا لره يې راشه د یار خیاله زړه مې ستړى او ستومانه غوندې ښکاري ستا دیدن ځکه د…
شــوم بــې دمــه دم په ما کې پاتــې نه شو	ما راجــمــع کــړل د کلي ماشـومان ټول بـیا مې بوتلل وه کوڅـې ته د جـانـان ټول د جــرګې خــــبــــره یار قــبــوله نه کړا په ژړا مې ورته څېرې کړو ګرېوان ټول بــېنــوا چې یــې له دره را رخـصت شوم په خــنــدا مې شول د کلي رقــیــبــان ټول شــوم بــې دمــه دم په ما کې پاتــې نه شو انــدامــونــه رانــه ونــیــول خــفــګان ټول په غــــزل مې ګوتــې پوري کړې له غمه په شــعــرونو کې مــې ولیــکو بیــان ټ…
تا ولئ د اختر اومبارکي ماله رانکړه	که مينه په خپل ځائئ باندي خوږه هم وه جانانه خو څه نا څه زمونږه تجربه هم وه جانانه تا ولئ د اختر اومبارکي ماله رانکړه يو رسم د دنيا وو او موقع هم وه جانانه چي تاته مخامخ شومه نو دغه مي بيا خېر وو چي ستا نه مي په زړه کښ څه ګيله هم وه جانانه د هغي ځائئ د خلقو دين ايمان هم عجيبه وو جمات وو او په خوا کي ميخانه هم وه جانانه دا نن چي مي مريد د؎ او زما نه بيت اخلي دي پير راله راکړئ وظيفه هم وه جانانه چي …
خلقو روجی نيولی مونږ به اخترونه نيول	ټکور ټکور حسن دی وينه کښ دردونه نيول تانه قربان لاليه هر ارمان دی زړونه نيول ټول می خوښ کړی دی په يو اندام می نه دی پريخی تاسو غمی رانيول مونږ به ټول سيندونه نيول داسی پوهان دی چه بارود نه ي اوړه جوړول داسی پوهان دی چه اوړو کښ ي بمونه نيول مطلب می دا نه دی چه خوامخواه ي ته قاتل ي خو مړ کيدو چه ستاسو کور ته ي لاسونه نيول جانانه ياد دی په نغمو هډو پوﺉ کړی نه يم ځما د غيږی د رباب نه ي تارونه نيول تب…
اورمی کړي راپوری په زخمي زړګي	رنګ مې شي خزان چې سترګې واړه وي وژني مې خفګان چې سترګې واړه وي سترګی جنګوي چې زړ ه می وګتي ګته شي تاوان چې سترګې واړه وي ژاړمه په سرو سترګو ماشومه شم زه هرځل جانان چې سترګې واړه وي اورمی کړي راپوری په زخمي زړګي مرمه په ایمان چې سترګې واړه وي زه سلګۍ غزل سمه رپيږمه باد راشي توفان چې سترګې واړه وي
مزل به په شریکه په رڼا پسې کوو	مزل به په شریکه په رڼا پسې کوو پینځه وخته لمانځونه به مولا پسې کوو ژوندۍ چې وو نو روڼو مونږ یې یوه هم نه منله اوس هسې خېراتونه په بابا پسې کوو مونږ ګوره آخرت د پاره هېڅ فکر اونه کړو مونږ څومره کوششونه په دنیا پسې کوو سپین غره لېونیه په دې کلې کې ګرزېږه چې ته نه وې غږونه به په چا پسې کوو
ليونۍ شومه خوله راباندې راغله	د ښاٸست د باغ وږمه راباندې راغله د ازغو پۀ غيږ کښې شپه راباندې راغله تا چې لاس پۀ رقيب واچوو روان شوې باور اوکړه زلزله راباندې راغله دشعوره لاشعور لوري ته لاړم داسې لويه حادثه راباندې راغله سپوږمۍ اودريده زما په تماشه شوه ليونۍ شومه خوله راباندې راغله
څوک ده زما د قبر په ښازو ګوتې راکاږي	هم دا ادا ئي ما ته په مزغو ګوتې راکاږي چې ناسته وي يواځې په بنګړو ګوتې راکاږي شوه پيغله خو عمل پکښې هم هغه د وړو دى ډوډۍ چې اوخوري ځان ته په جامو ګوتې راکاږي مخ پټ که ګنې وينم چې د شونډٶ دي شامت دى شيخان درته د ګيرو په ويښتو ګوتې راکاږي اوبه د ګودر سرې شوې داسې وينې پکښې راغلې جانانه څوک خو شته چې په ازغو ګوتې راکاږي پړاقه شوه په وريځو کښې درازه شوه په اسمان کښې کيدې شي څوک ئي بيا په اننګو ګوتې ر…
هله شهيد مې که پۀ خپل مرګ درنه مړ نه شمه	ساړه ساړه تاؤده تاؤده کاږه واږه اوګوره نن به ماښام کلي پريدمه ما ته ښه اوګوره زۀ را روان يم ستاسو چم ته ليونې ليونې ته کاڼي جمع که پۀ کلي کښې واړه اوګوره دا چې سجدو ليوني کړي يۍ نو هسې نه ده جنت ترې اوباسه نو بيا د مونځ خواږه اوګوره مونږ ګيني ويل پۀ ليوني پسې به څوک خفه وي نن مازیګر مې جنازه کښې میلمانه اوګوره بیا به خبر شي چې ما څومره ليونتوب کړې دي دا کور چې وران شي بیا ئي کاڼو کښې ويښته اوګوره…
مونږ به اکثر ورته سپيره سپيره بچي لوګې کول	که هره اوښکه ملغلره ملغلره کيده خو پۀ سو اوښکو به يوه يوه سندره کيده ما به اکثر وئیل چې مور نه وي نو بیا به څۀ وي هم هغه اوشوه چې د کومې نه مې ويره کيده نن تر ماښامه به زمونږ د مینې هل راوځي حجره کښې خلک وو زما او ستا خبره کيده څۀ شکايت خو ورته بيا زما پۀ سر شوې دي هغه نن بیا څۀ مروره مروره کيده چې صبا جنګ وو نو د جنګ اوزارې اوخيژول چې جنګ مې بئيلو بیا پۀ دولس روپۍ زغره کيده یو بل بربنډ وو نو ما …
زۀ د هغې سجدې قائل يم چې بې سره کيده	که هره اوښکه ملغلره ملغلره کيده خو پۀ سو اوښکو به يوه يوه سندره کيده ما به اکثر وئیل چې مور نه وي نو بیا به څۀ وي هم هغه اوشوه چې د کومې نه مې ويره کيده نن تر ماښامه به زمونږ د مینې هل راوځي حجره کښې خلک وو زما او ستا خبره کيده څۀ شکايت خو ورته بيا زما پۀ سر شوې دي هغه نن بیا څۀ مروره مروره کيده چې صبا جنګ وو نو د جنګ اوزارې اوخيژول چې جنګ مې بئيلو بیا پۀ دولس روپۍ زغره کيده یو بل بربنډ وو نو ما …
بدلون راغلې دې خو تاسو پرې پوهي شوې نه ئي	دا چې ميده ميده پۀ توره لوپټه کښې راځي دا زما مرګ دي خو د خلکو نه پرده کښې راځي او بد مې کړي وو څوکړه وۀ نو ما سوال کړې وو باران بهر دي اوبه مونږ کره کوټه کښې راځي دلته سود مه خورۀ دلته وينې څکه جنت ته به ځي دلته رښتیا وئیل ګناه ئي کبيره کښې راځي تپوس کولې شم خو خپل ضمير مې لاس اوتړي څۀ اوکړم هر پښتون مې څۀ نه څۀ ريشته کښې راځي کال کښې يوه ورځ دي پښتون شهيد ته هم اوباسي دي سره څۀ کمې پۀ قومي تران…
راکوزه شه دیوال نه نن دي زور د سترګو ګورم	راپاسه څۀ خیسته خیسته تحفې مې درته راوړي سپوږمۍ پۀ غر پریوتې وۀ ټوټې مې درته راوړي صفا ئي راته اووي يا به مړه شي يا به ستا شي دم کړي د پيرانو پتاسې مې درته راوړي .اوس دومره قدري ته اوکه چې ساز ورته پيدا که ما دومره قدري اوکړل چې نغمې مې درته راوړي اختر دي بیا یتیم ژاړي د مور قبر ته وائ راپاسه زه لوي شوې یم جامې مې درته راوړي امکان دي يا به سر ماتيږي يا به ته ماتيږي کعبې اوس ورته ټينګه شه سجدې مې …
د اذادۍ د ارادې کمــــــــــــــــــــــــــــې دي	دا چـــــــــې پـۀ دام پسـې د دام نـه اُوځـي پښتــــــــــــانـه څـۀ د ډيـر نـاکام نـه اُوځـي قسـم ئـي مـات کــــــړو کـه روژه مـاتـه وي دا چـې پـۀ جـام پســـــې د جـام نـه اُوځـي مـونـږ د ګلـــــــــونـو کـر پخـوا پـريښـې دي ازغــــــــــــــي دي خپلـه د انـدام نـه اُوځـي ليـــــــــونـې پـوهـي دي پـۀ جنـت او دوزخ پـۀ مـونـځ کښـې مخکـې د امـام نـه اُوځـي تـه خپـلـې سپينــــــــې ليچـي پټـې سـا ت…
مـونـږ احتجـاجـن د خـان بـابـا خيــــــــــرات وو نـه خـوړو	نـه د کار ســـــړې بـچ شـو نـه جنـګ تـه حـوصلـه بـچ شـوه دا څـۀ بـلا اوشــــــــــــوه نـه نـامـه او نـه جـامـه بـچ شـوه شکـر دي چـې ستـا غـونـدې بـې ننـګـي را پـهٔ سـر نـه کـړو ښـه شـــــــوه چـې د غټـې بـې قـدرﺉ نـه لـوپټـه بـچ شـوه هغـه پښتـانـه يـؤ چـې اکثـــــــــــــر وايـو د جنـګ نـه پـس ســـل سـرونـه مـات ښـه دي خـو شکـر دي شملـه بـچ شـوه وخـت د شکـــــــــــر نـه دي تـاسـو مـا سـره خفـګا…
د سود او زیان دوکان دي ټول که ما بلال ته اووي	حوره مې تا ته او جنت مې ستا جمال ته اووي ته مې کعبه کړې او غلاف مې ستا تور شال ته اووي پۀ عيسا تيروتم پۀ جنګ کښې مې مدد پکار وو لاړم پوۍ نه شومه نو هر څۀ مې دجال ته اووي پښتون به نه وي چې اوس نه شلوي کفن ملګرو ته احمد شاه بابا خبر که ما خوشحال ته اووي پهٔ دغه ويره چې ښکار نه شي د بي ځايه تنقيد خپل قیمتي غزل مې ځان سره ديوال ته اووي د تورتمونو سوداګره د تيارو تاجره د سود او زیان دوکان دي ټول که ما…
پښتــــــــو ده او پښتـــــــــو خـو نـه زړيـــږي نـه ورکيــــــږي	ګستـاخ وو خـو چې ټيټ مـې کـړو تنـدې مـې ترينه جوړ کړو ادب مـې ورتـه اوښــــــــودو ســــــــړې مـې ترينـه جـوړ کـړو مـا خـاؤري د خپـل کـور د ديـوال هـم بـې قــــدري نـه کـــړي چـې پـريـوتـو راپاسيـدم منــــــــــــګـې مـې ترينـه جـوړ کـړو کـــــــــــوم کاڼـي ستـا د لاس چـې بـه راتـلل زمونـږه کـور تـه بـازار تـه چـې مـې اويستـــــــــــل کالې مـې ترينـه جـوړ کـړو وطـــــن کښې لــوږه راغلــــه اوس…
بیګا ته به مې وژني که صبا ته به مې وژني	يو زه يم بل مې زړۀ دي وظیفه کوي لګيا دې پاګل يم بل پاګل راته قیصه کوي لګيا دې خپل روح مې د خپل کور پۀ ديوال وينم راته ناست دې زما د پټو سترګو تماشه کوي لګیا دې زۀ يو ځل خداې ته ټيټ شوم او ايمان زما کامل شو زاهد ورته سجدې پسې سجده کوي لګيا دې زما زړۀ ئي د خپلې لوپټې د پاسه کيښود الله خبر چې کومه تجربه کوي لګيا دې بیګا ته به مې وژني که صبا ته به مې وژني رقیب سره پۀ کور کښې مشوره کوي لګيا دې د وخت س…
زما بچي سره ډيګري دۀ او ټکرې وهي	هغه چې لاړه نو راياد شو چې ښکل کړې مې وے نرې نرې انګار خو پروت وو چې بل کړې مې وے زۀ ئي پۀ روغ ګريوان کښې اوليدم نو مور تۀ وائ مورې نو نه دي پريښودم چې پاګل کړې مې وے نن به مې څومره انعامونه او تمغې اخيستې رباب د کوره وو والله چې غزل کړې مې وے چې د دنيا لباس ته ګورم نو پۀ زړۀ کښې وايم بلها یاران ميلاويدل چې بدل کړې مې وے شيخ به ئي څکي زه به جنت کښې ورته ګورم ربه که ما ته پته وې قسم دي چې تل کړې م…
د هيچا په معبود پسی کنځل نه کووم خدايه	هر در کښ جانان نه غواړم خپل در راته راټيټ کا زه عشق يم او ته حسن ي نظر راته راټيټ کا پښتو می پکښ ځی نو زه به داسی اعزاز څه کړم دستار راته تړی خو واﺉ سر راته راټيټ کا سپوږمۍ پسی به زه ځم که سپوږمۍ به راځی ماته په نمر پسی به زه نه ګرځم نمر راته راټيټ کا په سر می د خوشحال شمله ده خدايه ته می مل شه ته حکم فرښتو ته ورکا غر راته راټيټ کا هم دا می د پښتو د زوال نخښی دی يارانو چه باز اووی چه ستړی يم نښتر…
څوک پکښ نهر دی څوک ي شونډی بی الفته خوري	څوک ي در په در خوري څوک ي کور کښ بی محنته خوري څوک ي شته قسمت کښ نه خوري څوک ي بی قسمته خوري ډير خلق ي نه غواړی بی سته بی منته خوري ډير خلق ي سوال کوی خو مخکښ ترنه لته خوري خدايه ستا نظام دی بس په دی کښ به څوک څه واﺉ داسی خلق هم وينم چه حوريې بی جنته خوري چا نه خولی څاڅی په ارمان وی د يوی نوړﺉ څوک ي د بچو سره په کور کښ تر قيامته خوري خدايه چه پښتون دی حيادار دی نو د لوږې مري خدايه ستا ميوی خو په …
څومره سترګی واوړيدی را واوړيدی ځما په لور	مينه د دی خاوری د همه اولس جذبه نه شوه څانده د غمجن احساس نه پورته شوه نغمه نه شوه چغی د سپوږمۍ غوږونه اوشلول خو سره نه شوه جونده ستا سندره می په وينه کښ خوږه نه شوه او به چوی د ځان سره به ماته شی څوک اوګوره توره د خوشحال د وختو ګرمه ده سړه نه شوه ای د وطن غمه ستا د څړيکو د دردونو نه ما خو سترګی پټی کړی سپوږمۍ هډو اوده نه شوه څومره د غم ډکی قيصی تا اوکړی ما واوريدی هغسی تياره ده شپه په يو هنر وړه…
ابۍ ليونې شوې ده د ځوی د مرګ نه پس	پۀ قبر مې مات شوي دي بنګړي د مرګ نه پس پۀ کټ مې خلکو اوشيندل غمي د مرګ نه پس بلبل ئے پانړې پانړې د پنجرې نه را باهر کړو ما ويل چې مبارک شه ازادی د مرګ نه پس تپوس مې ترې نه اوکړو ما ويل رنګ دې ولې تور دې سلګو کښې راته وايي د لالي د مرګ نه پس څادر ته پيوندونه ورکوي او پکښې ګرځي پۀ کور باندې زاړه شوه د سړي د مرګ نه پس ما خپله د خپل لاسه په روټۍ کښې زهر ورکړل چې بيا مې قتلوي خلک بچي د مرګ نه پس لحد ک…
[truncated: 704 more rows]
