# Supplementary material for: Pashto poetry generation: deep learning with pre-trained transformers for low-resource languages
Source: PeerJ Comput Sci. 2024 Aug 30;10:e2163. doi: 10.7717/peerj-cs.2163 (PMC11419628; doi:10.7717/peerj-cs.2163)
Supplement: Supplemental Information 3 — Each entry includes an instruction in Pashto, an empty input, and a poetic output. [file peerj-cs-10-2163-s003.json]

[{"instruction":"نه په سر اونه په زریم","input":"","output":"زۀ د مینې جوارگــريــم \n\nبس هم دا می سرمایه ده \nچې بدنــام پـه لــروبــريــم \n\nرحدونه چې ئې نيشته \nزه په داسې لارو سريم"},{"instruction":"ماسره چې مینه کړې نو سر په کفن وتړه","input":"","output":"ښه درته معلوم یم چې رقیب او غماز نه منم\n    \n\n\nښه درته معلوم یم چې رقیب او غماز نه منم\n\nنور مے ما چیڑہ زخمونه مي خوگیگي\nھغه تير شوي وختونه مي ياديگي\n\nمجبوري ده لاسه بل وطن كه پروت يم\nخپل وطن زيڑي گلونه مي ياديگي\n\nنور مے ما چیڑہ زخمونه مي خوگیگي\nھغه تير شوي وختونه مي ياديگي\n\nمجبوري ده لاسه بل وطن كه پروت يم\nخپل وطن زيڑي گلونه مي ياديگي\n\nنه چاخپل يم نه مي خپل شته په جهان كه\nارمانونه مي ٹول خاوري ايري كیگي"},{"instruction":"تش دي راگوري راله زړه کښ کور دئ نه راکوي","input":"","output":"زخم دئ راکړي بيا دئ ځي ټکور دئ نه راکوي\n      \n      د خلقو مخکي راته اوئئ خپل څادر دئئ نيشته\n      په دئ به مړ شم بس د؎ بل پيغور دئ نه راکوي\n      \n      ځوي مئ په خوب کښ وئ بئ بئ ما دئ سبق ته پريږدي\n      داجي ته وايه چي په لاس کښ لور دي نه راکوي\n      \n      ما دئ ترخو ترخو خالاتو ته تنها نه پريږدي\n      خدائئ ته دئ اوگوري دا دومره زور دئ نه راکوي\n      \n      وطنه څوک هم چي راځي ستا لوټ کيدو له راځي\n      وطنه څوک هم چي راځي سمسور دئ نه راکوي\n      \n      خپله دئ راکړي د پردو په لاس دئ نه راليږي\n      سور گل دئ راکړي خو ريباره اور دي نه راکوې\n      \n      دا شته غمونه مي د ټولئ زندګۍ به اوشي\n      جانان ته اوائئ چي بس د؎ نور دئ نه راکوي\n      \n      که زه ټول زيارتونه هم جارو کړم کنه\n      زمونږه ډيره غريبي ده مور دئ نه راکوي"},{"instruction":"تش دي راگوري راله زړه کښ کور دئ نه راکوي","input":"","output":"زخم دئ راکړي بيا دئ ځي ټکور دئ نه راکوي\n      \n      د خلقو مخکي راته اوئئ خپل څادر دئئ نيشته\n      په دئ به مړ شم بس د؎ بل پيغور دئ نه راکوي\n      \n      ځوي مئ په خوب کښ وئ بئ بئ ما دئ سبق ته پريږدي\n      داجي ته وايه چي په لاس کښ لور دي نه راکوي\n      \n      ما دئ ترخو ترخو خالاتو ته تنها نه پريږدي\n      خدائئ ته دئ اوگوري دا دومره زور دئ نه راکوي\n      \n      وطنه څوک هم چي راځي ستا لوټ کيدو له راځي\n      وطنه څوک هم چي راځي سمسور دئ نه راکوي\n      \n      خپله دئ راکړي د پردو په لاس دئ نه راليږي\n      سور گل دئ راکړي خو ريباره اور دي نه راکوې\n      \n      دا شته غمونه مي د ټولئ زندګۍ به اوشي\n      جانان ته اوائئ چي بس د؎ نور دئ نه راکوي\n      \n      که زه ټول زيارتونه هم جارو کړم کنه\n      زمونږه ډيره غريبي ده مور دئ نه راکوي\n\n      که ما سیزی، نو ما دی نه سیزی یو کار دی اوکی\n      دومره چه تنګه ده ده مینی نه انکار دی اوکی"},{"instruction":"یوه سپیړه می ده حپلی پښتو قدر اوکړو","input":"","output":"که داپوښتون وی دا دی نر شی بل ګزاردی اوکی\n      \n      هغی ته وایه مازیګر کی سترګی مه توروه \n      که زما مرګ غواړی قاصیده نو سینګار دی اوکی\n      \n      زما ده ژوند حواږ می ماله غربت نه راکوی\n      هغه دی کینی په قلاره انتظار دی اوکی\n      \n      ساحیره ما ده حپله ژونده بغاوت کړے دے\n      که څوک می بیا دنیا ته غواړی نو ازار دی اوکی\n      \n\n      که ما سیزی، نو ما دی نه سیزی یو کار دی اوکی\n      دومره چه تنګه ده ده مینی نه انکار دی اوکی\n      \n      \n      که داپوښتون وی دا دی نر شی بل ګزاردی اوکی\n      \n      هغی ته وایه مازیګر کی سترګی مه توروه \n      که زما مرګ غواړی قاصیده نو سینګار دی اوکی"},{"instruction":"زما ده ژوند حواږ می ماله غربت نه راکوی","input":"","output":"هغه دی کینی په قلاره انتظار دی اوکی\n      \nساحیره ما ده حپله ژونده بغاوت کړے دے\n که څوک می بیا دنیا ته غواړی نو ازار دی اوکی\n\n‏د دغه درد ترجماني به سړى څنګه کوي؟\nچي يو مئين راشي او قبر ته د يار ودريږي \n\n\nزما د ویخو شپو احساس به درته هله اوشی\nکله چی ته په چا مین شی او تپوس دی نکړی\n\n\nد ميني خيال د تهمتونو په باران اخله \nکۀ دنيا دوه ډلې شوه ډله د جانان اخله \n       \nپه سوداګانو کښې د زړونو ګټې چا کړې دى \nدا ځنې ځنې سوداګانې د تاوان اخلـه"},{"instruction":"باور دي وشه چې له زړه نه مي وتلې نه یې","input":"","output":"داسي ورځ نشته چې ماپکي یاد کړې نه یی\n\nستامحبت ته مي دزړه په کور کي ځای ورکړی\nخو عجیبه ده چي په سترګو مي لیدلې نه یی\n\nکفر خو نه کېږي را غاړې وځه\nتاته مې زړه کېږي را غاړې وځه\n\nروژه خو نه دی چي شپیتو ونیسی\nمړه ! نو څه کېږي را غاړې وځه\n\nغرور دې مه کوه په ګرم ښایست\nزما ساړه کېږي را غاړې وځه\n\n\nتــه مــي زړه تــه ووایه چــي صـبـر شــې!\nسـتـا خــبــره مــنــي  زمــــا نـــه مــــنـــي."},{"instruction":"بلها ښایست به دې نړۍ ته راوړي!","input":"","output":"تۀ چې وادۀ شې او واړۀ دې وشي.\n\nخاورو ایرو ته مې ورګډه کړله\nزرغونه نه شوله سپېره زندګي\n\n\nشرطونو حسابونو ته اشنا ضرورت نشته\nپۀ مینه کې هرګِز د انتها ضرورت نشته\n\nجالب لرمه خوی پۀ دې ملنګه زندګي کې \nچې زۀ دې پکار نه یم هم داستا ضرورت نشته\n\nپۀ داسې نا معلومه ناروغي باندې اخته یم \nچې ماته د طبیب او د ملا ضرورت نشته\n\nد زړۀ په بدله کې چې بل زړۀ نۀ پیداکېږي \nنو خود پۀ دې بازار کې د سودا ضرورت نشته\n\nتا ولې نن پۀ ماباندې عاید کړل بندیزونه \nتۀ څۀ وایې بېګا ته د سبا ضرورت نشته\n\nد زړونو مسله ده د قاضي خبره نۀ ده\nزما او ستا ترمنځه د بل چاضرورت نشته"},{"instruction":"همدامې ده کافي چې بې سلامه پۀ ماتېر شې","input":"","output":"بس نوره احرارجانه د سزا ضرورت نشته\n\n\nسترګې ړندې مې شوې د لارو پۀ کتلو باندې \nنازر منلی مې دی ګرانه ستا راتللو باندې\n\nویدۀ ضمیر د ازادۍ پۀ ژوندون څۀ خبروي\nهغه وي خوښ پۀ تش ژوندي پاتې کیدلو باندې\n\nځه خیر دی اوس دې دخپل زړۀپۀخوښه ژند کوي خو\nهرڅوک ارمان کوي د وخت پۀ تېرېدلو باندې\n\nکه خپلواکي غواړې د وینې پۀ قېمت یې واخله \nهېڅ کله نشته د سرونو پۀ ستلو باندې\n\nلږ شانې  وخت لګي د زړۀ پۀ ماتولو باندې \nخو پۀ کالونو لګي وخت پۀ جوړولو باندې\n\nله مانه مۀ غواړه د خپلو علطیانو حساب \nکله مې وس  رسي د ستورو پۀ شمېرلو باندې\n\nځه احرارجانه چې  هم بیا و هدېره ته لاړشو \nزړۀ صفا کېږي د مرګ ډېر ډېر یادولو باندې"},{"instruction":"بس په اومیدونو ګذاره کېږي","input":"","output":"ستا په تصویرونو ګذاره کېږي\n\nنه نه له تقدیر مې څه ګیله نشته\nاو په فریادونو  ګذاره کېږي\n\nاوس مې ایله زړه درنه تورشوی دی\nاوس مې په ګلونو ګذاره کېږي\n\nماته جې څه بله لاره وښایه \nنه مې په دمونو ګذاره کېږي\n\nشکر راوتلي درپسې نه دي \nشکر چې د زړونو ګذاره کېږي\n\nلا مې د منزل لاره روښانه ده \nلا د چا په پلونو ګذاره کېږي\n\nبل مې اَحرارجانه هېڅ ټکورنشته\nستا په غزلونو ګذاره کېږي"},{"instruction":"نه چاپسي درديږم اونه چاته انتيظارکړم","input":"","output":"خپل حق مرګي لرمه اوهغه ته انتيظارکړم\n\nته پوهه شه ،   چې لويې حادثې  نه  اووتم\nچې  کله د   پښتون د قافیلې نه    اووتم\n\nپښتون يمه،   مجبور یمه، ګني هر څه به ټهیک شي\nکه   چرته زه خپل  ذات د دائرې نه اووتم\n\nپه ژوند به مې ساقي  د تاسو  دا  ظلم  هېر  نه  شي\nزه    وچه    خولۀ    د   ستا    د   مېکدې    نه    اووتم\n\nهمځولو   ته   ګویا  وه   په   دا   رنګ   پښتنه   پېغله\nعزت   مې   شو    نیلام !     چې   لوپټې   نه   اووتم\n\nچې  زړه  څه  راته  وايي ،   بیا  منل  ماته  آسان  دي\nچې     کله      د    حیا     له     فلسفې     نه     اووتم\n\nاوزګار   به   شم   ګل  رخه   زه   دنیا   کارو   له   هله\nکه   زه   چیرې   ستا   سترګو   له   نشې   نه   اووتم\n\nڅوک نوم به مې په خُولۀ باندې وانخلي پس د مرګه\n انجم     که    شاعري     له     مدرسې    نه"},{"instruction":"مینه ښه ده خو هیجران دسړی زړه خوری","input":"","output":"ډیر غمونه او خفکان دسړی زړه خوری\n\nنوم یی خوږ خو بیلتون لکه زهر\nمسافر چی شی جانان د سړی زړه خوری\n\n\nستــــــا ده جبین ده تماشو نه لوګی\nژوند مې د حسن د ورشو نه لوګی \n\nسپرلي دې ستا ده پېغلتوبه زار شي\nګلونــــــــه ســتا د اننګــو نه لــوګی \n\nپه زړه ګلـــــــونه هم ازغـــي وروې \nستا د نظـــر د پســـــــــرلو نه لوګی \n\nستا د قامت سیوری په سر غواړمه \nستا د رخسار د سرو غرمـو نه لوګی \n\nچې د احساس په صحرا شپې روڼوي \nد محبــــــت د لېونـــــو نه لـــــوګی \n\nمونږ د وفا سترګو ته ژوند خاورې کړو \nمونږه ځوانۍ کړې د پښتـــو نه لوګی \n\nستا د احســــــاس د رڼا تار صــــابره \nد چـــــا د حســـــن د لمبــو نه لـوګی"},{"instruction":"ټــــولـــه مـيـنه  مـيـنه  يـې","input":"","output":"تــۀ زمـــــا شـــېـريـــنـه يـې\n\nزۀ دې کــړم  مـئېن پۀ ځـان\nګـــل پـۀ شــان رنـګـينـه يې\n\nکــــلــه بـۀ  زمـــــا شـې  تـۀ\nډېـــره تـــکــــه سـپـيـنـه يې\n\nزړۀ کښې مــې اوسـېږې تـل\nتـۀ مـې د  زړۀ   ويـنـه   يـې\n\nمــاتـه دې خـوش بـو راځـي\nســمــه  لـــــؤنــګــيـنـه   يـې\n\nحــسـن دې ثــــــانــي نــشـته\nټــولـــــو کـښې حـسيــنـه يې\n\nګــرانـه ئـې پـۀ مــــور بـنـدې\nښـــه ډېــره نـېــــازمـيـنه يې\n\nښکـلي بــولـي ووډ کښې تـۀ\nاېـــک نــمــبـر کـــتـريـنـه يې\n\nخوښه شوې محبوب روښان\nګــلې ګـلـــــــــــــواريـنـه يـې"},{"instruction":"چی پی میئن ووم نن یی بل لہ ورکڑہ","input":"","output":"خفہ پہ دی یم چی یی خپل لہ ورکڑہ\n\nدا  علامات دا پسرلی خکاریگی\nنن چی بورا غاڑہ بلبل لہ ورکڑہ\n\nزہ پہ خپل ژوند ستومانہ شوے ووم خو\nبیا  تسلی  می  خپل   گوگل  لہ  ورکڑہ\n\nدا ژوند ملگری رانہ بیل شوہ اخیر \nزکہ   نن ما   غاڑہ غزل   لہ ورکڑہ\n\nقیصہ د مینی طوفان چاتہ اوکڑم \nھغہ یی داسی یو  پاگل لہ ورکڑہ"},{"instruction":"ښکلا ېمه خاېست ېمه رڼا ېمه","input":"","output":"پښتو ېمه ادب ېمه حېا ېمه\n\nﺯه د نفرتونو نه نفرت کوم\nﺯه خواګهٔ مېنه ېم وفا ېمه\n\nدا په محبت کښى عادت شوے ېم\nد محبت سندرې آورمه لګېا ېمه\n\nمونږ له رېواجونه دلته مه راوړه\nﺯه په خپل کلتور کښى ښه رضا ېمه\n\nﺯه وس په پېرانو پسى نه ګرﺯم\nﺯه  پخپله پېر ېمه ملا ېمه\n\nداسې جړاغونى غږ ېۍ ووېٔل\nﺯه فرمانه ستاومه او ستا ېمه"},{"instruction":"د خوشـــبو ډکه هــوا هـــم سړی وژني","input":"","output":"د تنــکۍمــېنې بــلا  هــم ســړی وژني\n\nد مـــخ کـــوتې ســړی کفر ته  اوباسي \nخــو نرۍ نرۍ مسکا هـــم سـړی وژني \n\nکلــه کلــه پۀ خــندا زړونه روغــــــيږي \nکله کله خــوخـــندا هـــم ســـړی وژني \n\nکله کله خـــو دښمن هـــم مهربان شي\nکلــه کلــه مســيحا هــــم ســـړى وژني \n\nما بۀ وی  چې مــړه خلک دروغ وائي\nدا خو هجر پۀ رښتيا هــم سړی وژني \n\nکه پۀ ننګ دقام مړ نه شولې قاســمه  \nپېــــغورونه د دنيا هــم ســـړی وژني"},{"instruction":"مسکۍ شه \"زما زړه کې زلزلې اوکه چې ځـــــــې","input":"","output":"دردونه مې راویښ که\" ښې نخرې اوکه چې ځې \n\nچــــــــې مات نشي په تا پسې د غر غوندې سړئ\nوعده دې د راتلو تر پنجشنبې اوکه چې ځـــــــې\n\nاظهار د محبت په کاغذونو جنــــــــــــــون نه دې\nد ښار په څلور لاره کې نارې اوکه چې ځـــــــــې \n\nد ستا د تلو خبره زمـــــــــــــــا زړه ذرې ذرې کړي \nجنابه ماته غم د څه نشې اوکه چې ځـــــــــــې\n\nنن بیا مــــــې کړه رامات پخپلو سوو اندامونــــو \nپنجه راکه؛  په سترګو اشارې وکه چې ځــــــــــې \n\nبس ستا د ګلابي حسن\" بولي راکمه مــــــــه شه \nزمونږه په ځوانیو معاملې اوکه چې ځــــــــــــې"},{"instruction":"بنګ غواړی لونګ غواړی توبه توبه","input":"","output":"دا سړی خو جنګ غواړی توبه توبه\n\nسره او سپین یی ټول د دنیا وکتل\nخوند د غنم رنګ غواړی توبه توبه\n\nچې اودۀ کېږم لاس خوارۀ پرېږده په دغه هيله\nوائيم کۀ خوب کښې چرته غېږې له سپوږمۍ راشي\n\nلاس کښې مې پاتې شي جهانه ټپېدلې پېړه\nچې ماښامې کښې چرته غږ ستا د شپيلۍ راشئ"},{"instruction":"په  نظر  کښې  دي اثر دے کلیوالې","input":"","output":"خـوږ د قـند  او د  شکر دے  کلیـوالې\n\nستا د سترګو په تاثیر باندې حیران یم\nخداے درکړے څنګ نظر دے کلیوالې\n\nد سپرلي وږمې په کلي راخورے دي\nلـږ را اووځـۀ مـاځـیګر  دے کلیوالې\n\nپه همزولو کښې به دنګ لکه چینار یم\nتور څادر مي هم په سر دے کلیوالې\n\nزمونږ چـم خـو په  ویرونو اموخته دے\nستاسو چم کښې نن اختر دے کلیوالې\n\nدا په رنګ رنګ خوشبویو چې معطر دے\nښـکارې یـار د پـېښور  دے کلـيوالې\n\nستا عـــادل د مالاکنډ په سر اوسیږم\nپه  بټ خیله  مي دلبر دے کلیوالې\n\nهغه د ميني نه منکر دي راشي.\nمطلب مي دا دے چي دلبر دي راشي.\n\nسا مي اوځي چي په ارامه اوځي\nد کبرجن لالي خبر دي راشي."},{"instruction":"زه د ژوندون د چارو وتے يمه.","input":"","output":"ماله‌کۀ مرګ  راځي نو زر دي راشي.\n\nګل ګل ځواني مي انتظار اوخوړه.\nزما ورک شوے لالے زر دي راشي.\n\nزما شوخي زما په ذات کښي قيد ده.\nکه پۀ اختر راځي اختر دي راشي.\n\nژوندے شاہد  به مړ وي ستا له غمه.\nباور مي نۀ شي کۀ باور دي راشي.\n\nسوک دہ اختر لا پارہ زان جوڑاوی\nسوک واسکٹونہ سوک پیزوان جوڑاوی\n\nدہ چا سینگار وی رنگ پہ رنگ اختر کی\nسوک دہ زڑو جامو گریوان جوڑاوی\n\nستہ پہ نکریزو باندی سرہ لاسونہ\nسوک تصویرونہ دہ جانان جوڑاوی\n\nسوک دہ مستی نہ شنہ بنگڑی ماتوی\nھمزہ خپل مات زڑہ تہ جانان جوڑاوی"},{"instruction":"راشه مه کوہ له چا سرہ جفا","input":"","output":"لږ ژوندون دي ضائع کیږي بی وفا\n\nپه دنیا کښي ھیڅوک ندی پاتي شوي\nواړه تلوني دی که نن دی که سبا\n\nدا چی ھرہ ورځ راخیږي بیل بیل نمر دي\nھر چی پریوځي ھغه نه شی ختي بیا\n\nچي په زمکه څاڅکي پریوځي له آسمانه\nبیا له زمکي ختي نه شی په سما\n\nګومان مه کړہ چی به بیا سترګو له ورشي\nھغه اوښکي چی له سترګو شی جدا\n\nکه یو ځلي سر د خدائ په لوری ټيټ کړي\nپه قیامت به سربلند شی تر ھر چا\n\nچي د ورور د عزیز زړه پري آزاریږي\nحاصل مه شه ھغه خپله مدعا\n \nشه خواړه چي یو ئي خوري بل ورته ګوري\nخواړه نه دی ھغه زھر دي ګویا"},{"instruction":"که یو څاڅکي اوبه تږي لرہ ورکړي","input":"","output":"د دوزخ او ستا درمیان به شي دریا\n\n‏لکه کلۍ چې په اغزو کښې وينم\nداسې مې زړه ستا په‎ بڼو کښې وينم\n\nرخسار د وینم تورو زلفو کښې ستا\nلکه رڼا چې په ‎تيارو کښې وينم\n\nاې د سبا سترګې راخېژه په ورو \nتلۀ د ‎آشنا دې پۀ ختو کښې وينم\n\nزما ‎خاطر ،خاطر يې اور کښې  وسو\nاوس يې لوګۍ په اسويلو کښې وينم"},{"instruction":"تور ماښام نری باران او توری چای","input":"","output":"بل فکرونه د جانان او توری چای\n\nد سیند غاړه د رباب نازک تارونه\nمازیګر خوږه یاران او توری چای\n\nزه که ډیر یمه ستومانه ما دمه کړي\n ستا خمار خمار چشمان او توری چای\n\nما به مركي ما به مړ دغه ارمان کړي\nستا د لاسو نه ارمان او توری چای\n\n د زړه راز می چا ته هم ویلی نه دی \nخو له شعره په ما تول کلی خبر شو\n\nدا انتظار او تمه دواړه چی له نه سره وی\nیا می چی یار سره دا مینه له ځیګره نه وی\n\n\nڅنګه به تول کلی پوه شوی و زموږ په مینه؟\nکه په کتومی ته همزلو کی اوتره نه وی"},{"instruction":"جانانه راشه نن له تا سره حساب دی زما","input":"","output":"ستا د بېلتون خزان ځپلی ژوند کلاب دی زما\n\nدا ستا ښکلا لکه چی پرخه په ګلاب پرته وي\nهمدا ښکلا دي د شعرونو یو کتاب دی زما\n\nاوس دی یادونه افسانی ښکاری\n داسی دستور د زمانی ښکاری\n\nزما یادیږی هغه ناز او ادا \nکله گیلی او کله  هسی پخلا\n\nکله ژړا كله په پرکه خندا\nهغه ماڼی اوس ویرانی ښکاری\n\nداسی دستور د زمانی ښکاری \nستا په فرقت کی به پریشانه ومه\n\n هر وخت به روک د خپله ځانه\nومه\nښه راته یاد شی سرگردانه ومه\n\nاوس دی خبری بهانی ښکاری\n ستا په وصال کی به نشه غوندی وه\n\nهر غم میهير وو عجیبه غونده وه\n هره گړی یوه لحظه غوندی وه"},{"instruction":"ستورو ته می راز وایمه بام سره خبرې کړم","input":"","output":"ستاسترګی چی نه وینم، نو جام سره خبرې کړم\n\nشپه ده او سپوږمۍ ده، زه یوازې او یوازې\nيم \nشمعه اوشیشه لرم ، خیام سره خبرې کړم\nدی راته ستا سترګی او ستا سترګی ملامتی کړي\n\nزه چی می دزړه له هرناکام سره خبرې کړ \nهېڅ یوه شیبه یی ستا له یاده خالي نه"},{"instruction":"دا چی خبري جادوګري کوي","input":"","output":"دا په مئین زړگی منتری کوی\n\nپه خوله یوه په زړه دی بله ښکاری\n ته چی خبرې نن اوتري کوي\n\nپه ما مئین یی خو اظهار نه کوی\n دا ته چې ما پسې خبرې کوي\n\nد امن ژغ پورته کولی نه شي\n خالي ويرونه په سندرې کوي\n\nچې په آشنا ولی اثر نه کوی؟ \nکنی تیے خو زوروری کوی\n\nبس یو اظهار ته وارخطا پاتی شی\n نوره ودانه قيصي ستري کوي"},{"instruction":"په تیر وختونو می بیا خواند ده انتظار اوکتو","input":"","output":"انتظار څه وو خو بس بيا م ځانله کار اوکتو\n\nده بیلتانه په زندګی کښی صرف یو موسم دی \nچی خزان څنګه وي هغسی می بهار اوکتو\n\nښکاري چی مینی او وفا ترینه بس کوچ کړی دی\nمه چی تر اوسه چرته کلی او بازار اوکتو\n \n\n يو محبت دی بی اختیاره ور پریواتی یمه؟؟\nکنئ هر کار می په مرضي په خپل اختيار اوکتو\n\nقسم دی بیا می په نظر باندي رانغی چرته \nمه، که هزار ځله هغه په هغه لار اوکتو"},{"instruction":"عمر ډیر وہ عقل لږ وه","input":"","output":"عمر لږ شوعقل ډیر شو\n\nیو ژوندون وه په جهان کښی \nپه دا شان سره تیربیر شو\n\nد ځوانی ساعت خوشحاله\n خوب وہ ولیدے شو تیر شو\n\n چا له جړا چاله خفګان خه نه دی\n په زخمعی زړونو کښی ارمان خه نه دی\n\nشعيري دومرا يو کتاب به ډك كړم\n كه نصيت نه وی داستان خه نه دی"},{"instruction":"که مینه نه کوي نو مه ي کوه","input":"","output":"د چا په اوښکو لوند ګریوان خه نه دی\n\nد دی دونیا به درته څه وايما\n د يو نظر کښي بل انسان خه نه دی\n\nد مخپلونو نه په سنګ تیریکه\n چاله غیبت چا له بختان خه نه دی\n\nد سرو ګولونو آرمانی دی عزیز \nواړه ګولونو له خزان خه نه دی\n\nمينه مي په زړه کښي د پخوانه ده\n ځکه مي د زړه دونیا ودانه ده\n\nځه دى يو ديدن پسي ليواله یم\n ستا هرا خبرا په ما ګرانه ده\n\nبیا یو موسافر دی بل وطن ته ځي\n اوښکه ي د سترګو نه روانه ده"},{"instruction":"ولي په نظر کښي جانان نه راځي","input":"","output":"مينه مي په زړه کښي د ارمانه ده\n\nخکاری چی عزیز ورته ياديګي نه\n دغلتا زړګيا قیصه ورانه ده\n\n\nپه یو نکته کښې مې کمال اولیده\nما هم دا ستا د مخ جمال اولیده\n\nچې مې د ستا په شان كاته شروع کړل\nنو د جنوب نه می شمال اولیده\n\nد ځان به څه وايم زه هیڅ هم نه یم \nما ستا په ښپو کښې هر ابدال اولیده\n\nد خدائ په در کښی په سجده پرہوتم\nزړه طلبګار  می د وصال اولیده \n\nدا ټول رنګونه به لوګی کړم ورته \nما که د ستا په مخ شین شال اولیده\n\nنور ستا نه لري يو لمحې له نه ځم\nبس ما پخپله خپل زوال اولیده"},{"instruction":"نن د يو مخ په آئینه کښې عباس","input":"","output":"ګوره د ټولې دنیا حال اولیده\n\nرحم چی ستا زما په حال نه کیږي \nمړ خو د شم مانه هم سوال نه کیږي\n\nدی کس د ځان سره بلها خلک ډوب کړل \nد کس ملګری د دجال نه کیږي\n\nستا د تیرو بانو گزار داسی دی\n تري حفاظت په زغره دهال نه کیږي\n\nاوس یاراني غواړي سره سپین د جهان \nاوس په بنګړو او په رومال نه کیږي"},{"instruction":"لږ ايئنه کښی ځان ته سم اوګوره","input":"","output":"هسی قیصی دی د جمال نه کیږي\n\nلکه صرير ستا په فراق کښې ژاړي\nداسی باران د بشکال نه کیږي\n\nکہ بےوفادے کا مغرور دے جانان\nماتہ پہ سر سترگو منظور دے جانان\n\nزه به گیلا دا وفا ولے اوکڑم\nدستور دا خکلو دے مجبور دے جانان\n\nخیر دے کہ ماسرہ وفا نہ کوی\nزما پہ مینہ مشہور دے جانان\n\nنورې کیسې وايه چې اسانې دي\n پرېږده د الفت خبرې ګرانې دي\n\nرامې شي لېمو ته د دیدن په وخت\n اوښکې څه ناپوهـــــه رقيبـــــانې دي"},{"instruction":"ستاد جلب شوق يـې وې راپېښـې شـي","input":"","output":"دا مې که سلګۍ دي خو مهمانې دي\n\nښکاري چې حمزه په زړېدو یې اوس\n لا دې چې جذبې له پخوا ځوانې دي\n\nباڼه دې پوه کړه چې چيچل نه کوي \nسترګو ته وايه چې خوړل نه کوي\n\nجانانه سود او زيان د وخت خبرې \nمینه ګټل مينه بايلل نه کوي\n\nپه جفاګانو دې پروا نه لرم \nچې بې وسي مي نور ژړل نه کوي\n\nستا د جفا په تیغ زخمي زخمي دی\nد زړۀ شاهين مې الوتل نه کوي\n\nخيالونو ته ئې مه کورئ لفظونو کی ګناه ده\n د بعضی شاعرانو په شعرونو کی ګناه ده"},{"instruction":"جانانه منجور راپسی شوی دی ما وژني","input":"","output":"جانانه ما وئیل چی زیارتونو کی گناه ده\n\nد ژوند د جدو جهد كتابونه څله ګوري\nد ژوند د جدو جهد کتابونو کی گناه ده\n\nد بعضی سوالونو جوابونو نه قلارشه\nد بعضی سوالونو جوابونو کی گناه ده\n\nکلہ غزل کلہ ٹپہ شی جانان\nکلہ یہ ورز کی توره شپه شی جانان\n\nکلہ ھوشیار شی په هر سه سہ پوھیگی\n کلہ ماشوم غوندی ساده شی جانان"},{"instruction":"هره خبره هره ادایی منم","input":"","output":"یہ نہ خبرہ بس خپہ شی جانان\n\nراتہ بلیګی تر سهاره پوری \nد رړه په کور کی میڈیوه شی جانان\n\nدا می د ښائست توله قیصه ترجمه کړې ده\nما چي ستا د خال یوه نقطه ترجمه کړې\n \nستا د اداګانو مې يو ښه ترجمه کړې ده\n ما د محبت توله قیصه ترجمه کړې ده\n\nما د خمارو سترگو نشه ترجمه کړي ده\n دا مې څه عجيبه فلسفه ترجمه کړې"},{"instruction":"هسې د لفظونو جادوگر راته څوك نه وائى","input":"","output":"ستا  می د رنګونو لوپټه ترجمه کړې ده\n\nتا ته خو وږمو د پسرلی هم سترګې تيټې کړې\n ما د پسرلی هره وږمه ترجمه کړې ده\n\nولې به ښائست د بام په سر جوټه جوټه نه وی\n ما د ادم خان هره نغمه ترجمه کړې ده"},{"instruction":"دسحر نه تر ما نامه انتظار شی","input":"","output":"په دې تمه چې اشنا به مې په لارشي \n\nبه له تا ورته هیڅ لاره نه ښکارېږي \nکله کله سړی داسي را ايسار شي\n\nد مخلوق د بدلېدو کمال به کوری\n که اوده قسمت زمونږه را بیدار شي\n\nماته چې سترگو کې خوبونه راشي \nاشنا ناڅاپه ستا يادونه راشي\n\nسبق ته کینم خو چې ته راياد شي\nپہ کتاب جوړ ستا تصويرونه راشي\n\n جانانه ولي دي مجبور کړم زه ؟ \n چه ستا په نوم زما شعرونه راشي"},{"instruction":"یا می سترگی رانه یوسه چې دې ويني","input":"","output":"یا می زړه د ځان سره کړه چی قلار وي\n\nدا له څنګه رنځوري ده اے جــــمالـه\n سترګي نم شي چي په زړه سړے بیمار وي\n\n\nته نقاب د مخه لری کړه بس زه به درته ګورم \nد نظر پرواه و نکړے خیبر ډک د سپیلنو دے\n\nد نظره مه پریږه نظر ماتے دي هم زه یم\nچی حمزه درنه لوګے شی سپیلنو ته حاجت نشته"},{"instruction":"تاته به تول صفاء صفاء ولیکم","input":"","output":"ده زړه حالونه به ریشتیا ولیکم\n\nخندا مي نشته ټول غمونه دي نن\nده خط عینوان به په ژړا ولیکم\n\nده کور او كلي نه بي رازه يمه\nده هجر هال به په صحراء وليكم\n\nزماده اوشکو اميل غاره كي وي\nکتاب ده ميني به په تا وليكم\n\nکه دي پشتنه زما اوکړه په ژوند \nپه خپل نصيب كي به وفا وليكم"},{"instruction":"تړمو تړمو  اوښکو مې ګرېوان لمبه لمبه کړو","input":"","output":"دیار غم راله ارمـــــــان لمبه لمبه کړو\n\nجانان نه راځي زه هـسې لارې څــارم\nانتظار کښې مې خپل ځان لمبه لمبه کړو\n\nورسره خنکه به سلکی نه وهم \nمانه ګیله چی په سلګو کی کوی\n\n غم ته دی وایه چی می نه تنکوی\n جنگونه ماسره په شپو کی کوی \n\nخاطره زار شم د پشتون جانان نه \nچی محبت هم په پشتو کی کوی\n\nده دی نیمګری ارمانونو سره ژوند تیره وم\n زه ستا وعدو او قسمونو سره ژوند تیره وم\n\n چی ړڼده مینه می بدله په چا نه کی اشنا \nستا له خيالونو او فکرونو سره ژوند تیره وم"},{"instruction":"ماسره دومره مینه مه کوه عادت به می کړی","input":"","output":"ما مينه کړي ده خومينه چا راکړي نه ده\n\nدیار تصویر د ګل په پاڼو په کمال جوړه اوم\n دوخت راتلونکي فنکارانو ته مثال جوړه أوم\n\nکله رقیب کله ریبار زه د گریوانه نیسم\nهره ورځ نوے اشنا ځان له يو جنجال جوړه أوم\n\nپته مې ډیره ژړا او کړه یـار تــــري نه خبريږي \nاوس ئې په کور باندي د اوښکو پشکال جوړه اوم\n\nهغه به چرته وي د چا سره او څنګه به وي\n دا زه په زور ځانله د سوچ او فکر تال جوړه أوم\n\nلاړ شمه ورک په تصور کښي د خپل ځانه شمه\nخياله خیالنو کې د یار په زنه خال جوړه أوم"},{"instruction":"زما رقیب د محبت په معنی څه پوهیږي","input":"","output":"هغه خو ژوند هم په یو لوئی منافقت کړے دے\n\nد زړه د درده لیونی شوې کنه\n زما صابره ته سړی شوی کنه\n\nتا د الفت معجزه نه منله \nزه چه لمبه شوم ته لوگی شوی کنه\n\n د محبت گرمې دې ولیدله \nپه يخو واورو کې خولې شوې کنه\n\n ما چې د زړه د رڼا رنگ ورکړو\n د انتظار لارې رڼي شوې کنه\n\n ما درته ویل چې سترگې مه توروه\nد خلکو سترگې درپسې شوې کنه\n\nنوی الزام راباندی ولگوه\nزړې خبرې خو زړې شوې کنه"},{"instruction":"د بڼو سورې ته مې کینولې","input":"","output":"صابره سترگې دې مړې شوې کنه\n\n\nستړی ستومانه چی دکاره راځم\n تا يادومه چې په لاره راځم\n\nد ارمانونو پنډ په سر را ړومه \nکورته چی هر ماښام له ښاره راځمه\n\nد کلي ډېرې لارې، ډېرې کوڅې\n په دې کوڅه د چا لپاره راځم\n\nد پرهرونو جامی واغوندمه\n چې په سپرلي کي د گلزاره راځم\n\nڅه نوی غم نوې سودا راوړمه \nچې د حالاتو د بازاره راځم\n\nد مېخانې دروازه مه بندوئ\nیارانو زه به د روزگاره راځم"},{"instruction":"جز به چی د ارمان د کور خودداره شوه نو مړه شوه.","input":"","output":"پښتو چی په تاریخ کښی بدکرداره شوه نو مړه شوه.\n\nزما د دی وطن د پښتنی پیغلی نصیب دے.\n نیستی نه چی راووته مالداره شوه نو مړه شوه.\n\nکه وګی وہ مرغئ خو خپل اختیار کښی وه ژوندۍ وه. \nدانی ته چی پنجره کښي ګرفتاره شوه نو مړه شوه.\n\nزما د مور نصیب دے چی زما د واده غم ته. \nد خلقو د غوژلو نه اوزګاره شوه نو مړه شوه\n\nمنظره زما ناوی د ارمان په سره ډولۍ کې. \nچی اوخته د سور پالنګ واکداره شوه نو مړه شوه\n\nدا نن چی محبت کی پہ جانان باندی شکی شوم \nوس زه د معاشری پہ ہر انسان باندی شکی شوم\n\nیو سوال می پہ سوالونو کی سوالونه را پیدا کړه\nجواب یی سیده کفر دے شیطان باندی شکی شوم\n\nچی گل یی پہ ڈیران دے او چمن ازغی ازغی دے \nدا سنگہ پسرلے دے زہ خزان باندی شکی شوم"},{"instruction":"زه سوک ووم چرتہ رالم چرتہ زمہ سہ می کار دے","input":"","output":"یو سو دہغہ سوالونہ دی خپل زان باندی شکی شوم\n\nدا كفر دلته چا راوڑو د دین سپینہ جامہ کی\nولاړ چی پہ ممبر دے دی انسان باندی شکی شوم\n\nدا زان ته د اولی درجی مسلمان وایی\n دا زه خویی خاطرة پہ ایمان باندی شکی شوم\n\nزما د زړه د خوږېدو رازونه مه لټوه \nاور به درپوری شی اشنا اورونه مه لټو\n\nد خپلو سترګو د ظلمونو به دې کرکه اوشي \nمه کوه مه زما د زړه زخمونه مه لټوه"},{"instruction":"ستا د لېونے یم انتظار می کوه در به شمه","input":"","output":"زه لا ژوندے یم انتظار می کوه در به شمه\n\nد ښائستونو د‌ سپرلي باد ته ګلونه کرو\n پخپلو زړونو کې د مینې ارمانونه کرو\n\nستا د بڼو سرونه هغسې په زړه ګرځوو \nمونږ د ځیګر په زمکه هغسی زخمونه کرو\n\nد وخت قاضي دې پرې څه نوي فتوې ولګوي \nمونږ په دې خاوره نوے خيال نوي فکرونه کرو\n\nمونږ د نفرت د طوفانونو پرواه نه ده کړې \nمونږه د زمکې په سينه کې الفتونه کرو"},{"instruction":"د محبت د لېونو په ژبه نه پوهېږي","input":"","output":"ستا د ښار خلق د سړو په ژبه نه پوهيږي\n\n چا چی د کلی مازیگر سندره كړي نه وي \nهغه د بام د اشارو په ژبه نه پوهېږي\n\n\nپرون پوري زما وو نن د بل شویو سړ ے\nكمال ي او کړو شپه په شپه بدل شو يو سړے\n\nسپرلی دې ستا د پېغلتوبه زار شي \nگلونه ستا دانګــــونـــــه لـــــوگی\n\nد يار د کلي د کوڅی مازیکر \nما لہونے کړي، لہونے مازیکر\n\nما په جنت هم بدل کړے نۀ دے\nد محبت د مېکدی مازیکر\n\nد زړه د درده ناقلاره ومه\n د اور ترخي او به مې خښې مازيګر"},{"instruction":"سم د ماښامه تبي ونيومه","input":"","output":"تا راته کړې وې ښېرې مازیکر\n\n رقيبان وبوږ نیده و ویریده\nمونږ چې شوو يو بل ته نزدې مازیکر\n\nستاد خائست نه تاوده لوګيده\n غزل غزل سپرلے سپرلے مازیکر\n\nستا به کوڅه کې راتر غاړي وځي\n انکار انکار، لمبی لمبی مازیکر\n\nځان يې ستاية د ځان صفت یې کوو\n زما غزل يې ما ته وې مازیکر\n\nزمونږ کوڅی ته دې کتل روان وي\nزما صابره ما ليدي مازیګر"},{"instruction":"ته لا ماشوم یې دا وختونه به دې وژړوي","input":"","output":"خير دې زلمئ به شې دردونه به دې وژړوي\n\nد محبت خوږې سندرې ماله چرته راځي \nمړه نو ستا په شان خبریې ، چرته راځي ماله\n\nتا که مې د سرا د ورکېدو فېصله کړې ده \nما هم د خپل سر د ماتېدو فیصلہ کڑی ده\n\nدخپل حسن پہ کشتی نا ذونہ مکڑہ \nزما اوخکی که سیلاب شوی تابه یوسی\n\nڅو تنكي تنكي خيالونه په لاس راغلل\nلیوني محبتونه په لاس راغلل\n\nزړه کومي ښاريې په لور دې بوتلم\nخپل ورک شوي ارمانونه په لاس راغلل"},{"instruction":"دا ستا په سترګو کې به څه پاته شي","input":"","output":"رقیبه يار مې که په خوله پاته شي\n\n يو ځلي نېغ په دې لار تېر شه\n چې دي کاږه واږه كاته پاته شي\n\n پردی مزدور سهار وختي پاڅي\n د شوگيرو مين ويده پاته شي\n\n افسوس چی ستا په خیال به څه ښکارمه\n دغه ارمان به مې په زړه پاته شي\n\n وستایه تل د یار تراخه خاطره \nچې په کتاب کې دي خواږه پاته شي"},{"instruction":"چی د وختونو نه جانان غواړمه","input":"","output":"لکه کافر و نه ایمان غواړمه\n\nکله خپل زان کله آسمان ته گورم\nکله په ستورو کی جانان ته گورم\n\nزه د خپل جوند په خوشحالو سه کووم\nستا چی په سترگو کی خفگان ته گورم\n\n  چی درته گورم خفه کیگی ولی\nزه تاته نه د قدرت شان ته گورم\n\nپریگده چی نن پکی نظر زخمی شی\nبیا به زه کله خپل جانان ته گورم\n\nستا په اننګو کښي ده حمزه دۀ وينو سره دى\n ته شوې د پښتو غزله ځوان زۀ دې با با کړم\n\nخپل نازونه که شمېرلی شې نو وایه! \nچی زما په سوي زړه داغونه څو دي؟"},{"instruction":"خدایه سلسلې د غم اسانې کړې","input":"","output":"دغه ورځې شپې د غم اسانې کړې\n\nتاب چې ئې د زغم نه لري هغو ته\nربه مرحلې د غم اسانې کړې\n\nزړه مې د وطن د خاورې شو اوبه\nنوری حادثی د غم اسانې کړې\n\nکله کله کړم سوچونه او حیران شم \nچی ده ستړی ژوند منزل به اخیر سه وی۔\n\nنه په دوعا نه په هنر کيږي\n عشق د سر لوبه ده په سر کيږي\n\nزړه می خوریږي زلفي مه خوروه\n له خورو زلفو مي خـطـــــــر كيږي"},{"instruction":"ستا د کوڅی خاوری په سر با دوم","input":"","output":"په ما څه چل هر مازدیګر کيږي \n\nشپه به د مينې په کيسو تیروو\n نوری خبری به سحر کیږي\n\nزما صابره ستا د مينې په نوم\n ما سره هره ورځي شر کيږي\n\nياري د سيال سړي په کار ده\n خانته به گوري ستا به ډېر قدر کوينه\n\nپه زړه کښ ځان سره تپی کوومه خوب نه راځی \nټوله شپه ځان ته ستا قیصی کوومه خوب نه راځی\n\n\nڅوک می په سترګو کښ ګلاب او څوک ازغی ولاړ وی\n چاته دعا چاته ښیری کوومه خوب نه راځی"},{"instruction":"تنده دا وصال چی زوراوره شي","input":"","output":"ساه رانه وجودكي مراوره شي\n\nماله ئی ځما ارمان وژلی دی\n ځکه می له ابن آدم يره شي\n\nبیا می پیر بابا له اراده کړی\nگورم که می برخه بختوره شي\n\nماله ئی ځما نعیم خاموش کڑالو\nمړه دی دا نازونو جادوگره شي"},{"instruction":"که تور راباندی لګی او که مرم په بارانه کښی","input":"","output":"نن دیر بی صبره شوی یم درخم په بارانه کښی\n\nد زړه په کوره کی باندی می توری تیاری راغلی\nد سترګو نه می ځی درپسی نم په بارانه کښی\n\nسیلی راته اوور خه کړی او باران یی رانه\nمړکړی\n زه ناست يمه او نښی دی سیزم په بارانه کښی\n\nډیر خوښ می وی باران خو په یوه خبره وران یو \nزیاتیکی می د ډیری مودی غم په بارانه کښی"},{"instruction":"داغونه ډير په زړګي راکړه","input":"","output":"یاران ضرور يوبل ته نښې ورکوينه\n\nدزړه سکون محل کې نشته\n بےغمه خلک په ډیران کوي خوبونه \n\nچې تورماښام شي غم دې راشي \nلکه مرغۍ چې ماښام شنو ونوته ځينه\n\nتاته به لفظونو کښې غم څنگ بيانوي سرے\n تاپسی مړه تاپسې خو مري سړے خفه نه\n\nتاپسی به تېر شي زاهدان د ايمانونو نه\n تاپسې خو نیم مونځ کښې سلام را گرځوي سرے\n\nتاپسې په غرونو کښې مشکلې لارې څۀ معنا \nتاپسی کۀ شي پل صراط به هم وهي سړی"},{"instruction":"ستا د نوم الزام به یاره هم باعث فخر وي","input":"","output":"ستا نامه په لاس نه مړه ليکي په تندي سرے\n\nستا نه به بغیر یاره زمونږه ژوندون داسې وي \nهسې په تیاره کښې لکه لاس چې تپوي سړے\n\nتاپسی درمانه صوابۍ په يو قدم کښې ده \nتاپسې خو یاره هندوستان نه هم راځي سرے\n\nسہ نرے نرے وریکی لکہ غم چی راوریگی\n سہ می زړه خفہ خفہ دے سہ جانان راته یادیگی\n\nسہ غمونہ دہ جانان دی سہ میدا میدا باران دے \nتنہائی ده او جړا ده بس یوازی جوند تیریگی"},{"instruction":"نن موسم خفہ خفہ دے زہ بہ ولے خفہ نہ یم","input":"","output":"وریزہ پہ جڑا ده لاندی اوخکی راوریگی\n\nپه ارمان د نادانۍ شي  چی هوښيار شي\n خوشحالي او خوب ې ورک شي غم ې کار شي\n\nتخت و تاج او بادشاهي ې پکار نه وي \nپه ارمان د روغ صورت وي چې بيمار شي\n\nپه توبه باندې ډیر بد ښکاري چې زوړ وي\nښکاري ښه چی په ځوانی کښی توبه ګار شی"},{"instruction":"په مخونو کښې ښائسته مې دے ديار مخ","input":"","output":"دے حبیب د تصویر بل رخ د دلدار مخ\n\nپه ليدو ئې مړاوي زړونه تازه کيږي\nعطا کرے ورته رب سدا بهار مخ\n\nعقله آرمان درپسی اوس کومه\n مینه خو هم له وسوسو ډکه ده\n\nپه غرونو به را ،اوړم په سیندونو به را اوړم\n زه تا له چی راځم په بلها زړونو به را اوړم\n\nبی جانانه بی ارمانه، بی ایمـــــــانه،\n اخ ! له مینې نه منکر سړی کافر دی"},{"instruction":"ښکلیه په دیدن کښی دی ګرانی مه جوړوه","input":"","output":"پام کوه د وينو ارزانی مه جوړوه\n\nتېر شو وخت چی تا می کړی د صبر سره لوبې\n بس کړه را ته سترګې پخوانی مه جوړوه\n\nیو دیدن دی کم و چی تصویر دی دحیرت کړم \nنوری پری دپاسه عریانی مه جوړه وه\n\nساقی را می وړه تسپی او شراب دواړه\n چی همدم کړمه ثواب او عذاب دواړه\n\nزړه مي   زار ستا د بڼو نه تاؤ دی کم کړه\n چی اونه سوزيري سیخ او كباب دواړه\n\nپه ځوانئ کښی یا دیوشه یا دبل شه \nسره نه ښائي مستي او حجاب دواړه\n\nفیصله دهوا لاس اوکړه ثالث شو \nسره وران و وستا جبین او نقاب دواړه"},{"instruction":"د سبا سترګه وه تندر د وصال شیپی","input":"","output":"در ته چا وی چی لمن د سبا پریږده\n\nدمخ مالګه دې شوه ورکه شوې بې ابه\n ما خو وی درته په عشق کښې ژړا پریږده \n\nاوس می قدر کړی د خاورو گوهر شیند ی\n پس له مرګه چی په قبر   ژړا پریږده \n\nرقیب هم په دی اور سوزي خفه نه یم\n اشنا چا درته ویل چی حنا پریږده"},{"instruction":"چی می غم د حد نه زیات شولو غم نشته","input":"","output":"چی ژړا می ډیره ډیره کړه نم نشته\n\nتصور دی بیا زمانه مرور دے \nمعلوميږي نن سبا دي ستم نشته\n\nعاشقی دی را له هسی دم را کړے\n دم می شته دے که په دم کښی می دم نشته\n\nبد رنگي دې په ښايست کښې سنگار وینم \nدا نقشونه نازکی لره بار وینم\n\n\nپه رګ رګ کښې دې ځواني کړي غزونی\n ورک دسترگو د عاشق نه ځمبار وینم\n\nد اصول په نقطه ښخ لکه پرکار شوم\n د گردش په دائره کښی قرار دینم"},{"instruction":"یم یو عکس پټ ښكاره له خپله ځانه","input":"","output":"ځان پخپله ائنه دکردار وینم\n\nکړه خورې زلفې وریځې ګورې ګورې\n چی په سترګو کښې دې ست دخمار وينم\n\nستا می افسانه کړه افسانه دې کړم\n دے چی ستانشان می نشانه دې کړم\n\nستا وه د عاشقی نه پرده غرض \nمانه مرور شوی بهانه دې کړم"},{"instruction":"زه دانه نا‌څیزه ووم په خاورو کښی","input":"","output":"اے دزړه قراره دردانه دی کړم\n\nعقل لكه شمع وم خپل ځان لره \nته چی را ښکاره شوی پروانه دې کړم\n\nزه چپه صحرا ستا له جلاله ووم \nاے جميله راچی غلی خانه دې کړم\n\n چی ما د محبت نهايتونه لټول \nپه اصل کښي چي خپل حماقتونه لټول\n\nوحدت پکښی د خیال وؤ نه ديار سره وحدت\n ما هسې په الفت كښي راحتونه لټول\n\nدانن ئی څنگه سترګو ته زما را اوکتل \nشاید چې پکښی یار شکایتونه لټـول"},{"instruction":"بي ځايه دا ګيلي شكايتونه دي زما","input":"","output":"چی ما دښکلی یار عنايتونه لټول\n\nخواهش می دیارانو وو پیدا می کړه بسیا\n وس پوهه شوم چې ما مصیبتونه لټول\n\nستاغم کړې رانه ورکې وې يو څو خبرې ستا \n ټول عمر می بیاستا امانتونه لټول \n\nچی ما د محبت نهايتونه لټول \nپه اصل کښي مي خپل حماقتونه لټول\n\nدومره مینه که مي بل انسان له ورکړه\n ته باور اوکړه چی زان به رانه زار کښې\n\nته مصور شه په خپل زړه زما تصویر جوړ کړه \nزه به شاعر شم ستا په حسن به غزل ولیکم\n\nجنتونه به عمل دي په لباس نه دي غني\n منم لاس کې دې تسبيح دي خو نظر دی په کمڅو دے"},{"instruction":"د زړه زخمونو له ټکور غواړی","input":"","output":"مینه کول د زړگی زور غواړی\n\nپه مړ وجود ورته ټپه څنګه کړم\n پښتون لالې مې ټنګ ټکور غواړی\n\nپه شومه دم او تنهائ کښ د شپې\n زړه ليونې د بنګړو شور غواړی\n\nدغه تهمت هم غنیمت کنړی خپل \nمئین په زور د لمن تور غواړی\n\nد ستړی خیال غیږ کښی دلبر ګورمه\n د زړه سکون له د زړه سر ګورمه\n\n په تږو شونډو د ګلونو پرخه\nوږمه نسيم له د سحر ګورمه\n\n د زوړ شپونکی شپیلۍ کښی نوی نغمی\n په سره غرمه کښی مازیګر ګورمه\n\nسورے د تورو تورو زلفو په مخ \nپه اننګو د ژمی نمر ګورمه"},{"instruction":"په نامعلوم چم کښی په ورک کلی کښی","input":"","output":"لاری کوڅی د يار د در ګورمه\n\n سره په نکریزو لاس او سرو شونډو له \nزه یو وړوکے شان اختر گورمه\n\nراټولووم ازغی په لار د غنو\n کاږه باڼړه ئی د نظر ګورمه\n\n\nپه راحت كي خو به هر سړی د يار شي.\n يار هغه دي چي په سخته کي پکار شي.\n\nټول خپلوان ترینه تاويګي چي امير وي.\n چي غريب شي هر سرى ترينه بيزار شي.\n\nنو حقيقي مينه هغه ده اي رحمانه\n چي مزار سره دي جوړ مزار د يار شي."},{"instruction":"ماته پته ده چی ښه درته یادیږم ته","input":"","output":"دروغ وایی له زړه درته ياديږم\n\nراشه مخ قبلی ته واړه وه جانانه\n بیا قسم وکړه چی نه درته یادیږم\n\nدواړه سترگی دی بیا ډکی دی له اوښکو\n مور وهلی یی که زه درته یادیږم\n\n\nراشه زمونګ د کلي شور ووينه\n اشنا زمونګ د خٹو کور ووینه\n\nد توت د لاندی د کوئي په غاړه \nجام په منګي باندي نسکور ووينه\n\nٹپ ٹپ راخيژي د تنور په غاړه \nد مور د لاس د روټو شکور ووينه\n\n بغیر له تا می په زان کله شي سود\n زئړ مازیګر د مرغو شور ووينه"},{"instruction":"د خپل وطن په صفت نه مړیګم","input":"","output":"په خپله راشه هر سه نور ووینه \n\nټوله لمده شوه ليونی ده په ځان نه پوهيږي\nد یار دیدن ته به شیبو شيبو باران کی راغله\n\nپه ژړيدو مې خامخا اړوي\nچی می خبره په خندا اړوي\n\nمینه د وس خبره نه ده ګنې \nځان به څوک ولې په بلا اړوي\n\nمخ ئې راواړؤ اوربل خوروي\n نن مې تيرو ته په رڼا اړوي\n\nخمارې سترګې ئې راواړولې\nنن می د څکلو په ګناه اړوي\n\nهغه د خپل ستم نه نۀ دے خبر\n په هر چا پړ مخې دنيا اړوي"},{"instruction":"څه په افسوس څه په ارمان تیریږي","input":"","output":"عمر مې واړه په خفګان تیریږي\n\nپه تا مئین یم حال وئیلی نه شم \nڅومره غمونه مې په ځان تیریږي\n\nزما د غرونو نه پناه جانانه\n بهار مې هم لکه خزان تیریږي\n\nزما په زړه کښې مينه لا ځوانيږي\n څو که د ستا ښکلی دوران تیریږي\n\nاختر به راشی خوجانان به نه وی\n شمعی به ژاری پتنګان به نه وی\n\nهره غوټی بہ مڑاوی مڑاوی خکاری\n بهار به وی پکی ګلان به نه وی\n\nتاریخ ده مینی به بیا سوک ولیکی\n قلم به وی خو شاعران به نه وی"},{"instruction":"تاریخ ده مینی به بیا سوک ولیکی","input":"","output":"قلم به وی خو شاعران به نه وی\n\nجانانه داسی وخت به هم راشی\n خکلی به وی خو عاشقان به نه وی\n\nجاد زان سره اعمال قبرته یوړو \nجاد زان سره خپل مال قبر ته یوړو\n\nتخت سوتاج د شاجهان نہ شولو پاتے \nد دولت نہ ئے  کنګال قبر تم یوړو\n\nدا دگل خوندی مخونہ پہ پناشی اے رحمانہ\n مرګ یوسف غوندے جمال قبر نہ بوړو\n\nپه مخونو کښې ښائسته مې دے ديار مخ\nدے حبیب د تصویر بل رخ د دلدار مخ\n\nپه ليدو ئې مړاوي زړونه تازه کيږي\nعطا کرے ورته رب سدا بهار مخ"},{"instruction":"عقله آرمان درپسی اوس کومه","input":"","output":"مینه خو هم له وسوسو ډکه ده\n\nپه غرونو به را ،اوړم په سیندونو به را اوړم\n زه تا له چی راځم په بلها زړونو به را اوړم\n\nبی جانانه بی ارمانه، بی ایمـــــــانه،\n اخ ! له مینې نه منکر سړی کافر دی"},{"instruction":"ښکلیه په دیدن کښی دی ګرانی مه جوړوه","input":"","output":"پام کوه د وينو ارزانی مه جوړوه\n\nتېر شو وخت چی تا می کړی د صبر سره لوبې\n بس کړه را ته سترګې پخوانی مه جوړوه\n\nیو دیدن دی کم و چی تصویر دی دحیرت کړم\n نوری پری دپاسه عریانی مه جوړه وه\n\nساقی را می وړه تسپی او شراب دواړه\n چی همدم کړمه ثواب او عذاب دواړه\n\nزړه مي   زار ستا د بڼو نه تاؤ دی کم کړه\n چی اونه سوزيري سیخ او كباب دواړه\n\nپه ځوانئ کښی یا دیوشه یا دبل شه \nسره نه ښائي مستي او حجاب دواړه\n\nفیصله دهوا لاس اوکړه ثالث شو \nسره وران و وستا جبین او نقاب دواړه\n\nد سبا سترګه وه تندر د وصال شیپی\n در ته چا وی چی لمن د سبا پریږده"},{"instruction":"دمخ مالګه دې شوه ورکه شوې بې ابه","input":"","output":"ما خو وی درته په عشق کښې ژړا پریږده \n\nاوس می قدر کړی د خاورو گوهر شیند ی\n پس له مرګه چی په قبر   ژړا پریږده \n\nرقیب هم په دی اور سوزي خفه نه یم\n اشنا چا درته ویل چی حنا پریږده\n\n \nچی می غم د حد نه زیات شولو غم نشته\n چی ژړا می ډیره ډیره کړه نم نشته\n\nتصور دی بیا زمانه مرور دے \nمعلوميږي نن سبا دي ستم نشته\n\nعاشقی دی را له هسی دم را کړے\n دم می شته دے که په دم کښی می دم نشته"},{"instruction":"په رګ رګ کښې دې ځواني کړي غزونی","input":"","output":"ورک دسترگو د عاشق نه ځمبار وینم\n\nد اصول په نقطه ښخ لکه پرکار شوم\n د گردش په دائره کښی قرار دینم\n\nیم یو عکس پټ ښكاره له خپله ځانه \nځان پخپله ائنه دکردار وینم\n\nکړه خورې زلفې وریځې ګورې ګورې\n چی په سترګو کښې دې ست دخمار وينم"},{"instruction":"ستا می افسانه کړه افسانه دې کړم","input":"","output":"دے چی ستانشان می نشانه دې کړم\n\nستا وه د عاشقی نه پرده غرض \nمانه مرور شوی بهانه دې کړم\n\n\nزه دانه نا‌څیزه ووم په خاورو کښی\n اے دزړه قراره دردانه دی کړم\n\nعقل لكه شمع وم خپل ځان لره \nته چی را ښکاره شوی پروانه دې کړم\n\nزه چپه صحرا ستا له جلاله ووم \nاے جميله راچی غلی خانه دې کړم\n\n چی ما د محبت نهايتونه لټول \nپه اصل کښي چي خپل حماقتونه لټول\n\nوحدت پکښی د خیال وؤ نه ديار سره وحدت\n ما هسې په الفت كښي راحتونه لټول"},{"instruction":"دانن ئی څنگه سترګو ته زما را اوکتل","input":"","output":"شاید چې پکښی یار شکایتونه لټـول\n\nبي ځايه دا ګيلي شكايتونه دي زما\n چی ما دښکلی یار عنايتونه لټول\n\nخواهش می دیارانو وو پیدا می کړه بسیا\n وس پوهه شوم چې ما مصیبتونه لټول\n\nستاغم کړې رانه ورکې وې يو څو خبرې ستا \n ټول عمر می بیاستا امانتونه لټول \n\nچی ما د محبت نهايتونه لټول \nپه اصل کښي مي خپل حماقتونه لټول\n\nدومره مینه که مي بل انسان له ورکړه\n ته باور اوکړه چی زان به رانه زار کښې\n\nته مصور شه په خپل زړه زما تصویر جوړ کړه \nزه به شاعر شم ستا په حسن به غزل ولیکم"},{"instruction":"جنتونه به عمل دي په لباس نه دي غني","input":"","output":"منم لاس کې دې تسبيح دي خو نظر دی په کمڅو دے\n\nد زړه زخمونو له ټکور غواړی\n مینه کول د زړگی زور غواړی\n\nپه مړ وجود ورته ټپه څنګه کړم\n پښتون لالې مې ټنګ ټکور غواړی\n\nپه شومه دم او تنهائ کښ د شپې\n زړه ليونې د بنګړو شور غواړی\n\nدغه تهمت هم غنیمت کنړی خپل \nمئین په زور د لمن تور غواړی\n\nد ستړی خیال غیږ کښی دلبر ګورمه\n د زړه سکون له د زړه سر ګورمه\n\n په تږو شونډو د ګلونو پرخه\nوږمه نسيم له د سحر ګورمه\n\n د زوړ شپونکی شپیلۍ کښی نوی نغمی\n په سره غرمه کښی مازیګر ګورمه"},{"instruction":"سورے د تورو تورو زلفو په مخ","input":"","output":"په اننګو د ژمی نمر ګورمه\n\n په نامعلوم چم کښی په ورک کلی کښی\n لاری کوڅی د يار د در ګورمه\n\n سره په نکریزو لاس او سرو شونډو له \nزه یو وړوکے شان اختر گورمه\n\nراټولووم ازغی په لار د غنو\n کاږه باڼړه ئی د نظر ګورمه"},{"instruction":"په راحت كي خو به هر سړی د يار شي.","input":"","output":"يار هغه دي چي په سخته کي پکار شي.\n\nټول خپلوان ترینه تاويګي چي امير وي.\n چي غريب شي هر سرى ترينه بيزار شي.\n\nنو حقيقي مينه هغه ده اي رحمانه\n چي مزار سره دي جوړ مزار د يار شي.\n\n\nماته پته ده چی ښه درته یادیږم ته\n دروغ وایی له زړه درته ياديږم\n\nراشه مخ قبلی ته واړه وه جانانه\n بیا قسم وکړه چی نه درته یادیږم\n\nدواړه سترگی دی بیا ډکی دی له اوښکو\n مور وهلی یی که زه درته یادیږم"},{"instruction":"راشه زمونګ د کلي شور ووينه","input":"","output":"اشنا زمونګ د خٹو کور ووینه\n\nد توت د لاندی د کوئي په غاړه \nجام په منګي باندي نسکور ووينه\n\nٹپ ٹپ راخيژي د تنور په غاړه \nد مور د لاس د روټو شکور ووينه\n\n بغیر له تا می په زان کله شي سود\n زئړ مازیګر د مرغو شور ووينه\n\nد خپل وطن په صفت نه مړیګم\n په خپله راشه هر سه نور ووینه"},{"instruction":"ټوله لمده شوه ليونی ده په ځان نه پوهيږي","input":"","output":"د یار دیدن ته به شیبو شيبو باران کی راغله\n\nپه ژړيدو مې خامخا اړوي\nچی می خبره په خندا اړوي\n\nمینه د وس خبره نه ده ګنې \nځان به څوک ولې په بلا اړوي\n\nمخ ئې راواړؤ اوربل خوروي\n نن مې تيرو ته په رڼا اړوي\n\nخمارې سترګې ئې راواړولې\nنن می د څکلو په ګناه اړوي\n\nهغه د خپل ستم نه نۀ دے خبر\n په هر چا پړ مخې دنيا اړوي\n\nڅه په افسوس څه په ارمان تیریږي \nعمر مې واړه په خفګان تیریږيv"},{"instruction":"په تا مئین یم حال وئیلی نه شم","input":"","output":"څومره غمونه مې په ځان تیریږي\n\nزما د غرونو نه پناه جانانه\n بهار مې هم لکه خزان تیریږي\n\nزما په زړه کښې مينه لا ځوانيږي\n څو که د ستا ښکلی دوران تیریږي\n\nاختر به راشی خوجانان به نه وی\n شمعی به ژاری پتنګان به نه وی\n\nهره غوټی بہ مڑاوی مڑاوی خکاری\n بهار به وی پکی ګلان به نه وی\n\nتاریخ ده مینی به بیا سوک ولیکی\n قلم به وی خو شاعران به نه وی\n\nجانانه داسی وخت به هم راشی\n خکلی به وی خو عاشقان به نه وی"},{"instruction":"جاد زان سره اعمال قبرته یوړو","input":"","output":"جاد زان سره خپل مال قبر ته یوړو\n\nتخت سوتاج د شاجهان نہ شولو پاتے \nد دولت نہ ئے  کنګال قبر تم یوړو\n\nدا دگل خوندی مخونہ پہ پناشی اے رحمانہ\n مرګ یوسف غوندے جمال قبر نہ بوړو\n\nماته چې سترگو کې خوبونه راشي \nاشنا ناڅاپه ستا يادونه راشي\n\nسبق ته کینم خو چې ته راياد شي\nپہ کتاب جوړ ستا تصويرونه راشي\n\n جانانه ولي دي مجبور کړم زه ؟ \n چه ستا په نوم زما شعرونه راشي"},{"instruction":"یا می سترگی رانه یوسه چې دې ويني","input":"","output":"یا می زړه د ځان سره کړه چی قلار وي\n\nدا له څنګه رنځوري ده اے جــــمالـه\n سترګي نم شي چي په زړه سړے بیمار وي\n\n\nته نقاب د مخه لری کړه بس زه به درته ګورم \nد نظر پرواه و نکړے خیبر ډک د سپیلنو دے\n\nد نظره مه پریږه نظر ماتے دي هم زه یم\nچی حمزه درنه لوګے شی سپیلنو ته حاجت نشته"},{"instruction":"تاته به تول صفاء صفاء ولیکم","input":"","output":"ده زړه حالونه به ریشتیا ولیکم\n\nخندا مي نشته ټول غمونه دي نن\nده خط عینوان به په ژړا ولیکم\n\nده کور او كلي نه بي رازه يمه\nده هجر هال به په صحراء وليكم\n\nزماده اوشکو اميل غاره كي وي\nکتاب ده ميني به په تا وليكم\n\nکه دي پشتنه زما اوکړه په ژوند \nپه خپل نصيب كي به وفا وليكم"},{"instruction":"جانان نه راځي زه هـسې لارې څــارم","input":"","output":"انتظار کښې مې خپل ځان لمبه لمبه کړو\n\nورسره خنکه به سلکی نه وهم \nمانه ګیله چی په سلګو کی کوی\n\n غم ته دی وایه چی می نه تنکوی\n جنگونه ماسره په شپو کی کوی \n\nخاطره زار شم د پشتون جانان نه \nچی محبت هم په پشتو کی کوی\n\nده دی نیمګری ارمانونو سره ژوند تیره وم\n زه ستا وعدو او قسمونو سره ژوند تیره وم\n\n چی ړڼده مینه می بدله په چا نه کی اشنا \nستا له خيالونو او فکرونو سره ژوند تیره وم"},{"instruction":"کله رقیب کله ریبار زه د گریوانه نیسم","input":"","output":"هره ورځ نوے اشنا ځان له يو جنجال جوړه أوم\n\nهغه به چرته وي د چا سره او څنګه به وي\n دا زه په زور ځانله د سوچ او فکر تال جوړه أوم\n\nلاړ شمه ورک په تصور کښي د خپل ځانه شمه\nخياله خیالنو کې د یار په زنه خال جوړه أوم"},{"instruction":"د زړه د درده لیونی شوې کنه","input":"","output":"زما صابره ته سړی شوی کنه\n\nتا د الفت معجزه نه منله \nزه چه لمبه شوم ته لوگی شوی کنه\n\n د محبت گرمې دې ولیدله \nپه يخو واورو کې خولې شوې کنه\n\n ما چې د زړه د رڼا رنگ ورکړو\n د انتظار لارې رڼي شوې کنه\n\n ما درته ویل چې سترگې مه توروه\nد خلکو سترگې درپسې شوې کنه\n\nنوی الزام راباندی ولگوه\nزړې خبرې خو زړې شوې کنه\n\nد بڼو سورې ته مې کینولې\nصابره سترگې دې مړې شوې کنه"},{"instruction":"ستړی ستومانه چی دکاره راځم","input":"","output":"تا يادومه چې په لاره راځم\n\nد ارمانونو پنډ په سر را ړومه \nکورته چی هر ماښام له ښاره راځمه\n\nد کلي ډېرې لارې، ډېرې کوڅې\n په دې کوڅه د چا لپاره راځم\n\nد پرهرونو جامی واغوندمه\n چې په سپرلي کي د گلزاره راځم\n\nڅه نوی غم نوې سودا راوړمه \nچې د حالاتو د بازاره راځم\n\nد مېخانې دروازه مه بندوئ\nیارانو زه به د روزگاره راځم"},{"instruction":"جز به چی د ارمان د کور خودداره شوه نو مړه شوه.","input":"","output":"پښتو چی په تاریخ کښی بدکرداره شوه نو مړه شوه.\n\nزما د دی وطن د پښتنی پیغلی نصیب دے.\n نیستی نه چی راووته مالداره شوه نو مړه شوه.\n\nکه وګی وہ مرغئ خو خپل اختیار کښی وه ژوندۍ وه. \nدانی ته چی پنجره کښي ګرفتاره شوه نو مړه شوه.\n\nزما د مور نصیب دے چی زما د واده غم ته. \nد خلقو د غوژلو نه اوزګاره شوه نو مړه شوه\n\nمنظره زما ناوی د ارمان په سره ډولۍ کې\n. چی اوخته د سور پالنګ واکداره شوه نو مړه شوه.\n\nدا نن چی محبت کی پہ جانان باندی شکی شوم \nوس زه د معاشری پہ ہر انسان باندی شکی شوم\n\nیو سوال می پہ سوالونو کی سوالونه را پیدا کړه\nجواب یی سیده کفر دے شیطان باندی شکی شوم"},{"instruction":"چی گل یی پہ ڈیران دے او چمن ازغی ازغی دے","input":"","output":"دا سنگہ پسرلے دے زہ خزان باندی شکی شوم\n\nزه سوک ووم چرتہ رالم چرتہ زمہ سہ می کار دے\n یو سو دہغہ سوالونہ دی خپل زان باندی شکی شوم\n\nدا كفر دلته چا راوڑو د دین سپینہ جامہ کی\nولاړ چی پہ ممبر دے دی انسان باندی شکی شوم\n\nدا زان ته د اولی درجی مسلمان وایی\n دا زه خویی خاطرة پہ ایمان باندی شکی شوم"},{"instruction":"زما د زړه د خوږېدو رازونه مه لټوه","input":"","output":"اور به درپوری شی اشنا اورونه مه لټو\n\nد خپلو سترګو د ظلمونو به دې کرکه اوشي \nمه کوه مه زما د زړه زخمونه مه لټوه\n\nستا د لېونے یم انتظار می کوه در به شمه\n زه لا ژوندے یم انتظار می کوه در به شمه\n\nد ښائستونو د‌ سپرلي باد ته ګلونه کرو\n پخپلو زړونو کې د مینې ارمانونه کرو\n\nستا د بڼو سرونه هغسې په زړه ګرځوو \nمونږ د ځیګر په زمکه هغسی زخمونه کرو\n\nد وخت قاضي دې پرې څه نوي فتوې ولګوي\n مونږ په دې خاوره نوے خيال نوي فکرونه کرو\n\nمونږ د نفرت د طوفانونو پرواه نه ده کړې\n مونږه د زمکې په سينه کې الفتونه کرو"},{"instruction":"د محبت د لېونو په ژبه نه پوهېږي","input":"","output":"ستا د ښار خلق د سړو په ژبه نه پوهيږي\n\n چا چی د کلی مازیگر سندره كړي نه وي \nهغه د بام د اشارو په ژبه نه پوهېږي\n\nپرون پوري زما وو نن د بل شویو سړ ے\nكمال ي او کړو شپه په شپه بدل شو يو سړے\n\nسپرلی دې ستا د پېغلتوبه زار شي \nگلونه ستا دانګــــونـــــه لـــــوگی\n\nد يار د کلي د کوڅی مازیکر \nما لہونے کړي، لہونے مازیکر\n\nما په جنت هم بدل کړے نۀ دے\nد محبت د مېکدی مازیکر\n\nد زړه د درده ناقلاره ومه\n د اور ترخي او به مې خښې مازيګر"},{"instruction":"سم د ماښامه تبي ونيومه","input":"","output":"تا راته کړې وې ښېرې مازیکر\n\n رقيبان وبوږ نیده و ویریده\nمونږ چې شوو يو بل ته نزدې مازیکر\n\nستاد خائست نه تاوده لوګيده\n غزل غزل سپرلے سپرلے مازیکر\n\nستا به کوڅه کې راتر غاړي وځي\n انکار انکار، لمبی لمبی مازیکر\n\nځان يې ستاية د ځان صفت یې کوو\n زما غزل يې ما ته وې مازیکر\n\nزمونږ کوڅی ته دې کتل روان وي\nزما صابره ما ليدي مازیګر"},{"instruction":"ته لا ماشوم یې دا وختونه به دې وژړوي","input":"","output":"خير دې زلمئ به شې دردونه به دې وژړوي\n\nد محبت خوږې سندرې ماله چرته راځي \nمړه نو ستا په شان خبریې ، چرته راځي ماله\n\nتا که مې د سرا د ورکېدو فېصله کړې ده \nما هم د خپل سر د ماتېدو فیصلہ کڑی ده\n\nدخپل حسن پہ کشتی نا ذونہ مکڑہ \nزما اوخکی که سیلاب شوی تابه یوسی\n\nڅو تنكي تنكي خيالونه په لاس راغلل\nلیوني محبتونه په لاس راغلل\n\nزړه کومي ښاريې په لور دې بوتلم\nخپل ورک شوي ارمانونه په لاس راغلل"},{"instruction":"دا ستا په سترګو کې به څه پاته شي","input":"","output":"رقیبه يار مې که په خوله پاته شي\n\n يو ځلي نېغ په دې لار تېر شه\n چې دي کاږه واږه كاته پاته شي\n\n پردی مزدور سهار وختي پاڅي\n د شوگيرو مين ويده پاته شي\n\n افسوس چی ستا په خیال به څه ښکارمه\n دغه ارمان به مې په زړه پاته شي\n\n وستایه تل د یار تراخه خاطره \nچې په کتاب کې دي خواږه پاته شي\n\nچی د وختونو نه جانان غواړمه\n لکه کافر و نه ایمان غواړمه\n\nکله خپل زان کله آسمان ته گورم\nکله په ستورو کی جانان ته گورم"},{"instruction":"زه د خپل جوند په خوشحالو سه کووم","input":"","output":"ستا چی په سترگو کی خفگان ته گورم\n\n  چی درته گورم خفه کیگی ولی\nزه تاته نه د قدرت شان ته گورم\n\nپریگده چی نن پکی نظر زخمی شی\nبیا به زه کله خپل جانان ته گورم\n\nستا په اننګو کښي ده حمزه دۀ وينو سره دى\n ته شوې د پښتو غزله ځوان زۀ دې با با کړم\n\nخپل نازونه که شمېرلی شې نو وایه! \nچی زما په سوي زړه داغونه څو دي؟\n\nخدایه سلسلې د غم اسانې کړې\n دغه ورځې شپې د غم اسانې کړې\n\nتاب چې ئې د زغم نه لري هغو ته\nربه مرحلې د غم اسانې کړې"},{"instruction":"زړه مې د وطن د خاورې شو اوبه","input":"","output":"نوری حادثی د غم اسانې کړې\n\nکله کله کړم سوچونه او حیران شم \nچی ده ستړی ژوند منزل به اخیر سه وی۔\n\nنه په دوعا نه په هنر کيږي\n عشق د سر لوبه ده په سر کيږي\n\nزړه می خوریږي زلفي مه خوروه\n له خورو زلفو مي خـطـــــــر كيږي \n\nستا د کوڅی خاوری په سر با دوم\n په ما څه چل هر مازدیګر کيږي \n\nشپه به د مينې په کيسو تیروو\n نوری خبری به سحر کیږي\n\nزما صابره ستا د مينې په نوم\n ما سره هره ورځي شر کيږي"},{"instruction":"ياري د سيال سړي په کار ده","input":"","output":"خانته به گوري ستا به ډېر قدر کوينه\n\nپه زړه کښ ځان سره تپی کوومه خوب نه راځی \nټوله شپه ځان ته ستا قیصی کوومه خوب نه راځی\n\n\nڅوک می په سترګو کښ ګلاب او څوک ازغی ولاړ وی\n چاته دعا چاته ښیری کوومه خوب نه راځی"},{"instruction":"تنده دا وصال چی زوراوره شي","input":"","output":"ساه رانه وجودكي مراوره شي\n\nماله ئی ځما ارمان وژلی دی\n ځکه می له ابن آدم يره شي\n\nبیا می پیر بابا له اراده کړی\nگورم که می برخه بختوره شي\n\nماله ئی ځما نعیم خاموش کڑالو\nمړه دی دا نازونو جادوگره شي"},{"instruction":"که تور راباندی لګی او که مرم په بارانه کښی","input":"","output":"نن دیر بی صبره شوی یم درخم په بارانه کښی\n\nد زړه په کوره کی باندی می توری تیاری راغلی\nد سترګو نه می ځی درپسی نم په بارانه کښی\n\nسیلی راته اوور خه کړی او باران یی رانه\nمړکړی\n زه ناست يمه او نښی دی سیزم په بارانه کښی\n\nډیر خوښ می وی باران خو په یوه خبره وران یو \nزیاتیکی می د ډیری مودی غم په بارانه کښی"},{"instruction":"داغونه ډير په زړګي راکړه","input":"","output":"یاران ضرور يوبل ته نښې ورکوينه\n\nدزړه سکون محل کې نشته\n بےغمه خلک په ډیران کوي خوبونه \n\nچې تورماښام شي غم دې راشي \nلکه مرغۍ چې ماښام شنو ونوته ځينه\n\nسہ نرے نرے وریکی لکہ غم چی راوریگی\n سہ می زړه خفہ خفہ دے سہ جانان راته یادیگی\n\nسہ غمونہ دہ جانان دی سہ میدا میدا باران دے \nتنہائی ده او جړا ده بس یوازی جوند تیریگی"},{"instruction":"تخت و تاج او بادشاهي ې پکار نه وي","input":"","output":"په ارمان د روغ صورت وي چې بيمار شي\n\nپه توبه باندې ډیر بد ښکاري چې زوړ وي\nښکاري ښه چی په ځوانی کښی توبه ګار شی\n\nستا تصویر می د کتاب په مینځ کی ایخی\n ګنی زه او دومره دومره درس توبه توبه\n\nيو ته مې انتخاب وې خو زما نه شوې لاليه\n د مينې خوږ کتاب وې خو زما نه شوې لاليه\n\n د ژوند په هره ساه کې مې زرغون وې لکه تخم \nخرما وې هم ثواب وې خو زما نه شوې لاليه\n\nما احساس به دې یووخت داسې ضرور ژړوې \nلکه دردونه چی په وخت سره رنځور ژړوې"},{"instruction":"ته به هم نه وی په سکون زه دا یقین لرمه","input":"","output":"مه چې خپل صبر ژړوي تا به غرور زړوي\n\nپہ کتو شوم ورتہ ستڑے پہ دیدن ۓ نہ مڑیگم \nدا پہ عشق کی لیونتوب دے کہ خایستہ زما جانان دئ.\n\nهغه چې سترګې توروي راپسې\nیا به مې وژني يا به مري راپسي\n\nد چا په نوم مي زندگي وه، خو بس تېره شوله \nد خان مي کړې بربادي وه، خو بس تیره شوله\n\nکل مې په لاس کي انتظار به و مه چاته ولاړ\n د یو څو ورځو پاچاهي وه، خو بس تیره شوله"},{"instruction":"دا میکدی دغه پیالی زما نه پاتی واخلی","input":"","output":"يو ځل د بنکو کر کووم نو بس توبه کوومه\n\nمونږه د زړونو جواري چرته کتلي نه ده\nيو اخري داو لګووم نو بس توبه کوومه\n\nد محبت د رنګينو نه بغیر ژوند نه کیږي\n توبه مې یو ځل ماتووم نو بس توبه کوومه\n\nبس دی نور وخت د تيندکونو د زغملو نه دی \nسترګي می سیاله غرووم نو بس توبه کوومه\n\nپه مرگ باور نشته دلبره سترگي مه اړوه \nسر کړه راپورته مروره سترګي مه اړوه.\n\nنن یوه شپه ده چي ارمان دي زړه کي پاته نشي\nنن راته ګوره تر سحره سترگي مه اړوه"},{"instruction":"زړه څه خزانې غواړي","input":"","output":"تیرې زمانې غواړي\n\nهغه د پښتون رباب\n ساز او ترانې غواړي\n\nهغه د حجري محفل \nهغه ياراني غواړي\n\nمینه اوسیدو لره \nزړونه آئيني غواړي\n\nستا د چم طواف لره \nزړه څومره بهانې غواړي"},{"instruction":"په دنيا کي وفادار مي پيدا نه کړو","input":"","output":"چم په چم گرځم خویار مي پيدا نه کړو\n\nلگ ځما د زړه مرهم شه اي بد بخته \nبل د ځان په شان بيمار مي پيدا نه کړو\n\nښکلي ډير دي په دنیا کښي اي رحمانه \nخو د یار په شان رخسار مي پيدا نه کړو"},{"instruction":"هر یو مخ ته دوه مخونه مې راوړي .","input":"","output":"بې ضمیرو ضمیرونه مې راوړي.\n\nد کافر خاطر لپاره زولجالاله.\nد قران ټول تفسیرونه مې راوړي.\n\nپه بدل کې مې له هر بلا خلاص کړه.\nربه واخله ګناهونه مې راوړي.\n\nته د ځان برخه سکروټې ترینه واخله.\nپه لاسو کې دوزخونه مې راوړي.\n\nد غبار په څیر مې لپؤ نه دوړیږي.\nد کمبختو نصیبونه مې راوړي.\n\nنڅاګر راته فلاح لغړ ګډیږي.\nد قیامت واړه سازونه مې راوړي."},{"instruction":"د سترگو نم باندې دې اور ولگي","input":"","output":"بل په غنم باندې دې اور ولگي\nـ\nد زړه خبرې چې پرې نشم ليکے\nداسې قلم باندې دې اور ولگي\nـ\nچې د گلونو‌ زړونه نه يخوي\nداسې شبنم باندې دې اور ولگي\nـ\nسړے چې ووباسي د خپل جنت نه\nداسې غنم باندې دې اور ولگي\nـ\nچې دلجويي د خپل مئين نه کوي\nداسې صنم باندې دې اور ولگي\nـ\nچې په زخمونو نوره اور پورې کړي\nداسې مرهم باندې دې اور ولگي\nـ\nچې څو کسان پکښې غټان وداؔن وي\nپه داسې چم باندې دې اور ولگي"},{"instruction":"یو درد دے چې زړګـي ته مې راغلے دے باچا","input":"","output":"یو ژوند دے چې مــــا څو ځله وژلے دے باچا\n\nیو عشق دے چې ئې زۀ یمه د هر څۀ نه ویستــلے\nیو فکــر دے چې ما سره تړلے دے باچا\n\nیو څوک دے چې له ما پۀ هېرولـو نۀ هېریږي\nیو مخ دے چې ما سترکو کــښې ساتلے دے باچا\n\nیو ږغ دے چې ئې زۀ پۀ اورېدو پسې مړ کـــــېږم\nیو ساز دے چې مــا هر ځاے اورېدلے دے باچا\n\nیو رنګ دے چې ئې هغسې ښکـاریږي د ګلفام\nیو زړۀ دے چې څو ځلــه دردېدلے دے باچا"},{"instruction":"راته موسېږې له انجامه بې خبره ښکارې","input":"","output":"په ورځ مٌینې له ماښامه بې خبره ښکارې\n\nوايي د یار غوندې وسله مې په لاسونو کې ده\nته دقسمت له انتقامه بې خبره ښکارې\n\nلا د ریا د دښمنانو څنګ کې نه یې ولاړ\nشیخه قسم خورمه له جامه بې خبره ښکارې\n\nد سترګو مینه دې زده نه کړه ډنډوره جوړوې\nزړګیه ته له خپله قامه بې خبره ښکارې\n\nد خدای په نوم باندې یې پورته کړه چې چېرته رسې\nمینه ته له خپله ګامه بې خبره ښکارې\n\nد سپرلي باده خوشبويي یوازې ګل کې نه ده\nته د هغې له در و بامه بې خبره ښکارې\n\nوخت به اخلي چې عادت د پښتنو زده کوي\nپه نه لیدو کې یې له پامه بې خبره ښکارې"},{"instruction":"نه دې هغه مستي شته نه دې هغـه رنګ پاتې دى","input":"","output":"ولې عادت دې لا په سترګو کې د جنګ پاتې دى\n\nماتـه راواړوه نظـر د مصورې مينــې\nمانه جوړېږي نه، د ژوند تصویر مې ړنګ پاتې دى\n\nما د خپـل ځـان سره د خپـل زړګـي درزا راوړې\nتاته محبوبې ستا د خپلو بنګړو شرنګ پاتې دى\n\nد يـو سړي يادونـه اوس هـم زما خـوب تـښـتـوي\nد يو سړي پۀ ما لا هغسې قلنـګ پـاتې دى\n\n\nممتــازه! لا زمـــــــونږ د کلي پښتانه ژونــــدي دي\nلا خو نامه د بدرګې شـته، نـوم د ننـګ پاتې دى"},{"instruction":"اوښکې وې سلګۍ او شوګيرې راباندې تيرې شوې","input":"","output":"تانه بغير څومره زمانې راباندې تيرې شوې\n\nهله مې د عقل سترګې خلاصې شوې په هوش شومه\nکله چې د وخت تودې سړې راباندې تيرې شوې\n\nوايي هوښياران چي بې نيټي مرګونه نشته دي\nڅومره سختي ورځې سختې شپې راباندې تيرې شوې \n\nاوس مې له لمبو د دوزخ مه ويروه شيخه چې\nدلته چې د ظلم سرې لمبې راباندې تيرې شوې\n\nچا عمردراز مروته لاس د يارۍ رانه کړو\nډيرې د يارانو قافلې راباندې تيرې شوې"},{"instruction":"د محبـت پـه سـر الـزام واخلـه","input":"","output":"زړۀ دې خـوړلى دى انعـام واخلـه\n\nسکڼى ماښام او تشـه تـوره کوڅـه\nمغرورې! نن خو مې سلام واخلـه\n\nما په خوږو د محبـت مـوړ کـړه\nما نه د ژوند خـواږه تمـام واخلـه\n\nپه هر دستور ، په هـر بنـدېز اوخانـده\nنـوم مـې د ځان سره پـه بـام واخلـه\n\nد سترګو ګوټ کې راکتى شې که نا\nزړه مـې پــه بيـه د ليــلام واخلـه\n\nدنيا دې پرې نه ږدي په سر د ممتـاز\nچا درته وې چـې دا بـدنام واخلـه\n\nلايې د زړه لــه حـــاله نـــه خـــبـروم\nجانان له دې جنجــاله نـه خـبروم\n\nورپسې هـــر نـظــر نــه پرېوتمــه\nڅو به د سيالو سياله نـه خبروم\n\nزړۀ بـه دې اوچوي کـه مـې لارې څـارې\nتـالـه يـو بـلـه كاله نــه خـبروم"},{"instruction":"چـې خاموشـه خـاموشي شي، ښـار اوده شي","input":"","output":"ډېر مخـونـه چـې مـې هـېـر وي را په زړه شي\n\nدا احساس ستا د وجود دى چې ژونـدون مـې\n لکه ځــل پـــه تېرېـدو د تنــــــاره شي\n\nمخــامخ ســــتائينه کـړم د سترکو\nولې ســتا د اننګو سـرونـــه سره شي\n\nپه دې کلي کې هـم هغه سـړى تـور شي\nڅوک چې ياد د چا په تكه سپينه خوله شي\n\nد ممتــازد شــــــــاعری محــرک تـه يې\nبې لـه تـانـه د ممتـاز شـاعري نـه شي\n\nملنګ یم خو لعلونو نه خالونو پسبی گرخم \nکچکول چی ګرځوم نو دیدنونو پسی گرخم"},{"instruction":"خپله خبره کړه د بل خبرې مۀ زوتوه","input":"","output":"مُلک د پښتو دے د چل ول خبرې مۀ زوتوه\n\nراځه چې وکړو په تندو ځان له په خپله ليکل\nدا د تقدير دا د ازل خبرې مۀ زوتوه\n\nزۀ د جنګونو فلسفې د ژونده ايستے يمه\nنورې د جنګ او د جدل خبرې مۀ زوتوه\n\nکه ښاده ورځ غواړې نو بيا اسلام آباد يادوه\nد پېښور او د کابل خبرې مۀ زوتوه\n\nستړے شوم ډېر ستړے شوم، پرېوتم د لاده باده\nپرېږده چې سا واخلم د زغل خبرې مۀ زوتوه\n\nدا مهال وګنډه د خپل وجود ژور زخمونه\nنه دے وخت نه دے د بدل خبرې مۀ زوتوه\n\nاوس خلک نور دي او د تلو لارې يې هم نورې دي\nد هغه زړو جانان د پل خبرې مۀ زوتوه"},{"instruction":"اوس که ليکې دا پاتې عمر مرثيې به ليکې","input":"","output":"زياؔره نور بس دے د غزل خبرې مۀ زوتوہ\n\n\nستا د وروځو د خنجر له زخمه ځار شم\nاوس خو راشه چې دې جوړ کړو ور په زړه کښې\n\nد حمزه ژبه به ولې خوږه نه وي\nستا ترخو يې کړو پېدا اثر په زړه کښې\n\nد ژوند آهنګ د ژوند نغمه بدلوي\nحــالات بــدلـیـږې، زمـانـه بدلوي\n\nجانان یې هغه، انـتظار یې هغه\nصابر د مــینــې طـریقـــه بدلوي"},{"instruction":"کله کله چې نصیب مې ملاقات شي","input":"","output":"کائنات مې په نظر کې خرابات شي\n\nګلستان مې که په وینو تازه کېږي\nهر ازغے دې هم زما په زړه کې مات شي\n\nد جهان ښکلي مې هسې په زړه پنډ دي\nچې ګمان مې په زړګي د سومنات شي\n\nزه د دار په سر، هغه در کې ولاړ دے\nخدائے زده بیا د زاهد ولې مباهات شي\n\nد بڼو غشي دې تږي دي د وینو\nخدائے دې نه کا چې مې زره کې وینه قات شي\n\nد کامل هم_نشينۍ برکتي کړم\nتجربې مې په غزل کښې روایات شي\n\nد جهان ښکلي به څه کړي نه پوهېږم\nقلندر مومند که بې وخته وفات شي"},{"instruction":"سپرليه لږ خـو راشـه سـتا یادونـه رانـه هـېـر شـول","input":"","output":"زخمونـه مـې ډيــر ولـيـدل ګلونــه رانــه هـېر شـول\n\nد حسن د ګلونـو سـترګې ډکـې دي لـه اوښکو\nد عـشق د بلبلانـو اوازونـه رانـه هېر شـــول\n\nد ژوبـل زړه پــه ويـنـو کـې مـې تـرى ارمـان لامبـي\nسـاقي نــه پېژنمـــه ډک جامونـه رانـه هېر شول\n\nاغـزو رانه راخیستی دی په باج کې لال د وينـو\nراځــــه د زره طبيبه مرهمونه رانه هېر شــول\n\nتيارې راته خورې دي د هجـران پـه تـور مـاښـام کـې\nد وصـل هـغــه ښـكلي سـهـارونه رانــه هېر شــول\n\nد ژوند په باغ او بن کې د باروتو بوی خور شـوی\nد ګلو د عطرونو کاروانونـه رانــــه هېر شــول\n\nد وريت احساس په غېږ کې مې کاروان د سلګو پروت دی\nاشنا یه د خنـــدا ډک غزلونــه رانــــه هـــر شـــول"},{"instruction":"سهـار مکتب تـه يې روانـه لـه کتـابه سره","input":"","output":"حسن دې څو چنده سيوا شي له حجابه سره\n\nستا جدائي راسره مل وه خو ناهيلي نه وم\nاوس هم ساه اخلمه له دومره لوی عذابه سره\n\nتا له يې حسن درکړو زه حسن پرست يې کړمه\nزه موافق يمه د خدای له انتخابه سره\n\nرڼا يې تته شي او وړانګې يې هېبت ونيسي\nد بام په سر چې مقابل شې له افتابه سره\n\nسندرې وائي د چنار لاندې روانې اوبۀ\nلکه مطرب وجد کې راشي له ربابه سره\n\nد‌ زړه حالونه مو يو بل ته بې له ډاره وئيل\nنن په چمن کې غږيدمه له ګلابه سره\n\nژوند که هر څو له اندېښنو ډک وو قياسه! مګر\nبيا مې هم تير کړلو له دومره اضطرابه سره"},{"instruction":"نن بیا یې راته وکتل خمار خواږه خواږه","input":"","output":"په لیچو د بنګړو یې کوه شمارخواږه خواږه\n\nد مخ په اننګو به یې د اوښکو امیل جوړ شو\nتصویر ته یې کتلي هرسهار خواږه خواږه\n\nهغه شیبه د ژوند به مي هیڅکله هیره نه شي\nچې لاندي دواړه ناست وو دچینار خواږه خواږه\n\nیادونه یې د شپي سیلۍ له ځانه سره راوړي\nغږیږي ترنم  کې د سیتار خواږه خواږه\n\nالفت یې دومره ډېر وو چې اقرار یې کوې نه شو\nد سر په اشاره یې کړو اظهار خواږه خواږه\n\nزما سره جوړه ګرځي  زماسره روان وي\nدا څو تنه یاران مي دي په شمار خواږه خواږه\n\nدي څاڅکو د باران کې نغمور شانته سکون دې \nوریږي چې د پاسه په بیدار خواږه خواږه"},{"instruction":"د درد سره تړلی محبت دی ځکه خوږ دی","input":"","output":"د دۀ هم د ښائست هومره قيمت دی ځکه خوږ دی\n\nګلونه او خوشبو راباندې ګران د چا په مخ دي\nد ساز مې د جانان سره نسبت دی ځکه خوږ دی\n\nاسمان چې کله وبريښي خندا دې را په ياد شي\nباران خو ستا د حُسن تلاوت دی ځکه خوږ دی\n\nمرګی خو د جانان غېږې له تله دي خوشحالي ده\nژوندون خو له جانانه عبارت دی ځکه خوږ دی\n\nجادو نۀ دی د روح د ښائستونو آئينه ده\nکلام کښې مې اثر د معرفت دی ځکه خوږ دی\n\nپه ټوله پښتونخوا کښې ډېر خوږ ژبې بلبلان دي\nدا ستا په اباّسين کښې صداقت دی ځکه خوږ دی"},{"instruction":"د زاهـد پـه کاڼو ژوبل د ساقي په غېږ کې پروت وای","input":"","output":"یا د سرو وینو یو خال وای د تندي په غېږ کې پروت وای\n\nګرم عشق وای ویلې کړی د ګودر اوبو کې حـل وای\nپښتنې لپو کې جګ وای د منګي په غېږ کې پروت وای\n\nچاپه څڼو کـې ټومبلی چا پټکو کـې لګولی\nلوغړن سـوی ببری وای د کـودي په غېږ کې پروت وای\n\nسـوى لـوی سـپېلنی وای د یـار حسن تـه لـوګی وای\nد پښتو د سرو سکروټو د نغري په غېږ کې پروت وای\n\nچې د مینې مـراوی ګل مـې پـه سـرو وينو راژوندی وای\nخیر دی زه دې ځوانیمرګ هم د مرګي په غېږ کې پروت وای\n\nد کاروان يـو خـوږ غـزل وای لـه سلګۍ سره سلګۍ وای\nګرځېدای په ژوبلو زړونو د ځېګروي په غېږ کې پروت وای"},{"instruction":"ځوانې زلفې یې پۀ مخ خورې ورې شوې","input":"","output":"ارزوګانې مې د زړۀ کږې وږې شوې\nـ\nد بربرو لېونے یې رانه جوړ کړو\nچې د سپینې خولې ښېرې دې راپسې شوې\nـ\nګله اوس مې د خودّاره لېونتوبه\nناخبره یې خبر ترې زمانې شوې\nـ\nراته اووایه پۀ کومه باندې لاړشم\nټولې لارې راته ستا کوڅې کوڅې شوې\nـ\nهغه شپه د هېرېدو نۀ ده زړګیه\nهغه شونډې چې پۀ شونډو کښې اودې شوې\nـ\nپۀ غزیز زړۀ کښې مې ډېرې حوصلې وې\nخو چې تاته مخامخ شوم نو ګیلې شوې"},{"instruction":"څو به ستا د دې غمونو زغمل تل کړم","input":"","output":"د یارانو کمی نشته یار به بل کړم!\n\nپه قراره قراري دې یاري پرې کړه\nد نیمګړي نیت دې چا وته ویل کړم؟\n\nنور به هسې یک تنها په جهان اوسم\nد هر چا سره چې کښېنم غم حاصل کړم\n\nبلاپېری زړه لرم دا یې عادت دی\nغم و بل لوري ته درومي زه یې خپل کړم\n\nچې منګي مې تشول د میو زه وم\nاوس نور ډکې پيالې اخلي، زه کتل کړم\n\nخالي لاس ورځنې ځم تمه مې نه وه\nچې ډک زړه به یې، له ډکه باغه تلل کړم"},{"instruction":"کله چې پۀ فکر کښې دا ستا شمه","input":"","output":"لاړ شمه د ځانه خو بيا را شمه\n\nتۀ کۀ لرې ضد نو زۀ پښتو لرم\nاوس درسره څرنګې پخلا شمه\n\nخيال او تصور ته به سلام ؤکړم\nزۀ کۀ د خپل زړۀ پۀ تماشه شمه\n\nتاؤ مې شي د زړۀ نه ستا د مخ لمبې\nګډ دې چې د زلفو پۀ سودا شمه\n\nنورې دې د مينې لارې سمې کړه\nخدای خبر چې کوم طرف خطا شمه\n\nعشقه داسې ځای لره دې راوستم\nاوس به نۀ دا ستا نۀ د دنيا شمه\n\nنن دې د پرون وه د راتلو وعده\nنن څنګه پۀ طمع د سبا شمه\n\nډېر ئې غرېب نيولي راکتلي دي\nلږه به خاطّر ته په خندا شمه"},{"instruction":"په لټون د لېوني یم، خوشی تشی بَیابان دی","input":"","output":"د اروا چترۍ پر سر مې، د لمدو نغمو باران دی\n\nلېونی له بره راغی، لېونۍ سندرې وایي\nغوړېدلی مې په زړه کې، څه ګلژبی ګلستان دی\n\nها بېړۍ د رنګ و نُور ده، په کې دوې نرګسي سترګې\nپه موسکا یې رانږدې کړه، جیندی غلی را روان دی\n\nد خبرو تار و پود یې ، د رباب نغمو اوبدلی\nبادشاهي یې ده پراېښې، یو ملنګ د باچاخان دی\n\nزړه یې زر پاڼې کتاب دی، د ښکلا د کایناتو\nمنصوري مینه په سر کې، دار ولاړ ورته حیران دی\n\nد ژوندون په غره ده لاره، د آسمان کلي ته تللې\nد سپوږمۍ پاڼې به لولې، د خدایي نغمو دیوان دی\n\nد رحمن تر کرشمو به ، چا وې زر کاله مزل وي\nپه اخلاص که تَوَکل وي، دا مزل په یوه آن دی\n\nشرنګوه د زړه جرس دې، چې په ویښه مینه واوړې\nتَوَکل کوه کاروانه، ته راځه خدای مهربان دی"},{"instruction":"د دې مینې بار په ولو باندې مه وړه","input":"","output":"لیونیه ښار په ولو باندې مه وړه\n\nد ګېډۍ زلفو د لاندې کږه راغلې\nدومره درون سینګار په ولو باندې مه وړه\n\nمسافر یم په خپل یار پسې مې زړه چوي\nای!څنګل د یار په ولو باندې مه وړه\n\nچیرته لاړې وږی زړه مې درپسې دی \nد ښایست دربار په ولو باندې مه وړه\n\nخپلې زلفې دې د خپلې غاړې تاو شه\nد شرر ازار په ولو باندې مه وړه"},{"instruction":"ماښامه! د خمار غوندې يو کس دے زما خوښ دے","input":"","output":"تۀ نورې قيصې څه کوې؟ خو بس دے زما خوښ دے\n\nچې خپل مې شي چې خپل يې شم، دا نه ده  زما وس کې \nملګرو! زما دومره پورې  وس دے زما خوښ دے\n\nبې حسه، بې سيواده دے، په شل ځايه تقسيم دے\nخو څه اوکړم؟ همدغه مې اولس دے، زما خوښ دے\n\nدا جسم چې په يو ځاے راټول شوے دے هم ښه دے\nدا زړۀ چې په دې جسم کې تس نس دے، زما خوښ دے"},{"instruction":"ممتازه ما ګلاب وو ورليږلے چې يې خوښ وو","input":"","output":"ممتازه راليږلے يې واپس دے زما خوښ دے\n\nڅه ګلونه، څه رنګونه څه نغمې کړم \nستا د ښار خبرې ستا په شان خوږې کړم\n\nد تيارو د غرور سترګې به رنړې کړم\nپرهرونه به په لارو کښې ډيوې کړم\n\nڅوک چې ما او تا يو ځای ليدلی نه شي!\nورپسې به هغه ستا د خُولې خيرې کړم\n\nد جانان د خوبولو سترګو ياده\nته راځې که د زخمونو ډيوې مړې کړم \n\nزه د هر محفله ستړی کورته راشم \nزه په هر اتڼ کې ځان ذرې ذرې کړم\n\nهغه سترګې دې يو څو ورځې زما شي \nچې د مينې په خوبونو يې مړې کړم\n\nد سپرلي له خوا په دومره نصيب غواړم\nچې د ګُل شونډې پخپلو وينو سرې کړم"},{"instruction":"د سترگو جنگ ، د بڼو زغـري غـواړي","input":"","output":"مينـه د مينـې څـو خـبـرې غـواړي\n\nزلمـي پـه غرونـو کـې غمـي لتـوي\nپېغلې لونگ غواړي ، گورگوري غواړي\n\nد ادم خـان لـه گـوتـو دم وتی \nدی درخو رباب غواړي ، سندرې غـواړي\n\nمـــــــونږه گلونــه پرهرونـه وبــشو\nدنيـــا لعلونــه ، ملغلـــرې غـــــواري \n\nترخـو حـالاتو ترخـي كـري ژبـي\nد مينې شکور غواړي ، شکرې غـواړي \n\nد پرهرونــود ســــــــپرلي بادونـه\nد غم جاگیر ، د غـم دوتـرې غـواړي \n\nد خپل اختیار د اسمان سيل صابره \nخپلې بڼـې ، خپلې وزرې غـواړي"},{"instruction":"د هوس تورې تيارې دي اعتـبار د مينې نشته","input":"","output":"دعـويدار د مينې ډېر دي پيروکار د مينې نشته\n\nښکلي بد نه دي بد ظن دي عاشقان شول بې يقــينه\nقصور وار خو ښکلي نه دي سزا وار د مينې نه نشته\n\nته پخپل حسن غره ٸې زه پخــپلے مينې ټنډ يم\nدا د حسن بې قدري ده که وقـــار د مينې نشته\n\nنه په ښکلو وفا شته نه مٸينو کښې رښتيـــــــا شته\nخوبرويان که مطلبيان دي طلـــــــبګار د مينې نشته\n\nنه پوهيږمه بهلوله خوش نصيب که بــــد نصيب يم\nوروڼه ډېر لرم يوسف ع يم خو يو يار د مينې نشته"},{"instruction":"چه مې درمان نه ئې دردونه مې بیا څه له چیړې","input":"","output":"هسې د سوی زړه زخمونه مې بیا څـــه له چیړې\n\nد زلفــو تار د بنړو ستنې نــه چه کار نه اخــلې\nنا ترسه یاره پرهارونه مې بیا څـــــــه له چیړې\n\nد مایوسی طــــوفانه تۀ ئې مـــــــړولې نشې\nد امید ځلند چـــراغونه مې بیا څه له چیړې\n\nیو وړوکې ارمان پوره مې د بوســــې دے نه کړو..\nد مینې نور لوئ ارمانـــــــونه مې بیا څه له چیړې\n\nچـــــــه سازه ولې په کښې  نشې تۀ نغمې د مینې\nد جـــــوند د پرې رباب تارونه مې بیا څه له چیړې.\n\nچــــه تور داغــــــونه د تهمت نه وړې په سپینه لمن\nوائي  لیلی چه شنه خالــــــــونه مې بیا څه له چیړې\n\nچـــــــه ستا د حسن د غرور مانړئ  مضبوطه نه ده\nد سپینو اوښکو سیلابونه مې بیا څــــــــه له چیړې"},{"instruction":"چـــــه مې د شعر په مــــدعا باندې جان نه پوهه وې","input":"","output":"ناپوهه یاره نــــو شعرونه مې بیا څــــــــه له چیړې\n\nساده بهلــــــوله چــــه د مینې زهـــــر مهره نه لرې\nد تـــورو زلفو ښامارونه مــــې بیا څــــــه له چیړې\n\n\nد خوشال خټک د پلونو خاورې ښکل کړم\n\"له مستۍ و  رقيبانو ته ښکنځل کړم\"\n\nشوق د ښکلو او د سرو ميو د څښل کړم\nدا يو کار د سړيتوب دی، دا به تل کړم\n\nبوسه راکړه چې اروا دې د غزل کړم\nغاړه راکړه چې تصوير دې مکمل کړم\n\nچې تۀ راشې، غزل راشي، څراغ بل کړم\nچې تۀ لاړه شې، زۀ لوبې په پنسل کړم\n\nنن د خولې کيسه، د دو خولو په عمل کړو\nخوله دې راکړه، هسې نه وايم، عمل کړم"},{"instruction":"نور دې څومره رانيزدې کړمه سينې ته","input":"","output":"وايه څومره دې لا ښکل کړم چې دې خپل کړم\n\nپه قانون، نه په ملا او نه په نرخ يم\nزۀ د زړه سړی يم، تل د زړه منل کړم\n\nلږ انکار کوه، لږ سوچ کوه، لږ مينه\nلږ سړی شه چې له ځان سره دې مل کړم\n\nچې مې ځان کړ حواله د قام و درد ته\nيو سړی وم، خدای په څو ورځو کې سل کړم\n\nقام پرست يې کړم په وينه او په مينه\nزۀ پوره يم، څه حاجت چې ځان تلل کړم\n\nدا پوره ده چې ياران لرم، ياران شته\nله يارانو به دولت د درد حاصل کړم"},{"instruction":"ته ماته په خندا يې او پسخېږي راته بل څوک","input":"","output":"زه ستا په تماشه يم حېرانېږي راته بل څوک\n\nخامي زما د عشق ده که خامي ده تا د حسن\nزه تا را يادومه او يادېږي راته بل څوک\n\nاې وخته دا دې څرنګه بې وخته غوندې لوټ کړم\nولاړيم اﺉينې ته زه ، ښکارېږي راته بل څوک \n\nشايد چې په دنيا کښې هر سړې په زړه کښې غل دې \nخطاب مې دې بل چاته او قهرېږي راته بل څوک \n\nاې عشقه ! دا دې څرنګه کړاو ته مخامخ کړام \nتېرېږي په ما ” درد “ باندې ، درديږي راته بل څوک"},{"instruction":"‏په دوه ستـــرګو د ښـايست احاطه اوکړه","input":"","output":"کـــيږي نه خـو مګر ځه،تجربه اوکړه\n\nوئ، دا څوک دے؟چـــې راګوري او مسکے دے\nوئ، دا چـــا په هــــديره کې ټپه اوکړه؟\n\nډکـې سترګې او ډک زړه مې په دې ارزي\nچـــــې تا غواړمـه په تشه خولۀ (ښه) اوکړه"},{"instruction":"زه په دې پۀ هغې نۀ یم چې مسجد که بُتخانه ده","input":"","output":"چې جانان پکښې اوسېږي هُم هغه زما کعبه ده\n\nد مذهب بنیاد پرستو! د انسان خونرېزي بند کړئ\nلوی مذهب انسانیت دے، محبت لویه سجده ده\n\nد مسلکو پۀ دې جنګ کې ملاجان نه مې نفرت دے\nپۀ مذهب د محبت یم ، پۀ وحدت مې عقیده ده\n\nد چا هلته کې نهرونه د چا دلته ډک جامونه\nیو ثواب دے بل عذاب دے خپله خپله نصیبه ده\n\nچې پۀ اور راته مخ تور کړي بیا مې ټیټې سترګې بیایي\nزه پۀ هاغه جنت څۀ کړم؟ چې دوزخ یې دروازه ده\n\nشیخ چې دېرش روژې پوره کړې نو پۀ ږیره یې لاس راښکو\nدې ته نۀ ګوري د وږو چم کې هره ورځ روژه ده\n\nستا د حورو د دنیا نه دلته بله دنیا هم شته\nما زرين ته یوه پېغله جونه ناسته پۀ اسره ده"},{"instruction":"د بڼ په چینه ناسته یې لونګ په تار کې بڼې","input":"","output":"چې ستړې ستړې سترګې کړې راپورته زړه مې سکڼې\n\nموږ دوه غریبانان څومره غنیان کړو خپلې مینې\nزه ستا د کور چینار یم ته مې سروه د انګڼې\n\nچې موږ په کې د مینې پټپټوڼی نه وي کړی\nپه هغه ماښامي سندرې نه وايې چڼچڼې\n\nسندرې د سپرلي وایم پر پولو او پټو \nشړشم چې چېرته ووینم رایادې شي ستا څڼې\n\nسایل پر تا مئین دی خو د دي مطلب دا نه دی \nچې ته به یې په دې میدان کې بل څه بل څه ګڼې"},{"instruction":"ستا د وعـدو خبـرې پټـې سـاتو","input":"","output":"د پټېـدو خبــــري پټــي ســـاتو \n\nخپلې به څه وايو چې خپلـي مـودي\nمـونږ د پـردو خبـرې پټـې سـاتو \n\nد پرهرونـو خـولي گنـډلې سـاتو\nســتا د بنـو خـبـرې پټـې سـاتو \n\nپـه تـورو زلفـو مـوقـسم خـوړلی \nد سپينو خولـو خـبـرې پټـې سـاتو \n\nد سپکو خولـود يـرې ويرېـدو\nاوس د زړگـو خـبـري پټـي سـاتو \n\nخلـك زمـــونږ رنگونـه وپېژنـي\nمـونږ کـه هـر څـو خـبـرې پټـې سـاتو \n\nد واعظــــــــانو د فتنـــو يـريږو \nد میکدو خبــــرې پټـــې ســـاتو\n\nد زړه د درده خلـک نـه خـبــروو\nد اســـــــويلو خبــــرې پتـي ســـاتو"},{"instruction":"بيا سينه کې ستا يادونه په چپو دي","input":"","output":"بيا د سترګو سېلابونه په ختو دي\n\nهر انداز یې دلفريب دی خو زړګيه\nدا معصوم معصوم کتل ئې د کتو دي\n\nبوراګانو د سپرلو لمنې نيسئ\nد ګلونو قافلې ګنې په تلو دي\n\nد رڼا لارې به کومې پورې څارو\nد داغونو سلسلې تللې تر څو دي\n\nهر يو زخم مو سينه کې فريادي دی\nومونه وې خو کیسې د اورېدو دي\n\nد ديدن غرونه سیوري نه شو شيرينې\nخپل سرونه مو وهلي په تېشو دي\n\nد وفا ځمکې خړوب نه شوې اعظمه\nډېرې وينې مو ورکړې د زړګو دي"},{"instruction":"ساقي چرته کاسه نيمه شراب لرې که نه؟","input":"","output":"په خوا کښې چرته ټنگ و يا رباب لرې که نه؟\nـ\nثواب د زاهدانو، ملايانو شه نصيب\nرندانو ته رنگين غوندې عذاب لرې که نه؟\nـ\nمسيحا! دا منمه چې تۀ مړي رغوې\nدارو چرته د سوي زړۀ کباب لرې که نه؟\nـ\nچې مستو ته مباح کاندي په ميو لمبېدل\nاوس وايه ملاجانه چې کتاب لرې که نه؟\nـ\nراغلے يم دا خپله دنياگۍ لاهو کوم\nدې خم کښې څه قطره نيمه شراب لرې که نه؟\nـ\nد خم بې غرتي ده، وچې شونډې د اجمل\nراواړوه ساقي څه مے ناب لرې که نه؟"},{"instruction":"اقرار کوه اظهار کوه د خپلی مینی یاره","input":"","output":"خبره په زړه مه پریږده زړګیه تابعداره\n\nتپوس کوه د مینی ته زما نه غنمرنګه\nچی څومره محبت دی راسره کړی دلداره\n\nکه ته راته د عشق څو بیتونه راډالۍ کړی\nزه وابخلم والۍ درته د ښار له ننګرهاره\n\nخیر زه که د کنړ یم پروا نه کوی اشنا ته\nپه مینه کی می راغله نازَولی له کندهاره\n\nوفا او صداقت یی بی مثاله هنګامه ده\nځلانده سرکۍ شونډی یی زبیښم لکه اناره"},{"instruction":"چې د رخسارو دې ګلزار ولګېد","input":"","output":"خزان کښې هم لکه بهار ولګېد\nـ\nدلته یوسف نا! ایمانونه خرڅ شو\nدلته د مصر یو بازار ولګېد\nـ\nڅومره بې حده یې فرېب ښکلے کړو\nد مصور ښۀ کاروبار ولګېد\nـ\nمونږ پۀ تیارو کښې لارې ورکې کړلې\nد ژوند مشغل مو پۀ مزار ولګېد\nـ\nهرې ښکالو سره مې زړۀ پورته شي\nهسې هېبت پۀ انتظار ولګېد\nـ\nشي بې نقابه د ظالم بزدلي\nد چا چې سر پۀ سر د دار ولګېد\nـ\nزړۀ مې روان د محبت پۀ نظر\nپۀ پټو سترګو هم پۀ لار ولګېد\nـ\nچې د روزګار پۀ ځولنو کښې شولو\nهغه بې یار پۀ بل دیار ولګېد"},{"instruction":"ګرانه! چې وسو لکه ګل وټوکېد","input":"","output":"زړۀ مې د حسن پۀ انګار ولګېد\n\n\nوايم به يې هر څه چې په خوله راځي\nماله څه د چا د کوره نه راځي\nـ\nبس که دا يوه مينه ترې اخوا کړې\nنور په څه پوهېږم ما له څه راځي\nـ\nما او دړد څه دا رنګې منلي دي\nخوب د سنګريزو د پاسه ښه راځي\nـ\nخدائے خبر چې څه غلا يې په زړه کښې ده\nنن چې راځي خواله زړه نازړه راځي\nـ\nدا زهر د ژوند هضمول اے خدايه\nخولې له مې د هر ګوټ سره زړه راځي\nـ\nمۀ کوئ خبرې پکښې مۀ کوئ\nنه راځي د زياؔر او رقيب نه راځي"},{"instruction":"ورکتی نۀ شم د ګل سره خار وينم","input":"","output":"د رقيب سره په څنګ کښې نن يار وينم\n\nساقي نۀ مې شته پرواه پۀ ميخانه ستا\nمۍ دې څۀ کړم چې بصر دې خُمار وينم\n\nدا داغونه به مې هره ورځ په زړۀ شي\nپۀ جبين دې د خالونو قطار وينم\n\nستا نازونه اداګانو ته چې ګورم\nبس ايله د خپلو سترګو زمبار وينم\n\nپۀ دارو د طبيبانو نۀ جوړېږم\nپرې جوړېږم چې د مينې بيمار وينم\n\nڅۀ کۀ تۀ ئې ناقرار زما همدمه\nزۀ پۀ دې ناقرارۍ کښې قرار وينم\n\nعندليبه د ګل وصف ما ته مۀ کړه\nزۀ د عشق پۀ سرو لمبو کښې ګلزار وينم\n\nسرداران واړه زلمي راته ښکاريږي\nبې له مينې لکه ګل د ستار وينم"},{"instruction":"د وژلو ارمانونو تاوان راغى","input":"","output":"د وصال په شپه چې ښکته چشمان راغى\n\nنن سپرلي راباندې بيا وړل خپل نازونه\nنن دې ياره بيا بې کچه ارمان راغى\n\nته د خپل ښایست احساس دومره هوښیار کړې\nچې په ماددې د ساده و ګمان راغى\n\nد زلمي احساس په پنګه مې اوربل دى\nپېغلې مينې كې دې څومره تاوان راغى\n\nد ژوند بار يې چې يوازې په اوږو وړو\nجنازې لره يې څومره جهان راغى"},{"instruction":"زما له سترګو راوريږي اوښکې","input":"","output":"ستا په تصوير باندې توئېږي اوښکې\n\nدا څنګه ژوند دى زما هم زړه راډک\nد ستا هم سترګو کې غړېږي اوښکې\n\nګله! چې تا سره خبرې کوم\nله مانه ولې مخکې کېږي اوښکې\n\nڅه به کوي چې ئې ژړا نصيب ده\nهره ورځ دلته ارزانيږي اوښکې\n\nزړه دې د کاڼي دى که نۀ دى ښکلیه\nچې په ممتاز دې پېرزو کېږي اوښکې\n\n\nستا یادونه مې زړګي نه راچاپېر دي\nماشومان دي لــوني نــه راچـــاپېر دي"},{"instruction":"تنګ د یوې شپې له انتظاره دی","input":"","output":"دا زړه ناقلاره، ناقلاره دی\n\nهغه سړی هغسې په تا مین\nتا چې څوک شړلی له ددې ښاره دی\n\nاوس زما نظر زما نظر نه دی\nتا چې اړولی ستا په لاره دی\n\nهر سړي چې هرڅه زهر څښلي دي\nهر سړی د هر څه نه وېزاره دی\n\nدا سړی منم چې دروغژن نه دی\nزړه یې ښه دی، ذهن یې بېکاره دی\n\nمینه زوروه، زړه وره ده\nزړه یې رانه وړی ستا لپاره دی\n\nڅه وایې؟ سپرلیه! ماته څه وایې؟\nستورو درته نه وې چې بې یاره دی؟\n\nستا د مینې تور پرې لګېدلی دی\nتللی که صابر په هره لاره دی"},{"instruction":"د يار ګلفام، ګلفام خویونو مدام ذکر کوم","input":"","output":"مینه ئې یاده کـــړم، او بیا د انجام ذکر کوم\n\nسر به مې ښکته کـړي؟ پۀ ما به جهان وګرځوي؟\nد شرابڼې چې، د شونډو د جــام ذکر کوم\n\nځار مهربانې مینې، چــا چــا ته دې وښودلم؟\nځار دې شم، زۀ به دې د کـوم کوم الزام ذکر کوم\n\nماشومان داسې وازه خلۀ راته حېران پاتے شي\nچې د منګي، چې د ګــودر، چې د بام ذکر کوم\n\nاخ خوش نصیبې! تۀ خو هر وخـــت د خداے شکر کوه\nچې پۀ دعا کښې دې سحـر او ماښام ذکر کوم\n\nسپېره قسمتــه! تۀ پۀ اور وسوځې، بیا وسوځې\nد ژوند پۀ هر پړاو کــښې دا پۀ ارام ذکر کوم\n\nهېر دې شو؟ ستا پۀ تهمتونـو چې ياديږي مدام\nتا نه قـربان چې وۀ د هغه ګلفام ذکر کوم"},{"instruction":"چې پخوا مې په خاطر نه وې ليدلې","input":"","output":"فلک ډېرې نندارې را وښيلې\n\nوار په وار مې وليدل، اغيار وو\nچې همېش يې د يارۍ لاپې وهلې\n\nپه بخشش يې نر ناحقه غلطي کړې\nوار په وار ،‌ په جهان واخلي واړه خپلې\n\nچې خبر له ځانه نه وو، ما خبر کړل\nله هغو مې څو خبرې واورېدلې\n\nنه هغه شته، نه په خوله کې هغه غاښ شته\nچې به ما په اننګيو وچيچلې\n\nچې په خوله مې ښکلول پرې نازېدلم\nد هغو د خولې مې واورېدې ښکنځلې\n\nچې يې نن وکړې په چا، ګانده په تا شي\nويړيانه دي، چارې واړه دي په تلې\n\nچې همېش به په تسليم راته ولاړ وو\nد هغو مې څو ناسازې دي زغملې"},{"instruction":"د جهان ګلونه واړه بې وفا دي","input":"","output":"بېهوده ورباندې مينې کا بلبلې\n\nکشکې زۀ يو خر، غوڅکی وای سړی نه وای\nهومره چارې سړيتوب را ونمايلې\n\nدوه رفيق دي، د يوه په ويل ژغ کړم\nدا دويم راباندې غرپ وهي چې غلې\n\nنه د دين، نه د دنيا دي ځينې نور يې\nد باغي دايل په منځ کې وبلښلې\n\nچې وربشې کري، کله غنم ريبي\nپټه نه ده څه کرې هغه اخلې\n\nيو يې ټوله په محنت کا، بل يې يوسي\nراشه ګوره چا اولجه کړه، چا ساتلې\n\nيا دارو د لېونتوب وکړه خوشحاله!\nيا ناحق له روغه خلقه سره ملې"},{"instruction":"چې په زړه يې ګرځوې وړې وړې","input":"","output":"يوه ورځ مې به له وره وشړې\n\nچې په تا پورې يې زړه نه وي تړلی\nپه هغه پورې زړه څه لره تړې\n\nکه مې وږمي ساړه ډېر وي قبلوه يې \nمړې ايرې د نغري څه لره لړې\n\nچې ځير ځير يې مخ ته ګورم، نه مړېږم\nدا زما سترګې به کله شي مړې\n\nستا خوږې شونډې نبات دي، رقيب مچ دی\nښه خو دا، چې يې له شونډو وشړې\n\nڅو ځوانان دې په خپل ځان دي کښېنولي\nلا به څو درباندې کښنوې زړې\n\nياره! تۀ چې له اغيار سره خندا کړې\nد خوشحالؔ په لړمانه درومي چړې"},{"instruction":"دنګه چیناره بی فایدې سړي یی","input":"","output":"پخپله خوښه د فایدې سړي یی\n\nکمال لری خو بی کماله هم یی\nته د لعلونو د مانې سړی یی\n\nته د ګل مخی پیغلی مخ ته ګوری\nله ګناه وروسته د توبې سړی یی\n\nتندی دي ډیرو ته په ټیټه نشو\nصرف یو چاته د سجدې سړي یی\n\nلورې دی یو دی هيڅ بدله نشو\nله ورایه ښکاري د کعبې سړی یی\n\nڅو غنمرنګو چی لیدلی وی ته\nځلانده ښکلي د څهرې سړی یی"},{"instruction":"ښاپېرۍ مې د خوبونو پۀ لړزان ده","input":"","output":"باچایي پۀ ټول وطن د تورابان ده\nـ\nد مرغۍ وینه کۀ توي شي هم خفه شم\nد انسان وینه خو بیا هم د انسان ده\nـ\nلا پۀ کر کرونده پایم نور څۀ نشته\nلا زما نصیبه اوس هم پۀ اسمان ده\nـ\nلاس دې مۀ نیسه ارمان دې پاتې نۀ شي\nلا یوه ریښه مې پاتې د ګرېوان ده\nـ\nدا پۀ زړۀ چې مې د غم وریځې ګرځي\nعلامه زما د اوښکو د باران ده\nـ\nلا د زړۀ دنیا مې نۀ ده نوره شوې\nلکه وه چې به اوس هم ستا پۀ ارمان ده\nـ\nد سُود خیال به زړۀ ته نۀ راپرېږدې زیاره\nد جانان د ګټې لوبه پۀ تاوان ده\n\nبیا به پخپله شې پښېمانه، اور به اولګوې\nهر چاته مه خانده جانانه، اور به اولګوې"},{"instruction":"زړه دې راتله غواړي حيا دې ارادې ماتوي","input":"","output":"په نيمه لاره کې حېرانه، اور به اولګوې\n\nد زمانې به راته پام کړې په بېديا به مې کړې\nزما ريښې ريښې ګرېوانه، اور به اولګوې\n\nزړۀ مې درزېږي د يار مخ ته مې نظر مه بيايه\nمه كوه، مه كوه ارمانه، اور به اولګوې\n\nته چې پوکې دغه ايرې، ايرې ژوندون د ممتاز\nښه درپوهېږمـه نادانه، اور به اولګوې\n\n\nمحفل چې تود شي خلک خود د چا خبرې کوي\nخير دى اشنا که څوک زما او ستا خبرې کوي\n\nدا د مٸينو په قانون کې هيڅ خبرې نه دي\nخلک په هر چا پسې په شا خبرې کوي"},{"instruction":"دم به شي، دارو به شي،درمل به شې","input":"","output":"درده! د يادونو سره مل به شې\n\nستا په مينه مينه كاته ياره، خـو!\nزه په تا يرېږمه بدل به شې\n\nښکلیه! زه شاعر يم ځان دې مه نغاړه\nخور به په ملکونو شې، غزل به شې\n\nچرته خو به هله ماته اوګورې\nچرته خو د زړه ډګرى ګل به شې\n\nژونده! که دا حال وي خو پوهېږمه\nګران به شې اخر د غره مزل به شې\n\n پوى يمه نصيبه! زه ممتاز په تا\nتاو راتاو به شې د زلفو ول به شې\n\nهر خواته شوه عامه ستا د زلفو د حلقو ژبه\nګوره زولنې مې زده کوي د لېونو ژبه"},{"instruction":"بويه چې پخه وي په هر حال کې دپخو ژبه","input":"","output":"ګوره چې کچه نه کړې د سترګو پښتنو ژبه\n\nبرندو بڼو ستا که زما اوښکې پارولې دي\nاوره يې لمر مخيه اوس کوې د پلوشو ژبه\n\nګله په زارۍ مې په خندا شې، خو هيڅ نه وايې\nستا د خاموشۍ په خوله کې ښکاري د اغزو ژبه\n\nهغه ساده سترګې چې ماشوم غوندې کتل کوي\nچا ورته ښودلې ده ``حمزه`` د غلچکو ژبه"},{"instruction":"چې دا د زړونو پېژندل به کوم انسان له ورځي","input":"","output":"شوګيره ما اوکړه او خوب زما جانان له ورځي\n\nګلستانونه به د دے سترګو ليدو له راځي\nهغه بلا ښکلے به ولې ګلستان له ورځي\n\nسپوږمۍ مې زړۀ کښې ياره ستا يادونه اولړزول\nزړۀ مې راډک شو ځکه اوښکلے مې ګريوان له ورځي\n\nد زړۀ تيرو له ترې د سترګو رڼا ګانې غواړم\nجانان مې لوبو له د ستورو چراغان له ورځي\n\nهغه ډولۍ چې د ارمان په دغه لار تيرېږي\nاسمان به زمکے له کۀ زمکه به اسمان له ورځي\n\nزړونه مو يو دي قسمتونه مو جدا ساّئله\nپه دے خبره خو ارمان زما ارمان له ورځي"},{"instruction":"د ستا د مړو سترګو انګار سوى يم","input":"","output":"لاس رانه تاو کړه په قرار سوى يم\n\nد وښکي خال نه دې پوښتنه کــوم\nبې لارې سوى که په لار سوى يم\n\nد غره لمنه او يادونه د ستا\nخپلی ټپې، خپل يكه زار سوى يم\n\nپه سرې غرمې کې په وعدې ستي يم\nزېړ مازدیګر کې انتظار سوى يم\n\nممتازه! مينه لكه جنګ خـونړۍ\nممتازه! زه لكه د ښار سوى يم"},{"instruction":"تۀ ممتازه! دومره هم نۀ یې وړوکے","input":"","output":"پۀ خپل سر واخله د خپل عذاب پنډوکے\n\nد امید د چینار سیوري کښې خوب راغے\nسر ته ږدمه د رېمن ارمان زړوکے\n\nڅومره بې ځايه رژېده، څومره بې رنګه شوله\nلاړه اخير د ښايستونو دنيا ړنګه شوله\n\nبس خو دلاس په اشارو به سره زړونه تش کړو\nدا د ګونګيانو قافله که مو تر څنګه شوله\n\nښه ده اخير د ائينو د خندا ورځې راغلې\nښه ده_ د هر سړي څهره دومره بد رنګه شوله\n\nڅوک به چنډن، څوک به لونګ د عشق د لارې وېشي؟\nدا ښاريه که بې فقيره، بې ملنګه شوله\n\nبيا د اسمان په وسعتونو کې ورک شوي ښه يو\nتسنيمه! دا وارې که زمکه په موږ تنګه شوله"},{"instruction":"نغمې پيکه محفل غمجن وي چې جانان نه وي","input":"","output":"ګلونه اوچ شي چې اوبه نه وي باران نه وي\n\nد‌ ژوند مطلب څه وي معنې د احساساتو څه وي\nد چا په زړه کښې چې حسرت نه وي ارمان نه وي\n\nد‌ ګل د غيږ او د ازغی د سوی نه نۀ وي خبر\nچې ئې پرهر په سينه وينې په ګريوان نه وي\n\nچې سر په تن ساتې په لاس کې ئې پريکړې نه وړې\nد يار ديدن داسې اسان داسې ارزان نه وي"},{"instruction":"مينه د داغ او د لمن فلسفه نه پيژني","input":"","output":"د مئينانو قبيله او خاندان نه وي\n\nخولې خولې شمه د ډيرې حيرانۍ نه ورته\nچې آئينه د حسن ګوری او حيران نه وي\n\nزۀ او جانان دغسې شپه د ديدن شپه نه کڼو \nچې مو په مړو بڼو د اوښکو چراغان نه وي\n\nزنځير د مينې ليدې نه شي په نظر نه راځي\nسړې بندی وي که زندان وي که زندان نه وي\n\nتۀ د جانان په ځائے په ځان باندې خبرې کوې\nسائلؔه چرته چې جانان وي هلته ځان نه وي"},{"instruction":"تۀ د شپې راشه نظاره چې د وفا جوړه کړم","input":"","output":"په کور به اور پورې کړم تاته به رڼا جوړه کړم\nـ\nد اوښکو پرخه د سړو سړو آهونو هوا\nتۀ چې راځې زۀ درته څه ښکلي فضا جوړه کړم\nـ\nزۀ د ګلاب په تنکو پاڼو وهم کرښې د خيال\nپوهېږم نه څنګه نقشه ستا د خندا جوړه کړم\nـ\nاسمانه! تۀ چې تندرونه ګرځوې راپسې\nزۀ د اميد جونګړه چرته په صحرا جوړه کړم\nـ\nدا زۀ افګار به روالمه انقلاب د مينې\nمړ خو به شم خو ستا په ښار کښې به غوغا جوړه کړم"},{"instruction":"حوصله کښې د مرام نخښه رسا شي","input":"","output":"کوم سړی چې وارخطا شي ترې خطا شي\n\nعقيده يې شي په خدای هله مظبوطه\nچې په ځان باندې يقين د چا پيدا شي\n\nپه محنت که دې تندی ټوټې ټوټې کړو\nدا مې واوره چې تندی به دې بينا شي\n\nد پرون خوب خو دې ``نن`` تاريکه شپه کړه\nنن بېدار شه چې ``صبا`` خو دې رڼا شي\n\nخپل مطلوب په هلو ځلو راطلب کړه\nخدائې خو نه يې چې په امر درله را شي\n\nبد عمل سړی څاروی کړي له انسانه\nروغانيه! څه معکوسه ارتقا شي"},{"instruction":"د ستا يادونو سره نښته يمه","input":"","output":"څه داسې نه چې بې همته يمه\n\nپه عاشقانو ازمايښت مه کوه\nلکه پتنګ په لمبو ورته يمه\n\nد لر و بر څوکیداري کومه\nد لواغر څوکے ته خته يمه\n\nد ستا يادونه خندوم په مينه\nزۀ چې خبر د‌ محبته يمه\n\nعشق جواري ده د سرونو د زړو\nچې ګټي زړونه هغه پته يمه\n\nپخپله مينه يم، وطن مينه شي\nد تصوّر شاهين الوته يمه"},{"instruction":"عاشق شهيد شي په فضا کښې خور شي","input":"","output":"خير که عرشي په تن پرېوته يمه\n\n\nڅيرو څيرو ګرېوانو ته ګوري، خاندي\nښكلي خپلو كارنامو تـه ګوري، خاندي\n\nد يارانو زړونه يو بل نه ماړه دي\nخو بس تېرو ورځو شپو ته ګوري، خاندي\n\nدلته څوک د چا په غم نه خفه كيږي\nدلته خلق جنازو ته ګوري، خاندي\n\nدا د مينې رنځ وهلى زړه مې خدائېږو\nد خپلوانو دلاسو ته ګوري، خاندي\n\nستا له سترګو زار! د زړه سيمه مې ګل شوه\nپرهرونه مې باڼو ته ګوري، خاندي\n\nژوند که هر څو ټنډه تروشه كړي ممتـازه!\nخو چې بيا مې حوصلو ته ګوري ، خاندي"},{"instruction":"ستا د دوه ورځو سپرلی و، ستا د دوه ورځو ګلونه","input":"","output":"خو زما په زړه یې کېښول، د همېش همېش داغونه\n\nمل مې نورې اندېښنې خو، بل مې زړه کې مشالونه\nزما شپه شپه زندګي او ستا سحر سحر خیالونه\n\nد ژوندون په هره لاره، لکه سوړ اسویلی تېر شوم\nپه قدم قدم تاوده وو، ستا د حسن محفلونه\n\nبې حسابه راله راغلل، بې جوابه رانه لاړل\nد اودو سترګو خیالونه، د مسکو سترګو سوالونه\n\nد وختونو د جولۍ نه، هر چا خپله برخه یوړه\nتا د حسن سحرونه، ما د هجر ماښامونه\n\nپه ژړا ژړا مې سترګې، د زړه وینو جوابي کړې\nحل دې نه شو لا تر اوسه، د مسکو سترګو سوالونه\n\nد زړګي په ویرانه کې، د چا یاد داسې تازه شي\nلکه وسپړي اعظمه! د ازغو څوکې ګلونه"},{"instruction":"ستا دې ورکه کړي خندا د اننګو نه","input":"","output":"دا مې نه غوښتل د اوښکو، اسوېلو نه\n\nساتم زړونه د يارانو، په زړه بار وړم\nمختلف يمه د دې دور زلمو نه\n\nد چل ګس په هر يو چل کې زړه راښکون دى\nزړه مې غواړي خو ستون نه شم تېروتونه\n\nعجيبه ده بيا مې هم زلفې خوښيږي\nزما څومره ډېر نفرت دى د تيارو نه\n\nستا يوه وعده جانانه! څه دروغ شوه\nد ممتاز دې زړه راموړ کړو يارانو نه"},{"instruction":"څوک چې په خپل وجود برداشت لکه مېچنه کوي","input":"","output":"تاريخ به ټول عمر آغاز له هغه تنه کوي\n\nلکه ګلاب چې مې په ډکه خوله ستائنه کوي\nستا لېونے ستا د غني سترګو مننه کوي\n\nهغه انسان به د سختۍ مقابله څه وکړي\nچې د ګياه غوندې طوفان ته څملاستنه کوي\n\nدا د پښتو علمبردار مونږه په کومه بوځي؟\nد خپل اولس بچې بچې رانه پوښتنه کوي\n\nدا بره ناست خلق څه بره پيدا شوي نه دي\nعالم په پاټکي پاټکي ځي بره خَتنه کوي\n\nتاريخ د هغو خلقو نوم چرې هېر کړې نه دے\nڅوک چې د جبر، په سولۍ باندې غندنه کوي\n\nمرګيه! تۀ که تار په تار کړې پښتانه ملګري\nيو اباؔسين به د پښتو د باغ روزنه کوي\n\nد نړۍ امن له څو داسې لېوني پکار دي\nچې اباؔسين غوندې په اور هم ورختنه کوي"},{"instruction":"غوټۍ لا ګُل نه وۀ د پاسه پرې خزان راغے","input":"","output":"ظالم اسمانه ستا په چارو ډېر ارمان راغے\n\nما يې د زنې خال ته ځير کتل ليدې مې نه شو\nچې پرې د پاسه د خورو زلفو کاروان راغے\n\nډېرې ګيلې ، ډېرې شکوې به ورته اوکړمه زۀ\nکه چرې بيا مې په وطن باندې جانان راغے\n\nخزان ظالم ښکلي ګلونه ټول تباه کړل ورنه\nبلبل چغا په ژړا سر له ګلستان راغے\n\nپه خوب اوده وم ناګهانه پرې را اولوېدمه\nچې زړۀ ته ستا د تورو زلفو شبستان راغے\n\nزۀ ستا په مينه کښې په سر و مال تړلې نه يم\nپه ما دې څنګه د ټګۍ برګۍ ګمان راغے\n\nاختره مه کوه ژړا ګوندې بيا راشي سپرلې\nخېر دے د مينې په ګلشن دې که خزان راغے"},{"instruction":"د نظر په غشيو ووله، زما زړۀ دې نښانه ده","input":"","output":"د خلوص او مینې ډکه، دا حقیره نظرانه ده\nـ\nتۀ تابع د موسمونو، چې خبر د رازه نه یې\nزما ژوند سپرلے سپرلے دے، څو چې ډکه پیمانه ده\nـ\nتۀ یې خورې وایې سرکه ده، زۀ یې څښمه چې شراب دي\nدا عرق چې ترېنه وځي، د یوې غنچې دانه ده\nـ\nستا د سترګو د کاسو نه، مقدسې نشې څاڅي\nشرمنده ورته شراب دي او سر ښکته میخانه ده\nـ\nدا چې قبر شانې ښکاري، یو مرګونے پکښې پروت دے\nدا زاهد دے غلط مه شې، د زاهد خلوت خانه ده\nـ\nچې یې نه شو کتے حُسن، نو ساتلو یې پردو کښې\nاوس دې ګرځي بې نقابه، اوس زمونږه زمانه ده\nـ\nزه به ومنم واعظه! خو که مونږ لږ مطمين کړې\nزما مخکښې حقیقت دے، ستا خبره افسانه ده"},{"instruction":"ريبار راغے خو جانـــان ورسره نشته","input":"","output":"درد ٸې راوړلو درمـان ورسره نشته\n\nزړه مې چوى حسرت د وصل ٸې پوره کړه\nخداٸيګو نور تاب د هجــــران ورسره نشته\n\nيار مې خپــــل تار تار وربل سلامت غواړي\nغم زما د بژه ګريـــــوان ورسره نشته\n\nدرد مې اوښکه شو په آه کښې بدل نه شو\nتش باران راغے طوفـــان ورسره نشته\n\nعجيبه ماليار دے هـر څه ګلچين لوټ کړل\nفکر هيڅ د ګلستـــان ورسره نشته\n\nدا سالک د عشق مقـــــــــام نه بې خبر دے\nچې خبر د لامــکان ورسره نشته \n\nليونے د تا بې غمه له هــر غم شو\nغم د جان او جـــهان ورسره نشته\n\nزما خيال دے چـــې باسلے دے له خيال يم\nخيال دے راغے خو ارمـــــــان ورسره نشته"},{"instruction":"په دروغو د عرفـــان د رب دعوې کړي","input":"","output":"معرفت چې د خپل جـــان ورسره نشته\n\nچې په باٸې بسم اللٗه مــــــــلا پوٸې نه دے\nپوٸې شوم پوهه د قـــــــــرآن ورسره نشته\n\nچې د چا دے دا کاروان د حسيــن ع نه دے\nچې د شاه عباس نشـــان ورسره نشته\n\nګله زړه مې ستـــــا په جبر خفه نه دے\nګله زيات د صبر تـــوان ورسره نشته\n\nشيخ محروم به د ايمـــــــان له حلاوت وي\nمحبت د کل ايــمان ورسره نشته\n\nتنګ دلي د ساقې ورانه ميخــــانه کړه\nشراب ډير دي ميخــــواران ورسره نشته\n\nمخالف د خـــان ملا د سوچ و پوچ يم \nاختلاف مې بل عيـــان ورسره نشته"},{"instruction":"‏زما د تړمو وينو جام واخله","input":"","output":"راشه د نوي ژوند پيغام واخله\n\nد ژوند په لاره که زما سره ځې\nپه لمبو پښې کيده اؤ ګام واخله\n\nستا په نظر کې مې پښتو اوليده\nراشه دا خُوږ زړه مې انعام واخله\n\nپه خُلې مې مُهر دے وئيلې نه شم\nپه سترګو سترګو کې سلام واخله"},{"instruction":"دا ستا د زړۀ و خواته در روان دی بل سړی","input":"","output":"زۀ نه يم اوس مالک دا د مکان دی بل سړی\n\nددغه ښار ځپلي که نازېږي ټول په ما\nددغه ښار پر ښکلو باندې ګران دی بل سړی\n\nزۀ نه يم، زۀ خو ستوري هومره لري يم اشنا\nستا شونډو ته نزدې لکه پېزوان دی بل سړی\n\nپخوا به دې تل زۀ درګډولم په خپل غم\nخو نن دې لوند د اوښکو په باران دی بل سړی\n\nدرويشه په دې کلي کښې دی دا عجب رواج\nچې تورې يو سړی وهي او خان دی بل سړی"},{"instruction":"غوټۍ لا ګُل نه وۀ د پاسه پرې خزان راغے","input":"","output":"ظالم اسمانه ستا په چارو ډېر ارمان راغے\n\nما يې د زنې خال ته ځير کتل ليدې مې نه شو\nچې پرې د پاسه د خورو زلفو کاروان راغے\n\nډېرې ګيلې ، ډېرې شکوې به ورته اوکړمه زۀ\nکه چرې بيا مې په وطن باندې جانان راغے\n\nخزان ظالم ښکلي ګلونه ټول تباه کړل ورنه\nبلبل چغا په ژړا سر له ګلستان راغے"},{"instruction":"په خوب اوده وم ناګهانه پرې را اولوېدمه","input":"","output":"چې زړۀ ته ستا د تورو زلفو شبستان راغے\n\nزۀ ستا په مينه کښې په سر و مال تړلې نه يم\nپه ما دې څنګه د ټګۍ برګۍ ګمان راغے\n\nاختره مه کوه ژړا ګوندې بيا راشي سپرلې\nخېر دے د مينې په ګلشن دې که خزان راغے"},{"instruction":"خداے شته نن ړوند او که بينا شومه زۀ","input":"","output":"چې د عالم په تماشا شومه زۀ\n\nغمه په تېره دې ارمان کومه\nد خوشحالۍ سره آشنا شومه زۀ\n\nتا د ژړا چې مې تپوس وکړو\nله ډيره سوخته په خندا شومه زۀ\n\nتۀ چې نفرت کوې زما نه په څه؟\nوايه په تا ولې شيدا شومه زۀ\n\nخلقو به وے خو زۀ مئين نه ومه\nڅنګه دروغ وو چې رښتيا شومه زۀ\n\nدومره طاقت وو د پرواز څه پکار\nعشقه اوس څه شوې چې عنقا شومه زۀ\n\nشوم زۀ حمزه چې ستا د سترګو قتيل\nپوے په انداز د مسيحا شومه زۀ"},{"instruction":"چي  ژاړم  نـه  لا  هـم  اشـنـا   وژاړم","input":"","output":"تـا پـسـي  هـم  او  هـم  لـه  تـا  وژاړم\n\nنـه  تـه صـبرېـږې  او   نـه  هـغـه  راځي \nزړه  لـه   هـغې  او  کـه  لـه  تـا   وژاړم؟\n\nپـرېـږده  چي  ډېـر  بـاران  راو ورېـږي \nپـرېـږده  چي  ډېـر  در پـسي  بـيـا  وژاړم\n\nدا بـېـوسـي،  دا   مجبـوري  او  رقـيـــب\n زه   بـه    لـه   کومي   يـوې  بـلا  وژاړم\n\n\"زهيره\"   ډېـرو   مــي    زړګی  داغـــلی\n لـه چا  ګـيـلـه  وکړم؟ لـه   چا   وژاړم؟"},{"instruction":"ګل خو د ګل د لیونۍ ځوانۍ د خيال نوم دی","input":"","output":"د زړۀ چاؤدون هنر په خپله د کمال نوم دی\n\nمينې هر څوک کوي خو هر څوک مينه نۀ پېژني\nوصال د هجر نوم دی، هجر د وصال نوم دی\n\nرڼا د وينې تل زما د زړۀ د داغه اخلي\nزما د زړۀ داغ ستا د روڼ جبين د خال نوم دی\n\nزلفې د پېچ و خم په مخ او لونګين په سينه\nځانګل د فکر او د خيال په کښې د ټال نوم دی\n\nلکه دسمالی مې د زړۀ په پرهرونو لګي\nد مسيحا نوم ستا د ګوتو د دسمال نوم دی\n\nد چا د ياد خوشبو د ځان سره راؤړي ساّئله\nسپرلی که نوم دی ګلونو د جمال نوم دی"},{"instruction":"څـه ښايسـت وي هــغـه مـخ کې سـتـا له مخه","input":"","output":"پـه کـوم مـخ کې چې نـه خـال ښکاري نه زخـه \n\nهسې نـه چې سـتا پـه وړانـدې سـتا صفت کـړم \nزه شـــيــدا دې صـفــتـګــوی ومــه تــر مخه \n\nخال دې داسې د سرو شونډو څنـګ کې ښـکاري\nلــکــه زه چـې شـکــر غــواړمــه بـې  نــرخه \n\nتــه چې سپـيـن مـخ دلاسـو پـه پـاڼو پـټ کـړې\nد  رقــيــب  رابـانــدې  ډېــره  کـيـږي  سـخه \n\nستا ديـدن بـه مې بـيا بـيـرته بـيست سـالـه کړي\nکــه پـــه زړه مـې ووريـــږې پـــرخــه پــرخه \n\nبې لــه تـا بــه څـه ژونـدون زمـا (شــيـدا) وي \nبې لــه تــا پـــه بــيــابــان شــم لــکــه ترخه"},{"instruction":"شـــــــور د هستۍ له سمندره راځي","input":"","output":"هــــر چې راځي له دې منظره راځي\n\nزه هم شپونکی د دغه غــــرونو ومه\nاوس نه ټپه او نه سنـــــــدره راځي\n\nمشک خو کـــــــرم و د‌ مشکينو زلفو\nدا چې ډډوزې له بستـــــــــره راځي\n\nزخم هـر زخم چې تر مـــــــا رارسي\nستا د لينـــدې، ستا له خنجره راځي\n\nڅومــــــره تغمې مې په سينه ولاړې\nڅومـــــــره غوصه په نه خبره راځي\n\nچا ته دې مښکې غـوړولی منظــــــــر\nټـــول بې زبـــانه، بې بصـــــره راځي\n\nتسنيمه! څه شوې اواره شوګيـــــــرې\nاوس راله خــــــوب له مازيګره راځي"},{"instruction":"ستا لېونى ستا په نامه لېونى ھغسې دى","input":"","output":"ناز يې په تا دى ملنګ ستا د کوڅې ھغسې دى\n\nزه تقدس ته د تیرو سجدې څنګه اوکړم\nلا مې شعور روڼ دى احساس مې ژوندى هغسې دى\n\nپه پردي زړه باندې به څنګه اخر ملا اوتړم\nچې زما خپل زړه لا زما نه پردى ھغسې دى\n\nلا مې اباده ده د درد دشت کې د فن جونګړه\nلا مې سمسور د پرهرونو سپرلى ھغسې دى\n\nهغه یو ځل چې پکې اوسوې زما ځوانې جذبې\nپه هغه ښار کې لاھم ھغه لوګى ھغسې دى\n\nجانانه ژوند که مې د ډاګې ډاګې ډېر اوولي\nستا هغه یو نظر مې ځاى د دمې ھغسې دى\n\nوايي به داسې ستا سائل ستا د ښائست سندرې\nشوخ يې په سترګو کې د ځوانې جذبې هغسې دى"},{"instruction":"د ښايستونو د سپرلي باد ته ګلونه کرو","input":"","output":"په خپلو زړونو کښې د مينې ارمانونه کرو\n\nستا د بڼو سرونه هغسې په زړۀ ګرځوو\nمونږ د ځيګر په زمکه هغسې زخمونه کرو\n\nد وخت قاضي دې پرې څه نوي فتویٰ ولګوي\nمونږ په دې خاوره نوی خيال، نوي فکرونه کرو\n\nزمونږ خودسره منصور خېلو نسل نه ورکېږي\nمونږ د دارونو په سرونو کښې سرونه کرو\n\nمونږ د نفرت د طوفانونو پروا نه ده کړې\nمونږ د زمکې په سينه کښې الفتونه کرو\n\nدردونو لږه غوندې ساه واخلۍ چې ساه واخلمه\nزه او ماښام زما په زړۀ د چا يادونه کرو\n\nد هغه حسن د سپرلي ياد په ساتو صاّبره\nپه پرهرونو کښې ګلونه که رنګونه کرو"},{"instruction":"ستوری د سحر قصی د نوو پسرلو ليکي","input":"","output":"خط د ليونو د برخې سم په پلوشو ليکي\n\nما ته د سبا وږمو په غوږ کښې داسې اووئيل\nګل زمونږ د وينو تذکری په مسيدو ليکي\n\nکوم قدغن به ستا د وفا زيری له ما منع کړي\nستا د سترګو ځار شمه ټول خط په اشارو ليکي\n\nڅه اوکړم که ډوب شم د صبا رنګین خوبونو کښې\nاوښکې د ماضي غمونه ما ته په ليمو ليکي\n\nمات شه د باګرام د بهرامانو اورنګی قلم\nکوم چې په پښتو ژبه خبرې د پردو ليکي\n\nښه خو غنيّ خان دی چې خُم تش کړي نظم اوليکي\nخوار خټکّ ته ګوره چې شعرونه په اوبو ليکي"},{"instruction":"يو څوک له ځان سره موسکی دی چې دا چا ته ګوري","input":"","output":"د زړۀ کړکۍ يې خلاصه کړې ده او تا ته ګوري\n\nدومره حساس دی چې ښکالو يې ښه څرګنده اوري\nد سپوږمۍ شپه ده په خپل سيوري پسې شا ته ګوري\n\nما مې د زړۀ د رنجو تيږه ما ته ما ته راوړه\nبس هغه نجونې چې رانجه نه لري ما ته ګوري\n\nد غره په سر د يوه غاټول غوندې يو کس ولاړ دی\nسر له مستۍ پر اوږو اړوي دنيا ته ګوري\n\nدا‌ څوک د مينې تهجد کوي په نيمه شپه کښې\nزما غزل زما د مړو اوښکو رڼا ته ګوري\n\nکومې طبيبې يې د زرۀ د پاسه لاس ايښی دی\nپه پټو سترګو د کاروان د زړۀ درزا ته ګوري"},{"instruction":"څـنګه دې خوښـــه ده، راځـــه کنه يـــو کــار نۀ کوو؟","input":"","output":"څوک به ښائسته وي؟ راځه دواړہ به سينګار نۀ کوو\n\nکــۀ دومره نـر یې رامیدان تـه شــه پـۀ دې تـړه چې\nپـــۀ مــاشومانــو،او تـــورســــرو بــــه ګُوزار نۀ کوو\n\nمــونـږ شاعـرانــو خــو کافــــر تــه ھم دعـــا کړې دہ\nمـونــږ لیــونـــــي د مینې، مونږ چـــــاته ازار نۀ کوو\n\nتــۀ راتــه ھم اوخــاندہ، زۀ بــه درتـــه ھم اوخـــاندم\nھســـې لالیــــه! پــۀ رقیبـــــو یـــــــو بمبـار نۀ کوو؟\n\nستا خو ‌‌په خولۀ باندې دۀ حورو قیصې نۀ ختمېږي\nمــونــــږه بــه تشې دوه خـــبرې ھـــم د یار نۀ کوو؟\n\nچې مـو پــۀ خپــلو ستـــرګـــو امن ښۀ لیدلے نۀ وي\nپــــــــۀ تــا وئېــلــو،مـــــــــا وئېــلـــو اعتبار نۀ کوو\n\nپـښـــتون نـقـاده! مــقــدارونـــه دې پۀ شــړق ولګي\nدا بـه زيـاتے وي چـې واه واه! بــه پــۀ معيار نۀ کوو"},{"instruction":"رنګونه د سپرلي دي په ښکلا کې انځور شوي","input":"","output":"د حورو ښایستونه دي په تا کې انځور شوي \n\nڅۀ پېغله لېونۍ د ميني ژبه خدای درکړې\nلفظونه دي د سترګو په ادا کې انځور شوي \n\nمورکۍ تۀ مې په خپلو فرشتو لاسو کې ساته\nد خدای ټول جنتونه دې دعا کې انځور شوي \n\nراځه د يار د تورو ملاليو سترګو ياده!\nخوندونه دي د هر درد په سزا کې انځور شوي \n\nد چا د بېلتانۀ د درد تاثير دي په وجود دی؟\nداغونه دي سپوږمۍ د مخ رڼا کې انځور شوي \n\nسلګيو کې يې ځان سره نوم غلی غلی ياد کړي\nخواږۀ د مئينتوب يې په ژړا کې انځور شوي \n\nته چوپ شه شفاعته! زۀ يې خپله ځنې اورم\nشعرونه دي د زلفو په نڅا کې انځور شوي"},{"instruction":"خپله خبره کړه د بل خبرې مۀ زوتوه","input":"","output":"مُلک د پښتو دے د چل ول خبرې مۀ زوتوه\n\nراځه چې وکړو په تندو ځان له په خپله ليکل\nدا د تقدير دا د ازل خبرې مۀ زوتوه\n\nزۀ د جنګونو فلسفې د ژونده ايستے يمه\nنورې د جنګ او د جدل خبرې مۀ زوتوه\n\nکه ښاده ورځ غواړې نو بيا اسلام آباد يادوه\nد پېښور او د کابل خبرې مۀ زوتوه\n\nستړے شوم ډېر ستړے شوم، پرېوتم د لاده باده\nپرېږده چې سا واخلم د زغل خبرې مۀ زوتوه\n\nدا مهال وګنډه د خپل وجود ژور زخمونه\nنه دے وخت نه دے د بدل خبرې مۀ زوتوه\n\nاوس خلک نور دي او د تلو لارې يې هم نورې دي\nد هغه زړو جانان د پل خبرې مۀ زوتوه\n\nاوس که ليکې دا پاتې عمر مرثيې به ليکې\nزياؔره نور بس دے د غزل خبرې مۀ زوتوه"},{"instruction":"کجل  رنګ   دې   د  ژړا  پۀ   مخ  راخور  دے","input":"","output":"غزل   رنګ   دې   د  خندا   پۀ مخ راخور دے\n\nچې   سُرخۍ  دې لۀ رُخسارو،  شونډو څاڅی\nسُر  خُمار  دې  د  صهبا،   پۀ  مخ  راخور  دے\n\nپۀ   وطـــن   د   زړۀ   وریځـې   را  غُونډېږی\nد   وربل    غم    د   ځلا   پۀ  مخ  راخور دے\n \nپۀ     ښــــارونو    بَوؤ    بلا     نازله     شوې\nغم  اندوه  دے،   د  دُنیا   پۀ  مخ راخور دے\n\nپۀ   هوا   کښې   تراخۀ   زهر  دي  ګډ  شوي \nکېفیت   یې  د   هر   چا   پۀ  مخ راخور دے\n\nتۀ   چې   نۀ   کوے   اظهار   پۀ خُلۀ د مینې\nتقدُس   دې   د   حیا   پۀ   مخ   راخور  دے\n\nشنه  قُبا،   دستار،    تسبې  اؤ  پاینڅې لنډې\nبل   پلَؤ   دې   د  ریا   پۀ   مخ   راخور  دے \n\nرنځوران    شو    ښایستونه  د   ګُل   مخیو\nکۀ   زعفران  د  مسیحا  پۀ  مخ  راخور  دے\n\nچې پۀ زړۀ کښې مې حسرت دمینې پټ دے\nکوم  لباس  مې  د  سودا،  پۀ مخ راخور دے"},{"instruction":"دَ خندا او خوشحالۍ وختونه تېر شول","input":"","output":"لاړل لاړل دَ ځوانۍ وختونه تېر شول\n\nيا خو ما ديدار دَ يار هم کړې نه وه\nلکه تېره شي سيلۍ وختونه تېر شول\n\nدما طمعه… طمعه… طمعه پاتې نه شوه\nچې دَ مينې لېونۍ وختونه تېر شول\n\nستا لوظونه او وعدې په پښتانې خُوله\nتش وئيل وو دَ خُولگۍ وختونه تېر شول\n\nنوے رسم او رواج او نوے نسل؛\nعرشي جانه! پخوانۍ وختونه تېر شول\n\n\nژوند مې مۀ اخله جرګه راسره وکړه\nد ټوپک خلاف نعره راســـــــره وکړه\n\nوه زماو ناکاميو ته لېــــــــــــــــواله\nراځه چاے وڅکه دمه راســـــــــره وکړه \n\nما در جار کړې ستا د دوه سوه تسپو نه\nڅو خبرې پۀ چمبه راســـــــره وکړه"},{"instruction":"‏هر يو ګل دى پاڼې پاڼې نشته ساه يوه غوټۍ كې","input":"","output":"په سپرلي كې هم خزان دى، وير ژړا ده په ښادۍ كې\n\nدا يو ځان مې ملكيت دى دا به تانه صدقه كړم\nياره! ما سره نور څه دي په غريبه غريبۍ كې\n\nدا زما خاورې ايرې ژوند پكې ستا نيازبينه مينه\nلكه ګل وي چا ټومبلى په ريښې ريښې پګړۍ كې"},{"instruction":"چې مے درمان نه ئې دردونه مے بیا څه له چیړے","input":"","output":"هسې د سوی زړه زخمونه مے بیـــــا څه له چیړے\n\nد زلفو تــــــــــــار د بنړو ستنے نه چې کار نه اخلي\nنا ترسه یاره پرهــــــــــــارونه مے بیا څه له چیړے\n\nد مایوسې طوفــــــــــــــــــــــانه تۀ ئے مړولے نشي\nد امید ځلنـــــــــــــد چراغونه مے بیا څه له چیړے\n\nیو وړوکئے ارمـــــــان پوره مے د بوسے دے نه کړو\nد مینے نور لوئے ارمــــــــانونه مے بیا څه له چیړے\n\nچې سازه ولے پکښــــــــــــې  نشي تۀ نغمے د مینے\nد جوند د پرے رباب تــــارونه مے بیا څه له چیړے\n\nچې تور داغونه د تهمت نه وړے په سپینه لمــــــن\nوائې لیلی چې شنه خــــالونه مے بیا څه له چیړے\n\nچې ستا د حسن د غرور مانړئی مضبوطــــه نه ده\nد سپینو اوښکو سیلابـــــــونه مے بیا څه له چیړے"},{"instruction":"ساړه ساړه تاؤده تاؤده کاږه واږه اوګوره","input":"","output":"نن به ماښام کلي پريدمه ما ته ښه اوګوره\n\nزۀ را روان يم ستاسو چم ته ليونې ليونې\nته کاڼي جمع که پۀ کلي کښې واړه اوګوره\n\nدا چې سجدو ليوني کړي يۍ نو هسې نه ده\nجنت ترې اوباسه نو بيا د مونځ خواږه اوګوره\n\nمونږ ګيني ويل پۀ ليوني پسې به څوک خفه وي\nنن مازیګر مې جنازه کښې میلمانه اوګوره\n\nبیا به خبر شي چې ما څومره ليونتوب کړې دي\nدا کور چې وران شي بیا ئي کاڼو کښې ويښته اوګوره\n\nهله شهيد مې که پۀ خپل مرګ درنه مړ نه شمه\nاخري وخت مې دي تلوار کوه چاړه اوګوره\n\nکه زه جومات ته ځم نو پټ وي راروان راپسې\nد اللّٰه شان دي پۀ رقیب د خداې درانه اوګوره\n\nد وريت رخسار پۀ سر ئي څاڅکي د خولو منظره\nراشه د اور د لمبي لپه کښې اوبه اوګوره"},{"instruction":"ژبـې ګـونـګۍ دي اوس مـې شـونډو تـه خبـــــــــــرې ژاړي","input":"","output":"رباب مـات شــوې دي هــر تار کښې ئـي سنـــــــــدرې ژاړي\n\nخــــوار يـــم نهــــر يـم خـو ملګـــرو غيـــــرتـي نهـــــر يـم\nډالـــــــــــر تـه نـه ژاړم اکثــــــــــر راتـه ډالــــــــــــرې ژاړي\n\nچـې پـۀ دي کـور کښې داسـې کـــومــــه نـاروه شـــوې وۀ\nپـۀ دغـــــه وران ديــوال اکثــــر مـاښـام کـونتــــــرې ژاړې\n\nيـه مـــورې پاســـه ډيــــوه بلـــه کـړه څـــۀ چـــل دي بهــر\nنـــرې نـــرې فـــريـاد راځـي چـــــرتـه څـوک لـــــــرې ژاړي\n\nسيــلـۍ تـه وايــه دغــــــه وچـې پـاڼـې مـــــــه شــــوروۀ\nتـه خـو بـه تيــره شـي بيـا ټـولــه شپـــــه نښتـــــرې ژاړي\n\nدلتـــــــه دستــــور دي چـې د اور نظــر پـۀ ګل مـا تـه وي\nدلتــــه رواج دي چــې سپيـــــرو ته بختــــــــــــورې ژاړي\n\nخلـک ډيـــوه پـۀ لاس کوڅــې تـه پـۀ تلــــــــوار وو وتـل\nدا جـوړې بيـا د منظـــر ستـرګـې ځــورورې ژاړې"},{"instruction":"دلته قلــم دلتــــــــه کتاب خرڅيږى","input":"","output":"ايمان په دوه سيخه کباب خرڅيږى\n\nڅه عجيبه شـــان عـــدالت دى دلته\nآب زم زم ســـــــره شراب خرڅيږى\n\nد ايمان کــــچه دومــــره ټيټه شوله\nهر يو ملا هـــر يو محراب خرڅيږى\n\nراشه د عــــربو بازارونه ګوره\nد پښتنى پيغـــــلى حجاب خرڅيږى\n\nپه حق وينا يـــــــى ژبه ګونګه پاتى\nپه هره خـــــوا دلته کذاب خرڅيږى\n\nدا عجيبه شــــــــانتى بازار دى ياره\nپکى قــــــــرآن پکى رباب خرڅيږى\n\nدلته قاضــــــى داسى فتوى ورکوى\nله ګناه روســـته بيا ثواب خرڅيږى\n\nبى خـــرڅه پاتى نه دى هيڅم دلته\nد زړښت څنګ سره شباب خرڅيږى"},{"instruction":"لــه میني ډکـــــه ستړې  مشې  خامخا راکــوي","input":"","output":"کلـــــــــیوال ښه دي همیشه  راته خندا راکـوي\n\nبازارکي مینه په پیسو ده په دوکو ده ژوندون\nداسې څوک نشته چې خوښي راته وړياراکوي\n\nپیټی د غم به رانه واخلې او،کــــه نه لالــــــيه\nد ستا په وجه خپل ژوندون ماته سزا راکـــوي\n\nزه د دونیا پـه  طبیبانو  بانــدی   وګرځـــــیدم\nټکــــــــور دزړه  راته  دیدن دخوږ  اشـنا راکوي\n\nجهان زخمونـه کـــــري  کر ته دي  د غم راغلي\nموږه  ويل چې  طبيبان  دي او  دوا  راکــــوي\n\nزړه مې ارام دی وفايـــــار غوندې  اشـــنا لرمه\nزړه ته ســــکون راکوي  لاس چې د وفا راکوي"},{"instruction":"خلک محنت کـوی مـونـږ هغســـــې تقــديــر تـه نـاست يـوؤ","input":"","output":"خپلـــه نقشـــــه نـه لــرو بس د لاس لکيـــــر تـه نـاست يـوؤ\n\nځکـــــــــه خـو روستـو يـوؤ کمــال مـو ځکـــه نـه دي کــړې\nمـــونـږ لــه تــر اوســه پـۀ زړو قبـرونـو ويـر تـه نـاست يـوؤ\n\nجـــــذبـې مـــو مــــړے دي او د خــاؤرې نـه ګلـونـه غــواړو\nد تـرقـۍ خــوبـونـه نـــه وينــــو تعبیــــــــــر تـه نـاست يـوؤ\n\nاذادی وينـــــې غـــــــواړي ســــر بـه تـــــــړي مَــلا بـه تــړي\nمـونـږ زنـدانـونـو کښې اکثــــر ژاړو زنځیـــر تـه نـاست يـوؤ\n\nقيــــــــامت تـه او وايــه چـې راشـي ډيـــره ښـه مـوقعـه ده\nبهـر بـاران دي تــوره شپـــه ده ستـا تصـويـر تـه نـاست يـوؤ\n\nخلـک د زړۀ عــــلاج لنــــــدن او پـۀ پیـــــــــرس کښې کـوي\nزمـونــږ د زړۀ رګـــونـه ختـم دي او پیــــــــر تـه نـاست يـوؤ\n\nځــان تـه مـو خپـــــل جنت جـوړ نـه کـــړو د همت پـۀ تـوره\nد خــداې پـۀ کـور کښې د آدم بـابـا جـاګیـــر تـه نـاست يـوؤ"},{"instruction":"ځــان تـه مـو خپـــــل جنت جـوړ نـه کـــړو د همت پـۀ تـوره","input":"","output":"د خــداې پـۀ کـور کښې د آدم بـابـا جـاګیـــر تـه نـاست يـوؤ\n\nقلـم‌ مـو لاس کښې شتـه خــو لار مـو پيــدا نـه کـړه د ژونـد\nښـه پـۀ سـړه سینـه د‌ خپـل قسمت تحـــريـر تـه نـاست يـوؤ\n\nستــا د ارمـان مـــــړي تـــه غســــــــــل ورکــــه اوم  ژاړمــه\nپـۀ ټـک مـاښـام کښې د ړونـدو اوښکـو بهیـر تـه نـاست يـوؤ\n\nمنظــــــــره ســرو کافـــرو ستــورو کښې بنـګلے جـوړې کــړې\nمـونــږ لــه ثواب ګټــــو د بـرګ مــولا تقــــریــر تـه ناست يوؤ"},{"instruction":"مه ژاړه بلبله عبادت به په نغمو کوو","input":"","output":"ذکر د ګلونو به د پرخو په تسپو کوو\n\nلمونځ به د سحر کوو او خوب به د غرمو کوو\nتل به صفتونه د رخسار او د بارخو کـوو\n\nزړونه به ذرې ذرې د لمر په غېږ کې وشيندو\nپټ به دیدنونه د سپوږمۍ په سپینو شپو کوو\n\nغوڅې دې کړې ژبې راته مينه خو غوڅېږي نه\nیو جهان خبرې به په سترګو په لېمو کوو\n\nځو به په اغزيو کې دردونه هم نشه لري\nمست خماري خوب به د غوټو په بالښتو کوو\n\nځو د یار کوڅو ته، چې دا سترګې په کې څلي کړو\nدې خپلو کعبو کې ديدنونه د سجدو کوو\n\nلوټ دې شي کاروان خو بیابان به کړو غاټول غاټول\nعشقه له ښاغلي لېونتوب سره پښتو کوو"},{"instruction":"يوه اسره هم غنيمت دی د ژوندون دپاره","input":"","output":"د ائينو سترګې ړندې مه شه بې نوره ښاره!\n\nماښام ذرې ذرې سر ږده د تنهائۍ په ليچو\nسحر راپاڅه او د ښار پورې ورونه شماره\n\nسبا که هر يو عذاب راغی، نو تيار وسيږئ\nنن خو تمام ملنګان کډې باروي له ښاره\n\nستا نه د درستو خطيبانو دستارونه لوګی\nڅومره لذت لرې زما د ګناهونو باره!\n\nتسنيمه! ليک مو پۀ نصيب هغه زړه چاؤدی سفر\nلارویو ټوله زندګي کړله برباد په لاره"},{"instruction":"هغه مې د ذات   د دائېرې  نه اوس وتلے  دے","input":"","output":"هغه  يو  سړے  مې له   يادونو  لرې   تلے دے\n\nد چا د لونګين بدن لټون دے هوش کښې نۀ يمه\n سر ته مې د چا د خوشبويۍ خمار ختلے دے\n\nزۀ د ګل مستۍ ته د کمال په نظر نۀ ګورم\n ما د يوې غنچک غنچک ځوانۍ زوال کتلے دے\n\nهوا دې په شا وړي دي ويښتۀ او تا خندلي دي\nستا هغه تصوير مې له په سترګو کښې ساتلے دے\n\n  هغه  نغمه ګر معينه،  هغه  سحر ساز اواز\nهغه تور  بلبل مې د  زړۀ  باغ  نه الوتلے دے\n\nد ډول په ژغ به بیا را جوړ شي او څرخے به وکړي\nپه نرۍ ملا که په اتڼ کې یو ژڼکے مات شو\n\nاوس نو لګیا دے او پتري وهي پر ماتو نغمو\nد چا په مینه کې کارواؔنه یو سړے مات شو"},{"instruction":"تنده د دیدن مـې پـه ليمـو لیمو کې ونغاړه","input":"","output":"راشه دا د ژوند ماښام په دوو ډیوو کې ونغاړه\n\nسوې کرونده به بیا راشین د شمعو فصل کړي\nروح د پتنګانـو پـه لمـو ايـرو کـې ونغـاړه\n\nغوڅ زړګی می و ګنډه سرخي ستا د ښکلا یمه\nپټ مې د موسکا غوندې په سرو بار خو کې ونغاړه\n\nښکلی پسرلی راتـه اشـنـا پـه جرګه راولـه\nمـا خـزان ځپلی په تنکو غوټو کې ونغاړه\n\nراشـه دارم د ښاپیرو قاصـده يـويـې سـه\nغوټه د شوګير مې په پستو وږمو کې ونغاړه\n\nوړه مې، چې ساحل د پېغلتوب په غېږ کې ونیسم\nعشقه دريـابـي مـا پـه يـاغي څپو کې ونغاړه\n\nبیا د رابعې په وینو سرو غنچو ته کړي سلام\nدا منجاور خیال مې د سخي جنډو کې ونغاړه\n\nستا کاروان، د وینـو پـه زعفرانـو غـزل ولیکـه\nدا تاویز د مينې په ځونډو ځونډو کې ونغاړه"},{"instruction":"ګويا  دَ  عشق  پۀ  وُچو  څانګو  بيا  بهار راغے۔","input":"","output":"دا  چې دَ هر  يوۀ  مجذوب مخې له دار راغے۔۔\n\nما چې سوچ  وکړۀ ، کائنات دَ تنها يۍ نامه وه۔\nما چې هيڅ  نۀ ګڼۀ ، هغه  زړۀ مې پکار  راغے۔۔\n\nڅوک چې دَ بل پۀ تماشه وۀ ، دَ هجوم سره لا۔\nڅوک چې هم خپلې تماشې ته وۀ ايسار راغے۔۔\n\nهر  څۀ  جُدا، چې دَ طلب لارې  جُدا جُدا وې۔\nچاله  د َ زرو  کان، دَ  چا  مخې  له  يار  راغے۔۔\n\nدغه   دُنيا  دَ  سړيتوب  معيار ته  نۀ  رسېده۔\nنۀ بيا  داتا  راغے ، نۀ رام اؤ  نۀ  اوتار  راغے۔۔\n\nلکه   ښوره   دېوالۀ   ترمې  ترمې   ورژېدۀ۔\nهغه  تسنيم  چې  دَ  دړدمندو پۀ قطار راغے۔۔"},{"instruction":"لاړه رسوا شوه کور او کلې قام ته ؤرسېده","input":"","output":"د باد په شونډو د هر چا الهام ته ؤرسېده\n\nستا د اوربل په جګړو ستړی شوم خو منع نه‌شوم\nاه د انګړ خبره لاړه بام ته اورسېده\n\nمونږه چې څومره پټوله پټه پاتې نه شوه\nد راز خبره د جومات امام ته ؤرسېده\n\nمونږ د سهار خبره هر وخت په ماښام کړې ده\nد يو ماښام نه بل ماښام ماښام ته ؤرسېده\n\nد يوې بلې ضرورت دی چې پرې بيا راټول شو\nملالې ستا هغه ټپه انجام ته ؤرسېده\n\nخانه چې ما اوکړو لَو لُور هغه زما په اوږو\nهغه بورۍ ستا د غلې ګودام ته ؤرسېده\n\nهغه بولۍ د تاجرانو دومره تېزه وه چې\nيوه بوډۍ هم د يوسف لیلام ته ؤرسېده ."},{"instruction":"‎ ‎د خوشال خټک د پلونو خاورې ښکل کړم","input":"","output":"‎\"له مستۍ و  رقيبانو ته ښکنځل کړم\"\n\n‎شوق د ښکلو او د سرو ميو د څښل کړم\n‎دا يو کار د سړيتوب دی، دا به تل کړم\n\n‎بوسه راکړه چې اروا دې د غزل کړم\n‎غاړه راکړه چې تصوير دې مکمل کړم\n\n‎چې ته راشې، غزل راشي، څراغ بل کړم\n‎چې ته لاړه شې، زه لوبې په پنسل کړم\n\n‎نن د خولې کيسه، د دو خولو په عمل کړو\n‎خوله دې راکړه، هسې نه وايم، عمل کړم\n\n‎نور دې څومره رانيزدې کړمه سينې ته\n‎وايه څومره دې لا ښکل کړم چې دې خپل کړم\n\n‎په قانون، نه په ملا او نه په نرخ يم\n‎زه د زړه سړی يم، تل د زړه منل کړم\n\n‎لږ انکار کوه، لږ سوچ کوه، لږ مينه\n‎لږ سړی شه چې له ځان سره دې مل کړم"},{"instruction":"‎په قانون، نه په ملا او نه په نرخ يم","input":"","output":"‎زه د زړه سړی يم، تل د زړه منل کړم\n\n‎لږ انکار کوه، لږ سوچ کوه، لږ مينه\n‎لږ سړی شه چې له ځان سره دې مل کړم\n\n‎چې مې ځان کړ حواله د قام و درد ته\n‎يو سړی وم، خدای په څو ورځو کې سل کړم\n\n‎قام پرست يې کړم په وينه او په مينه\n‎زه پوره يم، څه حاجت چې ځان تلل کړم\n\n‎دا پوره ده چې ياران لرم،ياران شته\n‎له يارانو به دولت د درد حاصل کړم"},{"instruction":"لکه زهر ژوند مې وژنې هر شپه هره ګړۍ","input":"","output":"زنداني د خپل نصیب یم، که مې تخت وي، که کېږدۍ\n\nڅوک به دومره مهربان شي، چې مې ژوند کړي په ټالونو\nڅوک به ماته مقام را کړي، د هغې د غاړکۍ\n\nیا به لمر په غرغره وي، د یاغي سمندر خواته\nیا به پړق د شاه لیلا وي، په غوږونو د والۍ\n\nکاشکې ژوند په دغه تخت وای، کاشکې هیڅ نه تېرېدی\nله جنت سره نسبت دي، ستا د غېږي خوشبویۍ\n\nڅه بې رحمه کانې وشوې، محبت د بازار نوم شو\nنه څوک مینه د ادم کړي، نه څوک خوی د دورخانۍ"},{"instruction":"خو یا به تا او یا به ما کوله","input":"","output":"نوره د مینې قيصه چا کوله\n\nکه د حالاتو سترګې هر څنګه وي\nما د ارمان سره وفا کوله\n\nواعظه خلاص شوې د ایمانه پکښې\nپه محبت کښې دې ریا کوله\n\nما به د شنو خالونو  رنګ ورکوو\nزما د زړه داغ به رڼا کوله\n\nد هغه مخ د حیا سره داسې ؤ \nما څه چې ګل به ترې حیا کوله\n\nد ګاونډي خوب يې له خدايه غوښته\nاشنا د خپله کوره غلا کوله\n\nما د وړو بچو ژړا ژړله\nد کوټې هر لرګي ټقا کوله\n\nهغه شپه رنګ د میکدې بدل ؤ\nهغه شپه ستا خبره چا کوله"},{"instruction":"هغه شپه رنګ د میکدې بدل ؤ","input":"","output":"هغه شپه ستا خبره چا کوله\n\nخدایه چې هغه خلک څنګ خلک وو\nچا چې به مينه په رښتيا کوله\n\nزما د زړه هغه ور پورې نه شو \nهغه چې تا به پکښې \" تا \"  کوله\n\nصابره! ودې ليدو پوهه شولې\nتا به په غم پورې خندا کوله"},{"instruction":"زه دې ونه پوښتم زړګي ته مې بې پامۀ راغلې","input":"","output":"چا اجـــازه درکړه؟ او څنګه بې سلامه راغلې\n\nصبر چې پورتۀ شم،د حُسن درناوی دې ؤکړم \nته خو چې راغللې، اشنا بې اِحترامه راغلې \n\nزه مې د مینې کار کې بخت ملامت نه بولمه\nپه ما د سېل* اوبه د خپل سړي له بامه راغلې\n\nتلوار راوکړه! زیاتي نور مې د ژوند تمه نشته\nد مرګ ناروغ یمه اشنا کــه تر ماښامـه! راغلې"},{"instruction":"دیدار د ښکلي یار په جنتونو کې راځې","input":"","output":"صفت د پښتنې رانه شعرونو کې راځې\n\nچې کله هم ویده شمه په یاد کې د دلبر\nنو خامخه تصویر یې په خوبونو کې راځې\n\nمثال نشته چې زه یې کړم تشبیه ستا د خبرو\nدا ستا هره خبره په بیتونو کې راځې\n\nستا مخ له څو رنګونو جوړ دی ووایه صنمه\nستا مخ یاره افتاب دی که ګلونو کې راځې\n\nانسانه د ژوند رنګ باندې ځان پوه کړه لږ هوښیاره شه\nستا څومره صفتونه ایتونو کې راځې\n\nانکار دې ګوره سم د جهنم د اور اواز دی\nانکار دې خوار حضرت ته! عذابونو کې راځې\n\nحضرته که نجیب غوندې شهید شوي په وطن\nنامه به دې  هم یاره تاریخونو کې راځې"},{"instruction":"ساقې که مې امام دے خو فنکار زما مرشد دے","input":"","output":"غزل مې مصور دے انتظار زما مرشد دے\n\nهر خواته فسادونو کښې هم دا مې کرامت دے\nرباب زما جانان دے او سیتار زما مرشد دے\n\nتبله راته حیرانه دا سندره مې ګونګۍ دا\nسندره ده ګونګۍ خو یکه زار زما مرشد دے\n\nچې زه ېې ښکلے کړے يم د ژوند په هر ډګر \nبس غر زما خلوت دے او چینار زما مرشد دے\n\nکتل په خکته سترګو کوې دا خوې دې قاتل دے\nهم ستا د مړاو سترګو دا خمار زما مرشد دے\n\nحجره دې وي جمات دې وي ګرجا دې وي مندر دې وي\nچې تا پرې یادوومه دا اذکار زما مرشد دے\n\n د مينې قافلې نه دې نيکنام جدا شي خياله\nد خیال په  قافله کښې ګناهګار زما مرشد دے"},{"instruction":"بيخــــي بي انــــدازې به راته وژاړي قـــــسم دي","input":"","output":"که چيرته مې د ستړي ژوند کيسه درته بيان کړه\n\nبيخى لکه د وينې په رګــــــونو کـښـى اوسيږي\nدا ځينې ځينې خلک خو په زړونو کښی اوسيږي\n\nیار د صفت محتاجه نه دے\nپہ ګلابونو عطر چا شیندلې دينه؟\n\nبیا دی پۂ چل ول باندی پخلہ کڑمہ\nبیا دی رانہ ٹولی گیلی ھیری کڑی\n\nزما پۀ مینه شک ونکې\nما دیارۍ ګوتې پخې درکړي دینه"},{"instruction":"څوک د آشنا په سر باچا شی","input":"","output":"څوک د آشنا د لاسه ټیټې سترګې ځینه\n\nده مىني فه قانون کي نور سه نه وينم ملګرو\nسوک ځان ده چانه واخلي او سوک ځان فه چا قربان کي\n\n\nه ډېره وخته مې یو چا سره لیدلي نه دي\nله ډېره وخته مې یو څوک په زړګی سخت وریږي\n\nدا تہ چے لا جنتہ پسے اوتے روسوا شوے\nغنم ؤ اوکنہ سہ عنمرنگے دے لیدلے ؤ بابا\n\nده چې په خلہ درته خواگئ خواگئ خبری کوي\nپه کلیمہ درته قسم خورم په زړہ تور خلک دي\n\n\nزه چاتـه نه وايم چې مه هم محبت کړى دى\nټولې کيسې مې د يادګار په کتابچه کې ليکم\n\n\nزما د ژوند د اخيري ارمان کيسه داسي وه\nچې نه مي وګټلي نه مي درنه زړه صبر شو"},{"instruction":"زڑہ گورے دا ناز بہ دے یو نہ سمہ","input":"","output":"چے لہ غرور سرا جنان غواڑے\n\nد بایللي مینې خیال مې زړه ته راغی\nد ملګري په واده ڪې غلی ناست یم\n\nلیونۍ ډېره مې یادېږې\nدعا کوه چې حافظه مې ختمه شینه\n\n‏نن به ښه د زړه په زور درپسې ژاړم\nورکه یاره نن مې بل رقـــم یادیـــږې\n\n\nچا ویل چی د عشق خبری گرانی دی\nگرانی دی منمہ خو مئینو تہ آسانی دی\n\nزرګـــره! مـزدورکار یم ګوذاره راسره اؤکړه\nزرګـــره! درنه اخلم یو پیزوان د چا د پاره\n\nلا مي سترګو ته ولاړ یې هېر می نه یې\nلامي زړه کي راسـره یـې زړه مي ته یې"},{"instruction":"ما بہ ڈیر یاران پی نیما لارا پریژدی","input":"","output":"زہ بہ ٹول یاران تر مرگہ یادا وما\n\n\nزرګـــره! مـزدورکار یم ګوذاره راسره اؤکړه\nزرګـــره! درنه اخلم یو پیزوان د چا د پاره\n\n\nپه نیمه شپه له کوره ورکه\nکور ته راځه ابۍ دې ما بدناموینه \n\nکه مونږ جدا شو د يٶ بله څه خبره نه ده\nدا مي يقين د  مونږ به ټول عمر يآران يآديږو\n\nراته چی نه گورے مسکے ولےشوے\nزما د زڑه باغ کی سپرلے ولےشوے؟"},{"instruction":"،ماخو پوره درته کتلی نه وو","input":"","output":"په لگ ساعت کی می زڑگے ولےشوے\n\n\nشپه دي په غم سبا کوم په زړه لاســـونه نیسم\nدومره کمزوري شوم چې پاڅم دیوالونه نیسم\n\nدرد ګوري  درمان  ته سړي نه ګوري\n میـــنه کې تاوان ته سـړی نه ګوري\n\nستا غوندي جانان یي نصیب شوي دي\nولی به آســمان ته  سړی  نه  ګور\n\nه ازیت یمه له زړه نه په عذاب یم \nته خو راشه کنه تاپسې خراب یم \n\nتا له ځان نه  دا پوښتنه هم ونه کړه \nچې د دې سړي زه ولې انتخاب یم \n\nټول محفل د حیرانۍ په سیند لاهو دی \nغږیدلی خدایزده بیا د چا په  باب یم!!!\n\nله دې ډېر خو زه په خپل کابل مئېن یم \nیاره!څومره چې خلاف  زه  د پنجاب یم"},{"instruction":"حسن سازه خدایه!!! څه کانې راوشوې!!","input":"","output":"نه یې مخ کې د سوال، نه د ځواب یم \n\nښکلی وایي چې زه ،زه یمه خوشبینه \nلیونیه!! نه نرګس یم نه ګلاب یم\n\n‏که په اوښکو استقبال غواړى نو راشه\nګنى وخت د خنداګانو مې اوس تير دي\n\nد مينو زړونه مه ماتوئ خلکه\n په د ښار کښی دهغه لګه شان رڼا ده"},{"instruction":"پۀ مخ يې رڼې اوښکې قافلې وې نيمه شپه وه","input":"","output":"راسپړدې دې يې د هجر زمانې وې نيمه شپه وه\n\nد کريکو انګازو مې ؤو خوبونه تختولى\nدې ښار کښې څه بې نومه حادثې وې نيمه شپه وه\n\nزه ستا زړۀ کښې درزا ؤم تۀ زما زړۀ کښې درزا وې\nخو بيا مو هم تر مينځه فاصلې وې نيمه شپه وه\n\nد زهن پۀ پردو مې لا تر ننه پورې نقش دى. \nد مور به څۀ خوږې خوږې قيصې وې نيمه شپه وه\n\nبلها د نظرونو بلاګانې راپسې وې.  \nپۀ ځان مې را چُپ کړې کليمې وې نيمه شپه وه\n\nما هم ورته په اوښکو ډيوې بلې وې نيولې.\nسلګۍ سلګۍ د مينې افسانې وې نيمه شپه وه\n\n(حېرانه) دا رښتيا دى که بۀ ويخه که ؤدۀ ؤم\nخو سترګې بۀ مې ستا پۀ لور کږې وې نيمه شپه وه\n\nغٹہ حوصلہ  غواڑی  ورتلل  دا جانان  محے لہ۔\nخہ  رازی! حر  سہ رازی!  حو  ھیث  رالہ  بیا ۔ نہ ۔ رازی."},{"instruction":"دہ یار پہ سترگو کے اثر دہ","input":"","output":"حلق پہ زان بندے پہ زور میئانہ ویینہ\n\n\nدا په خـــــزان باغ کي بهار جـوړه وې\nڅوک چي په زنه خال کتار جـوړه وې\n\nدا انسانان هم عجــــيبه غونــــدې دې\nيو مي رقيب او بل مې يار جــوړه وې\n\nزما په قدر بانـــــدې وس پوي شـــوله\nځکه چي ميني ته مي لار جــــوړه وې\n\nمونږ يه دا ميني په مذهـب پـو نه کړو\nهسي مکتب په هــر بازار جـــــوړه وې\n\nکوچې به پاتې په خـــــزان کي نه ښې\nزخمي وجود ډير په تلوار جـــــوړه وې\n\nهره شيـبه يې دمسـکا په رنګ رنګـينه ســاته\nدازند ګي او ځواني دوړه بيرته نه راګرځي"},{"instruction":"سترګې دي پټي که شرميږم","input":"","output":"په غړيدلو سترګو خوله نۀ درکومه\n\nکه سمبال یې شې ساتلئ بیا یې واخله\nکني زړه مې په وړو کیسو ماتیږي\n\n\nد زور دی نه یم کــبــرجنه\nد زړہ آزار به درته ټول عمر کومه\n\nپہ ھر قیمت یی درنہ غواڑم خدایہ \nسوک چی زما نہ  مراور  تلی  دی\n\n\nماتا ده خانانو قیصي مه کوئ \nزه ده ملنګانو خلکو يار یمه"},{"instruction":"موده وشوه زما څنګ کي اشنا نشته","input":"","output":"جـدائـۍ نــه بلـه لـویـــه سـزا نشتـه.\n\nد وجـود پـۀ سېـوري زړۀ راټــولـؤمــه  \nنور پۀ دي نړۍکي هېڅوک زما نشته\n\nقافلـه درپسـې هسـې شـاتــه درومـي \nستاخبرو کي خو دومره رښتیا نشته\n\nد غرور نشه دي ورځ پۀ ورځ زیاتیږي\nلاړ شه یاره نور مي تـاتـه اړتیا نشته\n\nواړه ښکلـو نــه زمـا پوښتنــه وکـړه\nچا وئیلي چې نـادان کي وفا نشته؟\n\nزه دې مړ شم، دا لنجې له مانه واخله\nټولې نښې د هغې له مانه واخله\n\nوای خبره له خبرې پيدا کيږي\nته کيسه وکه، کيسې له مانه‌ واخله\n\nپه مچکو کې به سود درسره وکړم\nته يوه راکړه او دوې له مانه واخله"},{"instruction":"ته ټپه يې تش راوخانده لاليه","input":"","output":"په وار لس دانې ټپې له مانه واخله\n\nراشه تش مې څنګ کې ووسه صميمه!\nراشه ټولې انديښنې له مانه واخله\n\nڅومره لــــــــــــــــرې د تیارو شاته منزل دے\nژوند په دشتو کښې په سپارو ښپو مزل دے\n\nد وطــــــــــن په وســـــــــائلو مې اور بل دے\nچې د غـــــــــل سره د کور څوکېدار مل دے\n\nد خـــــــــرابو نه به څه خـــــــراب شم یاره \nدرمئين شـوم په الــــلّــــــه باندې توکل دے\n\nهسې خلقو زمانه بدنامــــــــــــــــــــــــه کړې\nخو کۀ چل دے نو پۀ ما اؤ تا کښې چل دے\n\nاوس د زړۀ په زور د ژوند ســـــندرې وایي\nستا مېئن اوس په څلورو څانګو شـــــل دے\n\nمړې مړې هیلې راسره دي مســــــــــافر یم\nپه نصیب مې منډې ترړي دي او زغل دے"},{"instruction":"پۀ دې ښار کښې خود پرسته خلق اوســــي","input":"","output":"عابدجـــــــــــــان پکښې د مینې پۀ تکل دے\n\nضروري نـه ده چې په جار دې وشي\n خو دومره وایم چې اظهار دې وشي\n\nراشه زما په وینه شونډې سرې کړه\nراشه جانانه چې سینګار دې وشي\n\nمـلا پـه بنـګو شونډې مـــه تــوروه\nیــو جـام شـراب وڅښه چې کار دې وشي\n\nستا د قدم د نشانونو ځائ کښي \nځان مي کرلې دے، خو ګل نشومه \n\nله  هر  سړي  سره د مینې  تړون خوند نکوي\nپه هر یو ښکلي باندې زړۀ بایلل گناه کې راځي\n\nستا تصویرونو  کې بلها  کیسې،  بلها   خبرې\nستا تصویرونو ته مې اوښکې په ژړا کې راځي"},{"instruction":"راته  و کـه څـــو  کېسـې راسره کینه","input":"","output":"راځـه نـن  تـرنیمـې شپې راسره کینه\n\nتنهایې مې په رګ رګ کې خورا شوې\nدرنه خوري مې اندیښنې راسره کینه\n\nزڑہ\" سمندر ساتہ پروہ \"مہ\" کوہ\nہر سنگہ وخت پہ زندگی\" کی رازی \n              \nپہ ما الزام دہ غرور مہ لگاوی\nزما خانی پہ ملنگی کی رازی\n\nد هر سړى په خوله به مي نامه وه که پــيسه وه\nدونيـا به رانه ولي اوس خفــه وه که پيــــسه وه\n\nياران به رانه ګيرچاپيره  ناست وه په حـجره کي\nنو کړي به يي څومره ښه مزه وه که پيـــسه وه\n\nد ژوند په ورانو چارو به مي هر ارمان پــوره وو\nنو ولي به مي دومره انديــښنه وه کــه پيسه وه"},{"instruction":"خــــــبره به مي هـــچا باندي نــــه لـــګيده بـــده","input":"","output":"خبره به مى شاتـــــو نه خوږه وه کـــه پيسـه وه\n\nدا رنګ به مي اوس هم دغسي نه وو چي دا يمه\nڅيره به مي هم ډيرو نه خايسته وه کـه پيسه وه\n\nد کوره به ورک شــــوي مسافــر ورپســي نـــه وم\nپه کـــور به زما هـره يــوه شــپه وه که پيــسه وه\n\nٶيل يي محبت نه دي پيـــــغور راته جــوړ شـوي \nشکوره بيا مو جــــوړه رابـــطه وه کــه پيــسه"},{"instruction":"کله کله راله داسې سوک زړه مات کی","input":"","output":"چی ده ټول انسانيت نه می نفرت شی\n\nلاسونه سره درباندې ولګېدل\nڅنګه خواږه درباندې ولیګېدل\n\nد یو تصویر د زوره هم نه شوې\nڅه وشوه، څه درباندې ولګېدل\n\nڅنګه نازک یې څنګه اخ دې وکه\nچې مې باڼه درباندی ولګېدل\n\nزما شعرونه، درته هیڅ هم نه\nخو څه ناڅه درباندې ولګېدل\n\nیه لیونیه! څنګه غوږ ، غوږ یې\nلکه چې ښه درباندې ولګېدل\n\n‏د زڑه سکرين شاٹ دی راته سینڈ که\nچي جینکۍ دی پکی څو ساتلی دینه"},{"instruction":"هر در کښ جانان نه غواړم خپل در راته راټيټ کا","input":"","output":"زه عشق يم او ته حسن ي نظر راته راټيټ کا\n\nپښتو می پکښ ځی نو زه به داسی اعزاز څه کړم\nدستار راته تړی خو واﺉ سر راته راټيټ کا\n\nسپوږمۍ پسی به زه ځم که سپوږمۍ به راځی ماته\nپه نمر پسی به زه نه ګرځم نمر راته راټيټ کا\n\nپه سر می د خوشحال شمله ده خدايه ته می مل شه\nته حکم فرښتو ته ورکا غر راته راټيټ کا\n\nهم دا می د پښتو د زوال نخښی دی يارانو\nچه باز اووی چه ستړی يم نښتر راته راټيټ کا\n\nکه غواړی چه زه نه درځم سرکاره ستا دربار ته\nاسانه طريقه ي دا ده ور راته راټيټ کا\n\nد هيچا په معبود پسی کنځل نه کووم خدايه\nجومات می کور ته راوله مندر راته راټيټ کا\n\nافغان يم او شهيد يم او بيا دا چه بی ګناه يم\nکابل راسلامی کا پيښور راته راټيټ کا"},{"instruction":"خوار شی غمونہ چالہ مہ ورکوہ","input":"","output":"پہ زڑہ داغونہ چالہ مہ ورکوہ\n\nچی بیا ی سر تہ رسولے نہ شی\nھسی لاسونہ چالہ مہ ورکوہ\n\nلاس  مے  پہ  اووگہ  کیدی  او  اوخاندی \nمخ  مے  پہ  سینہ  کیدی  او  اوخاندی \n\nدرد  دا  انتظار  زغملے  نہ  شم \nبیا  نیٹہ  اوگدہ  کیدی  او  اوخاندی \n\nدا  جوڑے  پہ  زان  باندے  مئینہ  دہ \nمخ  تہ  آئینہ  کیدی  او  اوخاندی \n\nسترگے  رالہ  پٹے  کڑی  وئ  سوک  یمہ\nخپہ  رالہ  پہ  خپہ  کیدی  او  اوخاندی \n\nسنگ  بہ  ورلہ  نکوی  تعویز  مولا \nشال  چے  صدقہ  کیدی  او  اوخاندی\n\nویل  نورہ  دروتے  نشم   جانانہ  بس \nسر  پہ  دروازہ  کیدی  او  اوخاندی"},{"instruction":"چې ته به ئې لمده کړې ما به زر دا اواز وکړو","input":"","output":"زما سره دې پټ شې چې په چا باران ورېږي\n\n\nزما په زړه چې څه تیريږي ته خبر یې که نه\nپه سرو لبمو باندې سوځیږي ته خبر یې که نه\n\nد بيلتانه درد مې له سترګو نه خوبونه وړي \nشپې مې په ویښه سبا کیږي ته خبر یې که نه\n\nدوه ورځې ژوند دی ته راځه چې په خندا یې تیر کړو\nګوره له هــر چا پاتې کيږي ته خبر یې که نه\n\nاوس د پخوا په شانتې مینه محبت نشته دی \nاوس په پیسو مینه خرڅیږي ته خبر یې که نه"},{"instruction":"ما اوریدلي دي له چا د ماذیګر په دیدن","input":"","output":"د مئېن عمر سِيوا کیږي ته خبر یې که نه\n\nنن درته وايــمه چې بې له تا یې نشي ګـزران \nرضوان په سرو سترګو ژړیږي ته خبر یې که نه\n\nلېوني موسم له ياره لېواني کلي ته راشه\nچې ګلاب يو بل له ورکړو پۀ سپرلي کلي ته راشه\n\nپۀ خوبونو کښې ډېر راغلے د راتلو وعدے اوکړے\nبے وعدے چرته پۀ ويښه ناڅاپي کلي ته راشه\n\nتۀ پښتون ئې تۀ ښايسته ئے، زۀ د سترګو نه وېرېږم\nپۀ تاخونو کښے مې ايښي سپېلني کلي ته راشه\n\nڅۀ بلا کلونه اوشو چې دې لوري ته رانغلے\nدا چې تاته پردے ښکاري دې پردي کلي ته راشه\n\nد سپرلي وعده دِ راغله، شړشم بيا پۀ ګل کېدو شو\nبنګړي والې زمونږ چم ته ځي راځي کلي ته راشه"},{"instruction":"ستا غزل اورم عابده ستا د زړۀ موسم ښۀ نۀ دے","input":"","output":"پۀ رنګونو کښے دې ډوب کړه ماښامي کلي ته راشه\n\nمڑاوی کتو دی اثری کڑم۔۔۔۔۔\nد کڑس خندا دی لیونے د غرونو کڑمہ\n\nگوزارونہ  دا حالاتو چے سوک اوخوری \n  ہغا پیژانی چے خپل اؤ پرادی سوک دی\n\nچا تہ می ده چا پہ ستر    گو وہ کتل \n  چا راتہ  دہ چا قیصی را یا دی کڑی \n\n‏زما یې ژوند پۀ غم اخته کړ\n‏هغه د بل په کور کې ګرځي سره لاسونه!\n\nخوار شی غمونہ چالہ مہ ورکوہ\nپہ زڑہ داغونہ چالہ مہ ورکوہ\n\nچی بیا ی سر تہ رسولے نہ شی\nھسی لاسونہ چالہ مہ ورکوہ"},{"instruction":"زما جذبې د خپل جهان د خیاله مه بیلوئ","input":"","output":"ای لیونو ما د جانان د خیاله مه بیلوئ\n\nیوې موسکا له يې ګل کړې ده زړه چاودې ځوانې\nد ګل ځواني د ګلستان د خیاله مه بیلوئ\n\nخوند کوي خپلي تماشې د تصور د دنیا\nد ښاپيرو خیال د ریحان د خیاله مه بیلوئ\n\nحسن چي ډېر شي په وړوکي خیال کي نه ځایږي\nد مجنون عشق د بیابان د خیاله مه بیلوئ\n\nسمندرونه خو په ما کي دي د رنګ او رڼا\nما خو په هیڅ حال کي د ځان د خیاله مه بیلوئ\n\nزه مي په اوښکو کي اکثر جانان موسکی وینمه\nسائل د اوښکو د باران د خیاله مه بیلوئ\n\nحمزه دخپل اشنا به درته څه صفت بیان کړم\nګــــــــوړه چې له هرې ډډې وڅکې خوږه وي"},{"instruction":"په ما مئين زما په شان چرته دې؛","input":"","output":"دومره غيرت مى د جانان چرته دى،\n\nچى دوه مئين خپلى رضا ته پريږدى،\nدا خلق دومره قدردان چرته دى،\n\nزه پسى غرونه غرونه لارى وهم ،\nد يار ديدن دومرا اسان چرته دى،\n\nدا خو يو ته يى چى ما اوژړوى،\nپه نورو خلقو کښى دا توان چرته دى،\n\nمنم چى ګل وى د ښائيست ترجمان،\nخو ګل زما د يار پشان چرته دى،\n\nزه په خوږ زړه کښى ستا ارمان ساتمه،\nخو ستا په زړه زما ارمان چرته دى،\n\nدغه جانان زما يوازى جانان،\nچى دا سړې پسى روان چرته دې؛"},{"instruction":"،بلها د نورو وطنونو واخلم،","input":"","output":"هلته انسان دومره ارذان چرته دى،\n\nپه محبت کښى دى زړه بائيلو کنه،\nپه دغه لوبه کښى تاوان چرته دى،\n\nستا په دروغو به نور نه تيرووځى،\nستا اعظم هغسى نادان چرته دى،\n\nشپه د جمعې ده سوال قبليږي\nد مسافرو حق کي پورته کړي لاسونه\n\nځئ غمونو لږ مې پریږدئ زندګۍ ته\nاخیري ساه مې راغلې ده مرۍ ته\n\nزړه تنګون ناقراري ده دومره غلې\nلکه ستوري چې خاموشه وي سپوږمۍ ته\n\nاسرافیل دې نور پوکی ورکړي شپلۍ ته\nزه په طمعه یمه خپلې بربادۍ ته\n\nد جهان دردمند به ټول غوږونه بند کړي\nکه مې ژبه ورکړه خپلې خاموشۍ ته"},{"instruction":"د چا غم مې له نړۍ نه زړه تور کړی","input":"","output":"د چا غم یم لمسولی خودکُشۍ ته\n\nفلاح خدایګو که مې بیا ځله مئین کړې\nنور د زړه زور نه لرمه عاشقۍ ته\n\nد چا په سترګو پسې سم لیونۍ\nد چا دیدار پسې مې زړه خوګيګي\n\n راغله پـــه خنداشوه وی جــانانه لویه شوی یـــم \nجوخته غاړه یی راکړه وی ستانه دنګه شوی یم \n\nمابـــه چـــی انکار کوو جــــــانانه لا وړه ومـــه \nاوس وایه څه غواړی زه په هر څه پوه شوی یم \n\n نــن درته انـــکار نکوم واخله رانه سرې شونډی \nبــیا به راته وواییی چی څومره خوږه شوې یـــمه"},{"instruction":"بـيـا هـغــه شـان ووايـــه","input":"","output":"مـاتـه  جـانــان   ووايـــه\n\nدرتـه  يـادېـږم  کـه  نــه\nښـۀ پـۀ ايـمــان ووايـــه\n\nزۀ يـم  ټــپـه  د  مـيـنـې\nتـۀ  يـاقـربــان   ووايـــه\n\nد  زړۀ   خـبــره   اشـنــا\nيــمـــه   روان   ووايـــه\n\nانوره   بــې   د   مـيـنـې\nڅــۀ دے ګـزران ووايـــه"},{"instruction":"ستاسو دماغ ده موسمونو مزې څه پيجنې","input":"","output":"ځومنږ ده زړونو معامله ده آو باران وريګې\n\nزه رښتونى چې څه وايمه رښتيا شي \nخلک وايي چې په دې سړي پېريان دي\n\nکه محفل دی کـــــــه جانانــــــه تنهائي ده\nپه هر ځائې ستا ضرورت دی ستا کمي ده\n\nزۀ رښتیا بې قــــرار زړۀ تـــــــه ملامت یم\nما ورکـــــــــړې د دروغـــــــــــو تســـلي ده\n\nاختلاف مو پــــــــــه خبــــرو کې لازم دی\nتا کتاب لوستی ما لوستې زنــــــــدګي ده\n\nدلته پېغلې مزدوریـــو کې ځوانۍ خوري\nدې ماړۀ وطــــن کې ډېــــــــره غریبي ده\n\nممتاز ومني د زړۀ کــــــــــه د حالاتــــــــو\nچې ورپــــــورې نامه ستا د لېــــــوني ده"},{"instruction":"يا خو ليلا د رقيبانو په کوڅه مه راځه","input":"","output":"يا د شين خال په ځای په زنه ماشآءالله اوليکه\n\nخدای شته بيخي تنها تنها مړ شومه\nزه په هجوم کښې په صحرا مړ شومه\n\nغريب وم چا تر هسپتال يو نه ړم\nاهم ډير ژوند نه وو زما مړ شومه\n\nپه محبت کښې دې ما سر ور کړلو\nته راته اونه کړه دغا مړ شومه\n\nچې د بې ننګو په سر ننګ مې کوو\nزما نه وشوله خطا مړ شومه\n\nنه يم خبر چې زما څه جرم وو\nنه يم خبر په څه ګنا مړ شومه\n\nد هر سړې سره د خپل سر غم وو\nګنې ولاړه وه دنيا مړ شومه"},{"instruction":"څوک خوا ته نه راتلل دردمند صریره","input":"","output":"زخمي وم وه راپکښې ساه مړ شوم\n\nد چا ژڑا باندی پرواہ نہ کڑی سوک\nد چا یوہ سلگئ دنیا ورانوی\n\n\nورېځـې راولـــــه بــاران راوله \nزلفو له څنډ ورکه طوفان راوله\n \nلر کړه د مخه ائینـــه لرې کړه \nما د حيـــــرت د بيابان راوله\n \nسپرليه زه به دې احسان ومنم \nخو تۀ د ځان سره جانان راوله\n \nځه چې واپس زړې قيصې نوې کړو \nراشه واپس هغه دوران راوله\n \nماښام لمبه کړه تيارې وتښتوه \nبله ډيوه شه پتنګان راوله \n\nوعظه نه، په تقوا نه رغېږم \nماله ساقي د روهستان راوله"},{"instruction":"زړه نظر سترګې په جرګه درولم","input":"","output":"ښکلي راغونډ کړه رقيبان راوله\n\n\nزما د زړه په کور دې ور نه لګي\nچې ستا د دنګې ځوانۍ سر نه لګي\n\nکه څوک مې وژني لاس يې هم نه نيسم\nزما په يو حالت کې شر نه لګي\n\nستا په راتلو شوم له ديدنه محروم\nله خوشحالۍ نه مې نظر نه لګي\n\nهغه دهقان يم که له لوږې مرمه\nبغير له مينې مې بل کر نه لګي\n\nستا د وعدو د ونې سيوري ته ناست\nګرمي د هجر ده خو لمر نه لګي\n\nپيغلې په بڼ د هديرو بندې شوې\nپکې ميلې اوس د اختر نه لګز"},{"instruction":"په بړق خندا دې داسې پورته کړله","input":"","output":"د مينې پښې په سمه غر نه لګي\n\nد زړه سودا په ګودر څنګه وکړم\nلنډی بازار په مازيګر نه لګي\n\nګرانه مجرم د زمانې که شومه\nخو انسان مې لر او بر نه لګي\n\nڅم لکه ډولي سنګهار دې کړې دې\n داسې داهوسي سنګهار دې کړې دې\n\nزلفۍ چې په سپین مخ دې ول ول ځانګي\nخکولې فیشني سنګهار دې کړې دې\n\nشنهٔ خالونه ئې یخي په جبین باندې\nڅومره قیمتی سنګهار دې کړې دې\n\nشونډۍ ئې سرې لکه د وينو دی\nخکولیه خونړی سنګهار دې کړې دې"},{"instruction":"څومره مزیدار کالی په غاړه کښې","input":"","output":"څومره ارغواني سنګهار دې کړې دې\n\nځه ساحل دې وستایم په کم لوري\nدومره کمالی سنګهار دې کړې دې\n\nلہ جنتونو دے قربان شم ربہ ّ \nد دوزخو نو دے بلا واخلمہ \n\nھلتہ دي حورے،دلتہ مستې پېغلې \nتہ وایہ دا واخلم کہ ھغہ واخلمہ"},{"instruction":"ستا دَ ظلم  افسانے مِ له تر اوسه يادے دی","input":"","output":"دَ  غم   ډکې  زمانے مِ له تر اوسه يادے دی\n\nکله هغه لکه دغه يوه قيصه به دې ريښتيا نه کړه\nدروغ جنے  بهانے مِ  له  تر اوسه يادے دی\n\nدغه وخت، دغه وطن، دغه محفل راته ښه نه ښکاري\nستا دَ مينې ميخانے مې له تر اوسه يادے دی\n\nرقيبان به دې ماړه کړل زه به پاتې نه محروم شومه\nستا دَ حسن  خزانے مِ  له تر اوسه يادے دی\n\nما سرکۍ کمال ته ډېرو سختو زړونو اوُژړل\nدردېدلّے  ترانے  مِ  له  تر  اوسه  يادے  دی\n\nزۀ د چـــا نومـونه پۀ لاسونو باندې نۀ لیکم\nدا د کـور خبــرې دېـــوالونو باندې  نۀ لیکم\n\nهسې نه سبا ورته په سرو سترګو بیا ژاړمه\nځکه خو نېټې  په تصویرونو باندې نۀ لیکم"},{"instruction":"راته  و کـه څـــو  کېسـې راسره کینه","input":"","output":"راځـه نـن  تـرنیمـې شپې راسره کینه\n\nد چا ياد مې په زخمونو کښې اباد شي \nچې يې څومره هېروم دومره راياد شي\n\nد لونګ لونګ ځوانۍ نه دې قربان شم \nچې په تا پسې خو ښه سړے برباد شي \n\nاوخیار ھغہ دے چے پرادی خپل کی\nکم عقل خپل پرادی کوی جاڑا رازینہ\n\nد وخت هم صبر تمام شو مونږ به لاړ شو\nښکلي نۀ راځي ماښام شو مونږ به لاړ شو\n\nژوند پرست د فتوګرو شو ولقه کښې\nمېخانه کښې شېخ امام شو مونږ به لاړ شو"},{"instruction":"تا راته د ســـــــــرو شونډو ست او نه کړو","input":"","output":"مـــــا د ســــوال کولو جــــــرات او نه کړو\n\nته چې شوي غصه سترګے دې برندے کړي\nبيا مے شوخ نظــــــــــــر شرارت او نه کړو\n\nمينه کښې قــــــــــــــاٸل زه د پښتو نه يم\nيار ســــره مے چيري غــــــــيرت او نه کړو\n\nستا په رفــــــــــاقت دومــــــره ډاډه وومه \nما سره رقيب رقـــــــــــــــــــابت او نه کړو\n\nستا د کوڅے خوند چې بهـــــلول واخستو\nبيا يې چيري ســـوال د جنـــــت او نه کړو\n\nد ګلاب په مخ چې پرخه وي مزہ کړي\nیار په سترګو کې نرے نرے شان اوښکې"},{"instruction":"ښه شوه چې مخ دې اړؤلے نۀ دے","input":"","output":"دغه کتاب مې لا لوستلے نۀ دے\n\nد کلي خلک دې ایمان تازه کړي\nما یار پۀ خوب کښې هم لیدلے نۀ دے\n\nچې بې منته مو یار خوا له راشي\nهغه اختر مونږه مانځلے نۀ دے\n\nغم دې بې شرمه بې تپوسه راځي\nمیلمه د کور نه چا شړلے نۀ دے\n\nدرمانه خوب مې هم د یار پۀ شان دے\nبلها موده اوشوه راغلے نۀ دے\n\nنن مې دې ولوستل، زاړۀ خطونه!\nهسې ـــ وعدې دې د کمال کړې وې!"},{"instruction":"زړه مه خوره په زړه به  دې کانې وکړي ګلابه","input":"","output":"غم به دې سپین مخ باندې دانې وکړي ګلابه\n\nڅوک چې د وطن سره خیانت کوي بدرنګ دي\nځان له که د سرو زرو جامې وکړي ګلابه \n\nزړه لکه ضدي ماشوم همغه یو کس غواړي \nده ته سړی څومره بهانې وکړي ګلابه \n\nپریده چې خراب شم نو خراب به څه خراب شي \nڅومره به ظلمونه زمانې وکړي ګلابه \n\nستا ځای به څوک ونه نیسي دې زړه کې دې کور دی \nستا ازل که څومره یارانې وکړي ګلابه\n\nيوه خبره درته کوم خو چاته حال مه وايه \nکه راته ټوله دنيا راکړي تا پرې نه ورکـــوم"},{"instruction":"که ﺯه حبر وى چى بيلتون دى","input":"","output":"ما به تصوير درنه ده شپى ويستلى وونه\n\nدرد پـۀ پرهرونو کښې تنـګ شـوے دے \nخلک پـۀ ښارونو کښې تنـګ شـوے دے \n\nچا  مـنـدر ، ګرجـې  تـه  زنځير  واچـوۀ \nڅوک پۀ جماتونو کښې تنـګ شوے دے \n\nدغـه  سړے  څـومـره  بـد نصـيـبـه  دے \nدې زمونږ پۀ زړونو کښې تنګ شوے دے  \n\nيؤ كور كښې اوسېږي خو چې دا ولې ؟ \nورور پۀ خپلو ورڼو کښې تنګ شوے دے \n\nدې ظالم سامراج دومره بدنام کړۀ چې\nحسن پۀ عکسونو کښې تنګ شوے دے\n\nلویه  شوم  منيره  ستا  د  لاس  بنګړے\nنور مې مړوندونو کښې تنګ شوے دے\n\nچی احساس ستا د واده ورسره نه وی.\nداسی خپلو نه دوبئ کی عمر خه دی"},{"instruction":"راشه کـــه یې اخلې دا ارزانه خرڅومه","input":"","output":"نه یــــې پوره شوی تا ارمانه خرڅومه\n\nمرګ نه یې راګرځولی نه شم خو ژړا کړم\nخپل ځېنې مــــلګري لږ په ګرانه خرڅومه\n\nشونډې، تورې سترګې او دا سره سره اننګي مې\nدا شوخه ســـــــــــــــودا له دې دوکانه خرڅومه\n\nته به مینه پېژنې غـــــــــــوصه مې د لیدلې\nدا ځل د قـــــسم په خدای جانانه خرڅومه\n\nته زوړ یې تا نه اخـــــلي تڼۍ خو د لږ نوې\nوږی یــــــــــــم تڼۍ له تا ګریوانه خرڅومه\n\nنن ورځم ژړېږم او دا خپل حال ورته وایم\nومې بښه خـــــــپل عزت وجدانه خرڅومه\n\nګورﺉ! دا بهزاد لېونی څه وایي عالمه\nزه مې خپله برخه له آسمانه خرڅومه"},{"instruction":"چې ستا د سترګو د نظره نۀ وه","input":"","output":"هغه نــــــشه،  نشه د سره نۀ وه \n\nستا د خواره وربــــله نه تېرېده\nد ګل وږمه دومره بے سره نۀ وه\n\nستا د بڼو په شــــر يې واړؤلم\nڅړيکه لا وتې د پـــرهره نۀ وه \n\nغم  دي  له  تانه  وفادار  دی\n‏تۀ کله کله غم دي تل راسره وينه\n\nپه خپل ښایست باندې مغروره یاره\nمونږ دیوسف ڪلې ڪې شپې ڪړې دې. \n\nنور دې نښې ده يارئ را ساره نشته\nستا ده سپينې خولې غاښونه مې په تن دي\n\nبل پري مئین نه شی بدرنګه ښه ده\n‏د هغي مــخ بانــدي دانې زنده باد"},{"instruction":"تہ کہ نفرت کوی نو حسن لری","input":"","output":"دَ ترہ زامن دی ولی نیغ نیغ کیگی\n\nپه مخ می ستا د غاښو نښي\nد میني نښي نورے څنګه وي مئينه.  \n\nقبلې شوې دعاګانې مې سنګسار کړې.\nخپلې هیلې مې په خپلو اوږو بار کړې.\n\nله غمونو مې یو ستړئ رباب جوړ که.\nساز مې کریکې کړې او ته مې پکې تار کړې.\n\nڅو ګیلې مې په زړګي باندې لا پاتې.\nڅو ګیلې مې رب ته زر وارې تکرار کړې.\n\nما به ګله مړ په دغه انتظار کړې.\nنه انکار کوې او نه راته اظهار کړې.\n\nزه ترې ځان قربانه ومه صبر وکړه.\nته په وینو به مې یاره ځان سینګار کړې.\n\nله فلاح بغېر مې هیڅ څوک پکار ندي.\nد جهان ښکلي که ټول راته قطار کړې."},{"instruction":"څومره دې له خدايه په بار بار غواړم","input":"","output":"څۀ وکړم خو زړۀ ته مې قرار غواړم\n\nستر ارمان لرم چې اواره کرځم \nخلقو د جنت غوندې ديار غواړم\n\nبيا چې غرڅنۍ ګلو کښې ورغړي\nسوو لوو دښتو کښې بهار غواړم\n\nډېر په تنهايۍ کښې بوږنېدلي دي\nجوړ په هر ګودر لنډي بازار غواړم\n\nمرم د چټو ژڼيو په اتڼ پسې \nچيغې د قربان او يکه زار غواړم\n\nسترګې مې چې ډکې له ګوهرو دي\nزۀ خو دينار نه غواړم ديدار غواړم\n\nورک خواږۀ ياران چې سره بيا مومي\nپټ په تورو شپو کښې سپين سهار غواړم"},{"instruction":"داغ نه يې مچکې چې بورا واخلي","input":"","output":"مسک په سورکو شونډو لاله زار غواړم\n\nما چې د احساس په تار کښې وپېيه\nزړۀ مې د محبوب په غاړه هار غواړم\n\nولې مې غلام خاندي په عشق پورې؟\nژوند د ازادۍ کۀ نه وي دار غواړم\n\nدا چې د غزل ځيګر مې وينې شو\nوينې يې سرخي ستا په رخسار غواړم\n\nنور په ناسور زخم غشي وړی نه شم\nاوس ورته د مینې پرستار غواړم \n\nورک به مې کارواّن په ډېرو لارو شي\nزۀ ورته يوه لار او يو سالار غواړم\n\nد محروم دهقان پۀ خُله يوه ټپه شوم\nد مزدور خړو خولو کښې ولوله شوم"},{"instruction":"د پښتون پۀ خاوره چغه د غيرت شوم","input":"","output":"د اولس د کور تيارو ته سره ډيوه شوم\n\nخپل ګوګل مې د جرس غوندې ټک ټک کړو\nد  خيبر  د  لويې  لارې   قافله   شوم\n\nد ځوانۍ وخت مې جېلونو کښې لوګے کړو\nپۀ  پاخه  عمر  د  غرونو  غلبله  شوم\n\nد خپل کور دپاره اوښکه د بېلتون شوم\nخو د خلكو پۀ ځولۍ کښې دردانه شوم\n\nاے  وطنه  ستا  د  سرې  رڼا  پۀ  وينه\nيو د تورو غرو خټك  وم  پروانه  شوم"},{"instruction":"ځئ غمونو لږ مې پریږدئ زندګۍ ته","input":"","output":"اخیري ساه مې راغلې ده مرۍ ته\n\nزړه تنګون ناقراري ده دومره غلې\nلکه ستوري چې خاموشه وي سپوږمۍ ته\n\nاسرافیل دې نور پوکی ورکړي شپلۍ ته\nزه په طمعه یمه خپلې بربادۍ ته\n\nد جهان دردمند به ټول غوږونه بند کړي\nکه مې ژبه ورکړه خپلې خاموشۍ ته\n\nد چا غم مې له نړۍ نه زړه تور کړی\nد چا غم یم لمسولی خودکُشۍ ته\n\nفلاح خدایګو که مې بیا ځله مئین کړې\nنور د زړه زور نه لرمه عاشقۍ ته\n\nکه د نظم که د نثر که د خط دي\nپه پښتو ژبه مي خق دي بي حسابه"},{"instruction":"نۀ پخوا پکښي کتاب وؤ نه يي خط وو","input":"","output":"دا دي ما پکښي تصنيف کړل څو کتابه\n\n\nدا چې پـه سېوري د‌ ګريــــه د‌ ديــوالۀ ژاړمــــه\nکاڼی خو نه يم، چې پـه خپـل قتل بـه نۀ ژاړمه\n\nبس د فردوس د ښائستونو ذکر ستا نصيب شه\nزۀ د خپل کـــور کنــــډر ته ودريـــږم او وژاړمه\n\nيـه پـه مــــا خوږو! فلسفې د‌ حـوصلـو پېــژنـم\nپريږدئ چې زړه مې سپک شي، وژاړمه وژاړمه\n\nنه دې په ښائست نه دې په خندا مئين\nزۀ د هرې پيغــلې پـــه حيـــاء مئين\n\nما ته په جبيـــن خالونـــه مـــه وهه\nزۀ د لـــواغـــر ســـاده بـــــاده مئين\n\nهســې دې بنګړي وشړنـــګول راتـــه\nنــه دې يم په نـــاز نـــه په ادا مئين"},{"instruction":"ماته پېشکش مه کوه د ســـرو لبـــو","input":"","output":"نه څښمه زه نه يم پـــه نشـــه مئين\n\nتۀ زمـــا عزت يې تـــۀ پشتـــو زمـــا\nتـــۀ زمـــا قلم يې زۀ پـــه تـــا مئين\n\nزۀ د سر څادر يم ستا په سر دې يم\nتۀ زما دستار شه ، شه په مـــا مئين\n\nڅه وشو که زۀ عرشی مئين شومه\nشيخه پـــه حياء دې پاک الله مئين\n\nپرون دې دور د خانۍ ؤ\nنن دې شليدلې جامې وينم زړه مې چوينه\n\nنصيب زما دی او که ستا دی\nپه اور دې پورې شي د دواړو نصيبونه\n\nچې مې د تورو زلفو وار ؤ\nد چا به کار ؤ چا به هسې غږ کاؤونه"},{"instruction":"زما دې سر پکار دی ياره","input":"","output":"دنيا دې دروزه شي چې اور پرې بلؤمه\n\nخپل ځان ته نارې وهمه، ولې يې وهمه؟\nبندې دروازې وهمه، ولې يې وهمه؟\n\nخياله،په کوم خيال؟ په کوم طرف؟د څۀ د پاره؟\nستا لارې اوږدې وهمه، ولې يې وهمه؟\n\nشپه ده او خالي خالي مې ذهن دے لګيا يم\nلاس په اېېنې وهمه. ولې ېې وهمه؟\n\nهيڅ باور يې نه لرم په کر ښو عجيبه ده\nټنډه له مودې وهمه ، ولې يې وهمه؟\n\nښه، ممتازه زه له ژونده موړ له ژونده ستړے\nبيا هم لاس او پښې وهمه، ولې يې وهمه؟"},{"instruction":"اوس ګُزاره کېږي، بې تمې يم، ژوندون اسان دی","input":"","output":"د بېلتانه احساس بلها سخت و، بېلتون اسان دی\nـ\nخفه کېدم به مې خپل زړه ته چې چاوده مې پر تا\nپر خپله برخه وير اسان او زړه چاودون اسان دی\nـ\nنه، دغه زه يم چې په پښو کې د خپل درد پرېوتم؟\nنه، هغه زه وم چې وئيل به مې پاڅون اسان دی؟\nـ\nنه، دغه زه يم چې شوم مات د دامانونو پر مخ؟\nنه، ما خو دا وئيل په غرونو کې بدلون اسان دی؟\nـ\nنه، ياره ما خو درته تل وئيل چې ګرانه به شي\nنه، ياره تا وئيل له تا سره مې يون اسان دی\nـ\nنه، زه د خپل زړه د تيارو پوځونو ونيولم\nنه، دومره هم پر يو شاعر سړي شب خون اسان دی؟\nـ\nنه، زه به ولې ځم د خپل زړه له شهيد وطنه\nدلته په روح د مرثيو پسې لټون اسان دی\nـ\nزما يقين دی مولانا به راځي خپل کلي ته\nبلخ چې له خپلې رڼا اور واخلي، خلاصون اسان دی\nـ"},{"instruction":"زما جذبې د خپل جهان د خیاله مه بیلوئ","input":"","output":"ای لیونو ما د جانان د خیاله مه بیلوئ\n\nیوې موسکا له يې ګل کړې ده زړه چاودې ځوانې\nد ګل ځواني د ګلستان د خیاله مه بیلوئ\n\nخوند کوي خپلي تماشې د تصور د دنیا\nد ښاپيرو خیال د ریحان د خیاله مه بیلوئ\n\nحسن چي ډېر شي په وړوکي خیال کي نه ځایږي\nد مجنون عشق د بیابان د خیاله مه بیلوئ\n\nسمندرونه خو په ما کي دي د رنګ او رڼا\nما خو په هیڅ حال کي د ځان د خیاله مه بیلوئ\n\nزه مي په اوښکو کي اکثر جانان موسکی وینمه\nسائل د اوښکو د باران د خیاله مه بیلوئ\n\nما ته مې خپلې سلګۍ بيرته راغلې\nزخمي خو دي خو ژوندۍ بيرته راغلې\n\nما خپلې ورکې هيلې او ژړوي\nچيناره تا ته مرغۍ بيرته راغلې"},{"instruction":"ما تنهائي د سمندر بوږنوي","input":"","output":"ماښام شو ټولې کشتۍ بيرته راغلې\n\nتاريخ تکرار شو خو په مونږ تکرار شو\nړندې فتوې او زندۍ بيرته راغلې\n\nممتازه! چرته وې له ځانه تللے؟\nدا ته په څومره خوارۍ بيرته راغلې \n\nزہ په لاس کښې ګرځومه ، قلم دوہ  دوہ\nبل په زړہ کښې ګرځومه صنم دوہ دوہ\n\nیو مې زړه بل مې لړمون ذرے ذرے دے\nځکه ځان ته لټؤومه ، مرهم دوہ دوہ\n\nدا دَ مینې برکت دے، نور څه نه دي\nچې په یو عنوان لیکمه نظم دوہ دوہ\n\nدلالت مې په دروغو دغه ډیر دے\nدا چې خورمه په خبرہ قسم دوہ دوہ"},{"instruction":"ګوندې یو پکښې ودان شي نیت مې دا دے","input":"","output":"ځکه شیندمه دَ مینې تخم دوہ دوہ\n\nپه لارو کښې مو بل دي د سرو وينو مشالونه\nد‌ ژوند ښکلي کاروان ته مو ټاکلي نښانونه\nـ\nد‌ دې اوچت منزل تر آسماني څوکو به رسو\nسواره به هم ماتيږي، هم غورځيږي به سرونه\nـ\nدا چا وئيل د مينې لار د ګلو په روش ده\nپه هر يو قدم دلته کښې پېښيږي ګړنګونه\nٙـ\nدا مونږه ليوني لکه جرس مخکښې روان يو\nزمونږه په وهلو به سر کيږي منزلونه\nـ\nد غم کچکول په غاړه د وفا په لاره زغلي\nراځئ چې د ”خټك“ سره يو ځاے کړو قدمونه"},{"instruction":"‎تا به را اوباسم ما به وړې اوبه","input":"","output":"‎تاته مې لاس رسې ځان ته نه رسې\n\n‎بیا به پردې خلک مینځ ته نه پریږدو\n‎بیا به مو قیصه خفګان ته نه رسې \n\nد مرګ د سوداګرو خبر هره ورځ راځي\nدې ښار ته په سوغات کې يو سر هره ورځ راځي\nـ\nد ګلونو پستې غېږې ته يې نه‌‌ پرېږدي ظالم\nپه څاڅکو د شبنم پسې نمر هره ورځ راځي\nـ\nدا ستا د کږو ورځو د هلال په برکت\nپه ما دې مهربانه اختر هره ورځ راځي\nـ \nـ\nچې پر ما ودرېده شنخته، تۀ راورسېدې\nدا زه ژر لاړم که ناوخته تۀ راورسېدې\nـ\nغمه مننه دې کوم زه دې يوازې نه کړم\nچېرته چې بېل شومه له بخته، تۀ راورسېدې"},{"instruction":"غمه مننه دې کوم زه دې يوازې نه کړم","input":"","output":"چېرته چې بېل شومه له بخته، تۀ راورسېدې\nـ\nکمه بلا وه چې یې تا زما نه مخ واړو\nوایه د ژوند په کمه سخته تۀ راورسېدې\nـ\nپه بده ورځ کې د وطن خداے خبر چېرته چېرته ورک وې\nچې بلا لرې شوله تخته تۀ راورسېدې\n\n\nارمان د للمې ګل دی د باران لارې ته ګوري\nنظر مې تږې تږې د جانان لارې ته ګوري"},{"instruction":"ځه  چې  بدل  کړو  جهان","input":"","output":"غزل   غزل    کړو    جهان\n\n      مونږه  که  خپل شو  سره\n      هله  به  خپل  کړو  جهان\n\n      ځه  چې  يو   بل   اووينو\n      ځه چې يو بل کړو  جهان\n\n      ستا پۀ تندي کښے ئې پټ\n      ستا  پۀ  وربل  کړو  جهان\n\n      ځه چې سندره کړو  ژوند\n      ځه  چې  پاګل  کړو جهان\n\n      چې  د  \"سائل\"  پۀ  نغمو\n      محفل  محفل  کړو  جهان"},{"instruction":"ماښام ګډېږي ستا د زلفو د ماښامه نه ځي","input":"","output":"شونډې پرې تا کېښوې نشه د هغې جامه نه ځي\n\nورځې له راغلې کال پوره شو ولې ستا خوشبويي\nزما د زړه د مرغزار او د کالامه نه ځي\n\nستا د دېوال د کشمالو ګيله بې ځايه نه ده\nداسې په دې لار څوك بې پامه بې سلامه نه ځي\n\nد محبت جذبه زما او ستا په وس کې نه ده\nزمونږ روحونه د يو بل نه بې الهامه نه ځي\n\nد پېغلتوب په څوارلسم اسمان يې دومره ووې\nنوره په ځمکه ستا د زړه ماهِ تمامه نه ځي\n\nخود به شغلې کوي زما د سوي زړه داغونه\nاوس چې شغلې ستا د سالو د هغې بامه نه ځي\n\nخدائے خبر دلته په ما کومو سترګو کوډې کړي\nپښې مې ترې لاړې شي خو زړه مې د باګرامه نه ځي"},{"instruction":"دا شيريني پکې د کومو حادثو ګډوې","input":"","output":"چې دې خواږه سائله چرې د کلامه نه ځي\n\nبی ګناه چی ګنهګار شی هغه زه یم\nبی قصوره چی ازار شې هغه زه یم\n\nلوګې لوګې دې کړمه اور دې نـــــه کړم\nسوړ اسويلې دې کړمه شور دې نه کړم\n\nهسې د تور کړمه پـــه تــــور دمينـــــــې\nدخـــپلودواړو سترګو تور د ې نه کړم\n\nپښتـــــو خو بل څه وې تا بل څه اوکړه\nبـــيا بانـي دې کړم په کور د ې نه کـړم\n\nشونډې دپرانستې او چوپ پاتې شوې\nپــر هـــر پر هر دې کړم ټکور د ې نه کړم\n\nديار دزلــــــفــــو نه را   الوتـيـــــــه بــاده\nسمسور دې کړمه خولور لُـوردې نه کړم"},{"instruction":"نن دې  راو کا تۀ په ډک محفل کښــــې","input":"","output":"ښه شوه د خلکو دپيغور دې نـــه کــــړم\n\nزۀ ستا دخيال دليونتوب سائـــــل ووم\nهير که دې ډير کړمه خو نور دې نـه کـړم\n\nیو مې نظر ښکلو مخونو نه واپس نه راځي \nبل مې خیالونه تېر وختونو نه واپس نه راځي \n\nپه تخیل کې مې نن دغه یوہ قیصه غړیږي\nچې پښتانه ولې جنگونو نه واپس نه راځي؟\n\nدَ یو بل وینې څښي ھم بیا ئې تندہ نه ماتیږي \nعجیبه ښار دے نفرتونو نه واپس نه راځي \n\nدا چې راستون له نیمې لارې شول سادہ خلک دي \nچې هوښیاران وي، منزلونو نه واپس نه راځي\n\nدا بعضے بعضے خپل سرونه په یو چا اوشیندي"},{"instruction":"نقاب دې لرې کړہ دَ مخ نه ګوندې تاله راشي","input":"","output":"دا بوراگان خو دَ گلونو نه واپس نه راځي\n\n در نه دې ځم په دې مثال سرہ احمد ودانه!\nځمکې نه تللي آسمانونو نه واپس نه راځي\n\n\nکه په مينه کې ګدا شم پروا نشته\nکه دښمن دا دې دنيا شم پروا نشته\n\nعاشقي د يار د لارې رسايي ده\nکه منصور غوندې فنا شم پروا نشته\n\nوږې سترګې چې مړې مې په ديدن شي\nيار په عشق کې که رسوا شم پروا نشته\n\nچې د يار د کلي کاڼي بوټي ښکل کړم\nکه په دې مقام پنا شم پروا نشته\n\nد ابو جهل زمانې ته مې ځواب دے\nکه د يار په نوم غزا شم پروا نشته"},{"instruction":"قيد او بند د يار په مينه کې دستور دے","input":"","output":"که مجرم په دې دعوا شم پروا نشته\n\nعرشي جان دې پخپل در کې غلام واخله\nکه ټول عمر په ژړا شم پروا نشته \n\nخداے خبر څه چل دے په څه به وي خفه نه راځي\nهغه چې ډېر ډېر به راتۀ هغه مېلمه نه راځي\n\nهغه پيالۍ او پېمانې چې به پرې فخر کاوه\nوشوې مودې هغه سړے په مېخانه نه راځي\n\nد دغه کلي نه چې کلے دے د شر او فساد\nڅه به راځي بهر ته نور، که جنازه نه راځي\n\nزۀ به يې څنګه په يو تن په لار کښې ودرېږمه\nحادثې سم لښکر راځي يوه يوه نه راځي"},{"instruction":"لکه چې ما هم دې حالاتو ته څټ وغزاوه","input":"","output":"ناشونې کېږي خو اوس هغسې غصه نه راځي\n\nيا مې زړه کلک شه يا بلد شوم د غمونو سره\nژړا راځي خو اوس په هغه اندازه نه راځي\n\nدارو يې وکړۀ که چا پير ملنګ کړۀ رنګ په دعا\nاوس خو په زياؔر د لېونتوب هغه چپه نه راځي"},{"instruction":"دا چې خبرې جادوګرې کوې","input":"","output":"دا په مئين زړگي منترې کوې\n\nپه خوله یوہ په زړہ دې بله ښکاري \nتۀ چې خبرې نن اوترې کوې\n\nپه ما مئين يې خو اظهار نه کوې\nدا تۀ چې ما پسې خبرې کوې\n\nد امن ژغ پورته کولې نه شې\nخالي ویرونه په سندرې کوې\n\nچې په آشنا ولې اثر نه کوي؟\nګني ټپے خو زورَورې کوې\n\nبس یو اظهار ته وارخطا پاتې شې\nنورہ ودانه قیصې سترې کوې"},{"instruction":"ودې مــرم په مخ باندې کتاب خورې","input":"","output":"اوښکې بـه دې را وړي انقلاب خورې \n\nوخت دوښمن که تا نه قلم واخیستو \nمـا نه یې هم واخیستـو رباب خورې\n\nبیـــــــا بـه مـو د هیلـو پسرلي راشي\nمړاوې مه شې زما ګلاب ګلاب خورې\n\nمونځ کوه تسبې دې اړوه را اړوه\nخانه! معاملې دې اړوه را اړوه\n\nخلک شته معنې به ترې اوباسي را اوباسي\nشعر وايه، مصرعې دې اړوه را اړوه\n\nمونږه ځنګوه راځنګوه د خداے د پاره\nيار دا سترګې مړې دې اړوه را اړوه\n\nتا سره زما د خمار هيڅ پيمانه نشته\nځه ساقي، کاسې دې اړوه را اړوه"},{"instruction":"مونږه پښتانه يو په مونږ پوهه ده حرامه","input":"","output":"ژونده! حادثې دې اړوه را اړوه\n\nښکليه هنرمنده دلته ذوق دې شهيد شوې\nځان ته زمزمې دې اړوه را اړوه\n\nځه ممتازه ښکلو ته غزلې خوښوه\nخپلې کتابچې دې اړوه را اړوه\n\nجانانه راشه په ګلشن نوٸ بهار دی \nزړګی مې بیقرار دی زما شیرینه یاره\n\nبهار به تل په ګلو نه وی زړګی مې بیقرار دی \nدیدن ده یار په مخ کوه اذان راځی نه\n\nجانانه خپل وطن را شه زړګٸ می بیقرار دی  \nکه خلګ تیر دی خپل کورونه پې آباد دی"},{"instruction":"مسافر مه وځنی خاونده زړګٸ مې بیقرار دی","input":"","output":"په زنکدن به د خپل وطن ارمان کوم زړګٸ مې بیقرار دی\n\nڅړيکے د زړه تاؤ د ځيګر په ژړا نه کميږي\nد‌ عشق جنون د يار په مهر و وفا نه کميږي\n\nکه نَے او چنګ وي د شرابو بارانونه اوري\nد زړه سودا په هيڅ حالت کښې زما نه کميږي\n\nهجر او وصال محبت کښې سره يو دي ګورې\nتنده د مينې په وصال د آشنا نه کميږي\n\nکه زه مجرم يم تۀ هم خدايه رحمتونه لرے\nستا رحمتونه پاکه ربه! په ما نه کميږي"},{"instruction":"د چمن په لوري وخوځه له کاخه","input":"","output":"چې د‌ گلو ننداره شي انتساخه\n\nگل چې ستا تر لاسه ورسي تازه شي\nلاس دې لا لري شرف د گل تر شاخه\n\nغنچه گل چې ستا له خولے سره سيالي کا\nخوله يې‌ باد په طماچه کړله فراخه\n\nد ښه مخ خوبي دې ښه تر لاله گل ده\nپه زړه هم سختي لرې تر سنگلاخه\n\nچې تر اور تر اوبو ووځي، هاله ورشي\nسور پيزوان د شاه د پوزے تر سوراخه\n\nغه خبرې چې بې ستا له مخه کېږي\nله هغو خبرو ونيواے صماخه"},{"instruction":"په بيمارو سترگو تل کښېودے شي","input":"","output":"د خوشحال په ليمو پښه کېږده گستاخه\n\nمه ګرځوه سترګې له مېلمه نظر\nګوره حجرې بېرته پښتانه ساتي\n\nمینه د سنګدلو بویه هغه کړي\nڅوک چې حوصله لکه د غره ساتي\n\nښه شو حمزه پوه مې په فطرت خو شو\nاوس که تعلق راسره نه ساتي"},{"instruction":"تـا د ســــرو چــړې راوړې وې تحفه کې","input":"","output":"مونږ پخپله پرې دا خپلې ژبې پرې کړې\n\nپريوتل د نصيب ستــــوري په هـر لوري\nزړونو ځکه د زخمونـــو ډيوې مړې کړې\n\nستا د خلې خواږۀ مې واچول لهجه کې\nستـــــا غمــزې مې رديفونه قافيې کړې\n\nقصــور وار يو که ګيله مو قـــدرې وکړه\nګناهګار يـو که دريادې مو وعــــدې کړې\n\nغلي نه شو چې تر څو مـو د زړه زور وۀ\nمونږ د‌ ښار پُنبه بګـوشو ته نعــــرې کړې\n\nد سفـــــر پيټی مو سپک نه شو تسنيمه!\nزنــــدګۍ رالـه ملاګانې را کـــــــږې کړې\n\nدې زندګۍ لره خمار ،جام او شراب پکار دے\nمطلب چې ماله هم یو ښکلے یار شباب پکار دے"},{"instruction":"زړۀ وائي کښینه ته زما سره خبرې کوه","input":"","output":"زۀ وایم پرېږده محبت داسې نایاب پکار دے\n\nشراب نوشي، په ماښامي کښې روایت دې نه شي\nذاهدان وائي عبادت له تور حجاب پکار دے\n\nدا تور محلت د منافقو په نیتونو تور دے\nدا کافران به ایمان راوړي خو محراب پکار دے\n\nلمبې لمبې ماښام له هم لمبه غزل پکار دی\nد ادم زړۀ چاودلے بویه خو رباب پکار دے\n\nیارانو زه به بیا د مینې ابتدا وکړمه\nخو زما خیال لره زما خانه خراب پکار دے"},{"instruction":"بس یو اظهار ته وارخطا پاتې شې","input":"","output":"نورہ وداؔنه قیصې ستـــــــرې کوې\n\n‎لویو لویو حـــادثو ته مخامــــخ یم\n‎ستا وړې وړې خبرې مې په زړۀ دي\n\nچې په خکلولو پسی تلی هغه ورک وې\nچی د ښکولو چا منلې هغه مړه دې\n\nد صابر غوندی بې سره لیونې له\nد الفت په زنځیرونو تړل ښه دې"},{"instruction":"کلک خراباتي يم له ما مه غواړه صلاح","input":"","output":"ډکې پيالې اخلم تر صباحه تر رواح\n\nڅوک دے چې د لمر خوبي به ستا د مخ په څېر کا\nلمر مثال چراغ دے، ستا جمال لکه صباح\n\nمه پوښه زاهده د ښه مخ له نندارو نه\nسترګې، چې دا کار دے په قتوې د عشق مباح\n\nتوے کړه په هنگام د حادثې ساقي په جام کې\nمے چې باد راپاڅي په زجاج کې ښه مصباح\n\nپاڅه محتسبه؛ خوشحال راغے جنگ ته جوړ شه\nغسل په مے وکړه، د مؤمن وضو سلاح"},{"instruction":"دې دشت کښې د کوچي پۀ شانې شپې کوې فقيره !","input":"","output":"دا پټ پۀ پټه کومې تماشې کوې فقيره!\n\nراتېر شې لۀ بازاره، دواړه لاس څنډې روان ئې\nلګيا ئې د خپل فقر نندارې کوې فقيره!\n\nدې ړوند جهان ته کومې بينا سترګې دې راوړي\nد مخ نه هم د زړونو اندازې کوې فقيره!\n\nدا ته د کومې تندې پۀ نشه باندې ساه اخلې\nدا تۀ د کوم درياب پۀ غاړه شپې کوې فقيره!\n\nدا تا د کوم ځنګل اؤ بيابان سکون موندلے\nخالي سلام د خپلې دروازې کوې فقيره!\n\nخرقه ده اؤ يو کند اؤ يو کچکول دې کائنات دے\nدې ويړ جهان کښې ناست ئې قهقهې کوې فقيره!\n\nدهمال دے اؤ يو ،حال، دے اؤ چاپېره شنۀ لوګي دي\nزنګېږې اؤ طواف هم د شعلې کوې فقيره!"},{"instruction":"دېوان دي، کوهِ قاف دے اؤ خالي خالي منظر دے","input":"","output":"دا کومو بلاګانو سره شپې کوې فقيره!\n\nتۀ لاړې اؤ د صبر غټ تعويذ پۀ غاړه راغلې\nما وې ګنې د چا نه به ګيلې کوې فقيره!\n\nمجذوب لکه ټولي د مجذوبانو کښې چورلک خوري\nدا ژوند وايه پۀ کومې کرشمې کوې فقيره!\n\n\nيا زۀ يم لکه ونه پۀ خپل سېوري رژېدلے\nيا تۀ لکه چينار خپله لمبې کوې فقيره!\n\nکاش ما د دغه خاصې کوڅې ګرد پۀ بڼو راؤړے\nدا تۀ چې د کوم عشق نوې معنې کوې فقيره!\n\nدا ځل پۀ کوم زيارت د شوخ وشنګو وصل غواړې\nدا ځلې کوم سفر بې ارادې کوې فقيره!\n\nدا ځل د کوم ديار د ملغلرې ثنا وايې\nدا ځل د کوم بدن ياد کښې ټپې کوې فقيره!"},{"instruction":"دوه اوښکي د رنځورو سترګو حال وئېلے نۀ شي","input":"","output":"دا عشق کښې څۀ نا ترسه شوګيرې کوې فقيره!\n\nدوه شونډې به تر کومه غړغړې د وينو نۀ کړي\nدا زړۀ کښې د کوم زخم يارانې کوې فقيره !\n\nتسنيمه! پۀ خپل څلي هم قدم ږدې زوروره\nدا تۀ د کوم ولي نه لاس نيوې کوې فقيره!\n\nپه دشتو شونډو کې دریاب غواړمه\nشبګیر وهلي ژوند ته خاب غواړمه\n\nد تنهایۍ زهر مې خولې ته راغلل\nپه خیراتي جام کې شراب غواړمه\n\nعبس د ځان غم ته چک چکې وهم\nکڼو غوږونو ته رباب غواړمه\n\nماته احساس د نوي ژوند راکوي\nځکه د یار د مخ کتاب غواړمه\n\nنه درنه مینه نه ګلاب غواړمه\nزه د ګریوان څیرې حساب غواړمه"},{"instruction":"فلاح ما هم په عقل حد کړی دی","input":"","output":"عذاب عذاب زړه ته عذاب غواړمه\n\nلېوني موسم له ياره لېواني کلي ته راشه\nچې ګلاب يو بل له ورکړو پۀ سپرلي کلي ته راشه\n\nپۀ خوبونو کښې ډېر راغلے د راتلو وعدے اوکړے\nبے وعدے چرته پۀ ويښه ناڅاپي کلي ته راشه\n\nتۀ پښتون ئې تۀ ښايسته ئے، زۀ د سترګو نه وېرېږم\nپۀ تاخونو کښے مې ايښي سپېلني کلي ته راشه\n\nڅۀ بلا کلونه اوشو چې دې لوري ته رانغلے\nدا چې تاته پردے ښکاري دې پردي کلي ته راشه\n\nد سپرلي وعده دِ راغله، شړشم بيا پۀ ګل کېدو شو\nبنګړي والې زمونږ چم ته ځي راځي کلي ته راشه\n\nستا غزل اورم عابده ستا د ړزۀ موسم ښۀ نۀ دے\nپۀ رنګونو کښے دې ډوب کړه ماښامي کلي ته راشه"},{"instruction":"بېخي به نه شي رانه هېرې سترګې","input":"","output":"هغه اوږدو باڼو کې ګېرې سترګې\n\nخلک اوس سترګې په يو بل پټوي\nجانانه! اوس غړوه ډېرې سترګې\n\nڅوک يې ډاډه کړو چې په ډار غړېدې \nهغه ښايسته هغه دليرې سترګې\n\nچې ځاى د سترګو غړولو غواړي\nهغه دې نه غړوي تېرې سترګې\n\nممتازه! کومو سترګو اوخوړمه \nچې داسې شوې رانه چاپېره سترګې"},{"instruction":"اے   زما   وطنه !  د  لعلونو  خزانې  زما","input":"","output":"ستا هره دره کښې دي د تورو نښانې زما\n\nسترګې مې لوګې شه ستا د خاورو د کورونو نه\nعقل مې اېرې شه ستا د پاره د فکرونو نه \n\nځارشمه قربان شم ستا د غرونو د سيندونو نه\nستا هره دره کښې دي د تورو نښانې زما\n\nاے  زما   وطنه  د  لعلونو  خزانې  زما\nزه يم ستا د خاورے تۀ زما د مېنې جوړ يې\n \nتۀ مې د غېرت او د پښتو رنګېنې جوړ يې\nتۀ مې د نيکه او د بابا د وينې جوړ يې \n\nستا زړۀ کښې پرتې دي ټولې تللې زمانې زما\n اے  زما  وطنه   د  لعلونو   خزاني    زما"},{"instruction":"ستا عزت چې نۀ وي زۀ به نوم او عزت څۀ کړمه","input":"","output":"تۀ چې خوار او زار يې زۀ به خوب او راحت څۀ کړمه\n\nستا سر چې وي ټيټ نو زۀ به شان او شوکت څۀ کړمه\nمسته به دې خاوره کړم  پۀ وينې مستانې زما\nاے  زما  وطنه  د  لعلونو   خزانې  زما\n\nيا به دې زۀ سيال کړمه وطنه د جهان\nيا به ستا پۀ پښو کښې توری خاورے کړمه ځان\nزۀ به دړے وړے شم  خو تا به کړم ودان\n\nنر يمه پښتون يم تاته يادې افسانې زما\nاے  زما  وطنه   د   لعلونو   خزانې   زما  \n\nبويه بويه چې به بيا راسره يار شې\nاے نمر مخيه! چې په ما به تللے وار شې\n\nبې نياز يې خو زما په زړه کښې اوسې\nطفل نه يې چې زانګو کښې په قرار شې\n\nدا زما د عشق جوهر به فنا نه کړې\nټپ په توره د اجل کښې که ګذار شې"},{"instruction":"د وصال دي قافلې چې عقله درومي","input":"","output":"که په لاس کښې د ساروان د عشق مُهار شې\n\nد حمزه سره ياري د غرض پرېږده\nهله يار يې چې ديار د پاره يار شې \n\nلېونى و نه پاګل و چې ته نه وې\nزما زړه و زما خپل و چې ته نه وې\n\nکه هر څو يې مطلب و خو تشنګي وه \nژوند يو نيم پاتې غزل و چې ته نه وې\n\nماته ځان پکې بدل بدل ښکاره شو\nد هر څه ترتيب بدل و چې ته نه وې\n\nهرې خوا ته مې چل ګرې سترګې څاري\nمخکې کله داسې چل و چې ته نه وې\n\nستا راتلو د ممتاز مينه غړ غنډه کړه\nداسې يو سپڼکى ځان ته بل و چې ته نه وې"},{"instruction":"ستا له دم سره همدم دے زما روح","input":"","output":"بې له تا درهم برهم دے زما روح\n\nپه امېد د غنچه لب به په خندا شي\nپه ژړا لکه شبنم دے زما روح\n\nپرې مرهم د وصالت کېږده طبيبه!\nد هجران په تېغ قلم دے زما روح\n\nچې بشر يې ياره ستا ليدلے نه دے\nبحرو بر پرې درد و غم دے زما روح\n\nکه په سيل د گلزار زه فيض طلب ځم\nبې له دوسته که ځي گرم دے زما روح\n\nخوب مې شه په سترگو کې تعبير مې شه\nراشه چې مريد دې شمه پير مې شه\n\nځان راباندې وپيژنده ړوند يمه\nښکليه آئینه مې شه تصویر مې شه"},{"instruction":"روح مې گل په غيږه کې مچۍ مچۍ","input":"","output":"گرځه پرې موسکے موسکے او مير مې شه\n\nسيند يمه اشنا چنگک راواچوه\nکب مې د زړه نيسه ماهي گير مې شه\n\nوله مې د عشق د غره مارغه يمه\nښکار مې کړه ښکاري، کمان او تير مې شه\n\nما باندې رنگين انقلاب راوله\nستړے يم بدل مې کړه تقدير مې شه\n\nراوله کاروان د غزل راوله\nزه به دې رباب شم، بم او زير مې شه\n\nزندگي دلته غلامي ده هر څوک تښتي ترېنه \nمحبت ستره گمنامي ده هر څوک تښتې ترېنه \n\nدا خو دستور د زمانې دی گیله ولې کوې \nغریبي لویه بدنامي ده هر څوک تښتي ترېنه"},{"instruction":"زه په اخلاص کړم زړه ډالۍ، هغه چل ول شروع کړي","input":"","output":"زما همدغه ناکامي ده هر څوک تښتې ترېنه \n\nد مينې ټول گلان يې ورېبل له بیخه قسم!\nد کرکې دلته سونامي ده هر څوک تښتې ترېنه \n\nد غیرت غرونه راپریوتي دي نسکور انجانه!\nد ايمانونو نیلامي ده هر څوک تښتي ترېنه\nـ\nچې قبلـــــــــــــوي ئې نـــه جانان نه د جهان شي سړے\nد خپل احساس پـــه دار پخپله اوېــــــــــزان شي سړے\n\nتا د ځان مل کړي او نه ستا ســـــــــره روان شي په لار\nګرانه د لارې مــــــــــــلاقات کښې سرګردان شي سړے\n\nيو محرومۍ شي د ژونــــــــــــدون بل ناکامۍ د مينې\nحېران شي ځان پـورې او زړه پورې پرېشان شي سړے\n\nتر نيمې شپې چې په شمېــــــــرلو ور تمام شي ستوري\nنو د سپوږمۍ ســــــــــــره ستا کلي ته روان شي سړے"},{"instruction":"چې وي مې دوست خو راته ګوري د دښمن په نظـــــــر","input":"","output":"نو خامخا په دې رشتـــــــــــه باندې پښېمان شي سړے\n\nبيا به مې هم دنيا پــــــــــرې نه ږدي ګني زړه مې وائي\nچې هر څـــه پرېږدي  ستا د سترګو نه قربان شي سړے\n\nپه ډېر لټون هم چې د ځان غونــدې څــــوک ونه مومي\nاحساسه\"حق لري چې بيا خـــــو د خپل ځان شي سړے"},{"instruction":"قبلې شوې دعاګانې مې سنګسار کړې.","input":"","output":"خپلې هیلې مې په خپلو اوږو بار کړې.\n\nله غمونو مې یو ستړئ رباب جوړ که.\nساز مې کریکې کړې او ته مې پکې تار کړې.\n\nڅو ګیلې مې په زړګي باندې لا پاتې.\nڅو ګیلې مې رب ته زر وارې تکرار کړې.\n\nما به ګله مړ په دغه انتظار کړې.\nنه انکار کوې او نه راته اظهار کړې.\n\nزه ترې ځان قربانه ومه صبر وکړه.\nته په وینو به مې یاره ځان سینګار کړې.\n\nله فلاح بغېر مې هیڅ څوک پکار ندي.\nد جهان ښکلي که ټول راته قطار کړې.\n\nزما جذبې د خپل جهان د خیاله مه بیلوئ\nای لیونو ما د جانان د خیاله مه بیلوئ\n\nیوې موسکا له يې ګل کړې ده زړه چاودې ځوانې\nد ګل ځواني د ګلستان د خیاله مه بیلوئ"},{"instruction":"خوند کوي خپلي تماشې د تصور د دنیا","input":"","output":"د ښاپيرو خیال د ریحان د خیاله مه بیلوئ\n\nحسن چي ډېر شي په وړوکي خیال کي نه ځایږي\nد مجنون عشق د بیابان د خیاله مه بیلوئ\n\nسمندرونه خو په ما کي دي د رنګ او رڼا\nما خو په هیڅ حال کي د ځان د خیاله مه بیلوئ\n\nزه مي په اوښکو کي اکثر جانان موسکی وینمه\nسائل د اوښکو د باران د خیاله مه بیلوئ \n\nچې ناظر د ساده رويو پۀ رخسار شم\nپۀ دا شمع, پروانه غوندې, نثار شم\n\nکۀ هر څو پۀ صبر زړۀ ټولوم, نۀ شي\nبې اختياره لکه موم ويلې پۀ نار شم\n\nغنچه خلۀ چې په خبرو راته وا کا\nد نرګس پۀ څير کوز ګورم, شرمسار شم"},{"instruction":"چې يې شونډې تبسم تازه نګار کا","input":"","output":"باندې زۀ لکه سپند سوو ته تيار شم\n\nځان جهان مې هسې هير, لکه هير خوب شي\nد خندا پۀ صبحدم چې رابيدار شم\n\nد ګلرخو پابوسي پريښودے نۀ شم\nکۀ راکيښ لکه نسيم پۀ خنډوخار شم\n\nلا مې ځائے نۀ شي د ترکو پۀ چوله کې\nکۀ د عشق ټيکه وهلې, زناردار شم\n\nوۀ مې باسئ د سکون له دينداريۍ\nچې بندي د تورو زلفو پۀ کفار شم\n\nنۀ به 'تو' راباندې پيښه نۀ به 'چخ' کا\nکۀ هر سو يې زۀ حميد سپے د دربار شم\n\nچې نا اهلو ته د اهل وينا وايم\nزۀ 'حميد' به د منصور پۀ دود پۀ دار شم\n\nمونږ دوه د يو کيدلو په‌ تکل کښې سره ناست وو\nباران را وريدلو په ځنگل کښې سره ناست وو"},{"instruction":"د خداے له ترنم ځنې مو غیږې ډکولې","input":"","output":"نغمې مو ښکلولې په غزل کښې سره ناست وو\n\nله ډيرې خوشحالے مو شپه په اوښکو بدرګه کړه\nبلا اور اورکے وو په ځل ځل کښې سره ناست وو\n\nموسکي موسکي تر سترګو پورې هم تللو را تللو\nخواږه د درزيدلو زړونو تل کښې سره ناست وو\n\nشکست وو او که سوبه زمونږ دواړو په نصيب شوه\nد مينې د جنګ لوبه وه مورچل کښې سره ناست وو\n\nجرس نه وو قمرے د کو کو ڪُو نعرې وهلې\nکاروانه لاروي وو په منزل کښې سره ناست وو \n\n حواس ، دليل او مينه، ښکلي بې پته ياران\nزار له تقدير له يارۍ، خرۀ حاکمان جوړ کړي"},{"instruction":"فضا بدله د چمن شوه ته راځې او کنه","input":"","output":"ای د ښايست د پسرلي باده چرته يې او کنه\n\nنه مو دار پرېښود نه صحرا کښې لېونتوب پاتې شو\nاوس هم ستا مينه کښې زمونږه پت منی او کنه\n\nد بام په سر د مسيدو احسان دی څوک نه مني\nخو په لېمو مې ستا د حُسن قدم ږدې او کنه\n\nتراخۀ وختونه ستا په يادو کښې خواږۀ تيريږي\nلږ دا خواږۀ په دی ترخو کښې ګډوې او کنه\n\nد ستا د څڼو په ګلاب کښې چې ئې وينه خاندي\nهغه خټک چرته په هیره يادوې او کنه\n\n دا کلے او دا خلق او دا ښار او بيا اتبار\nتور زړه خوږې خبرې د دلدار او بيا اتبار\n\nدوه کسه ځان نه وړاندی کړم دوه کسه ځان پسی کړم\nتوبی اوباسه ستاسو د چم لار او بيا اتبار"},{"instruction":"کعبه دے په سر راوړي بيا به هم وايم دروغ دي","input":"","output":"د دے ملک په نظام او په سرکار او بيا اتبار\n\nايمان پکښ خرڅيږي د قسم قران لباس کښ\nدا تله دغه تول او دا بازار او بيا اتبار\n\nما اوليدل ډير پاک خلق چه دين کرسۍ ته خرڅ کړی\nنه نه روره په داسې ايماندار او بيا اتبار\n\nدا زه يم چه لستونړی کښ مې دومره موده ځاﺉ کړو\nګينی تپوس کوولے شي په مار او بيا اتبار\n\nچا خرڅه کړه چا مړه کړه ما ته لور په کور کښ واﺉ\nخفه نه شې بابا خو اوس په پلار او بيا اتبار\n\nشليدلے ېې په غاړه کښ را نه وړم د مقتل نه\nمنصور يم او منصور ته ستا په دار او بيا اتبار\n\nپه دے کښ دغه پټ سرونه ټول د غلامۍ دي\nوطن کښ په دے نن سبا دستار او بيا اتبار"},{"instruction":"بـيـا هـغــه شـان ووايـــه","input":"","output":"مـاتـه  جـانــان   ووايـــه\n\nدرتـه  يـادېـږم  کـه  نــه\nښـۀ پـۀ ايـمــان ووايـــه\n\nزۀ يـم  ټــپـه  د  مـيـنـې\nتـۀ  يـاقـربــان   ووايـــه\n\nد  زړۀ   خـبــره   اشـنــا\nيــمـــه   روان   ووايـــه\n\nانوره   بــې   د   مـيـنـې\nڅــۀ دے ګـزران ووايـــه"},{"instruction":"د جهان دردمند به ټول غوږونه بند کړي","input":"","output":"که مې ژبه ورکړه خپلې خاموشۍ ته\n\nکه مې نه کړلی یاري بس د بې دینو\nنن به نه مئینیدی په دوزخونو\n\nبې سکون یم بې قراره له وختونو\nغورزولی یم اُلفت له ګړنګونو\n\nځواني لاړه شوه خوراک د حسرتونو\nاعتبار نلرم نور په دې مخونو\n\nکه هر څو وې محترم له جنتونو\nبې ایمانه خدای رانکړې په سوالونو\n\nله ادمه اخته شوي په غمونو\nیو سړی دی ځان یې ورک کړ په سازونو\n\nزه به ولې اوړیدی له مذهبونو\nکه خپل شوې وای اشنا بې تعویزونو\n\nفلاح نه رسو یو بل ته په چلونو\nڅه بلا شوې زمونږ په قسمتونو"},{"instruction":"فضا بدله د چمن شوه ته راځې او کنه؟","input":"","output":"ای د ښايست د پسرلي باده چرته يې او کنه؟\n\nنه مو دار پرېښود نه صحرا کښې لېونتوب پاتې شو\nاوس هم ستا مينه کښې زمونږه پت منی او کنه؟\n\nد بام په سر د مسيدو احسان دی څوک نه مني\nخو په لېمو مې ستا د حُسن قدم ږدې او کنه؟\n\nتراخۀ وختونه ستا په يادو کښې خواږۀ تيريږي\nلږ دا خواږۀ په دی ترخو کښې ګډوې او کنه؟\n\nد ستا د څڼو په ګلاب کښې چې ئې وينه خاندي\nهغه خټک چرته په هیره يادوې او کنه؟\n \nخداې خبـــــــر چې څنګ بۀ دې جانانه! هېروم\nدا به لکه ځـــان له خـــــــــــپله ځــانـه! هېروم!\n\nخـوب خو کله هېر او کله ياد ځه داسې کيږي!\nخيـــال بۀ دې په څۀ خــبــــــره ګرانه! هيروم\n\nلا خو مې د زړۀ د پــــــــــرهرونو وېنې څاڅي\nڅنـــګ بۀ دې د مـــــــــــينې ګلستانه! هېروم"},{"instruction":"هر څــه چې ېم ستا لـه بــــــرکته ېمه عشقه!","input":"","output":"ستا کـــــــــومه نېکي به مهـــــــربانه! هيروم؟\n\nدا د هېرولـــو خوئ يې ښۀ نه دې صــــابره!\nدا عــــــادت لـــه هـــــغه مسلـــــمانه! هيروم   \n\nزما د زړه په کور دې ور نه لګي\nچې ستا د دنګې ځوانۍ سر نه لګي\n\nکه څوک مې وژني لاس يې هم نه نيسم\nزما په يو حالت کې شر نه لګي\n\nستا په راتلو شوم له ديدنه محروم\nله خوشحالۍ نه مې نظر نه لګي\n\nهغه دهقان يم که له لوږې مرمه\nبغير له مينې مې بل کر نه لګي\n\nستا د وعدو د ونې سيوري ته ناست\nګرمي د هجر ده خو لمر نه لګي"},{"instruction":"پيغلې په بڼ د هديرو بندې شوې","input":"","output":"پکې ميلې اوس د اختر نه لګي\n\nپه بړق خندا دې داسې پورته کړله\nد مينې پښې په سمه غر نه لګي\n\nد زړه سودا په ګودر څنګه وکړم\nلنډی بازار په مازيګر نه لګي\n\nګرانه مجرم د زمانې که شومه\nخو انسان مې لر او بر نه لګي"},{"instruction":"دا حرکات دې و نسلونو ته غلام ښايي","input":"","output":"د بري ماته غاړه ټال وهي ، ناکام ښايي \n\nاوس د نمک بېښې ، آمچور د نفرتونو کوي\nمحبتونه پۀ ساشو کښې بېخي عام ښايي\n\nد غرۀ د سر رباب بېخي د لزت حد ښايي\nد محفلونو سيګارونه راته سام ښايي\n\nد نننيو يارانو و پرهارو ، دردو ته\nد پيناډول پۀ فارموله کښې انتقام ښايي\n\nمنصور يې سم لېونی شوی و اداوو ته دی\nدا نظارې خدائي بېخي راته آرام ښايي\n\nلكـه د شــي بادشاهي رنګــه شي سبا راشي\nچې يو سړى محـفـل تـه راشي نـو رڼـا راشي\n\nجانانه! بیا مې تښتېدلے دے په تا پسې خـوب\nسترګې به پټي کړم خو خداى خبر چې بيا راشي"},{"instruction":"جانانه! بیا مې تښتېدلے دے په تا پسې خـوب","input":"","output":"سترګې به پټي کړم خو خداى خبر چې بيا راشي\n\n\nتر څو به ستا په تصــــوير تنده د نـــظر مــــــاتوم\nخون به مے واوړي په تا راشه ګني ســـر مـــــاتوم\n\nته چې د څښکلو راکوې دعــوت سکاڼي په ماښام\nساقي زه هم توبه زېړي په مـــــــــــــازديګر ماتوم\n\nپه عاجزي به ځاے پيدا کړم د جانان په زړه کښې\nغرور به داسې د رقيـــــــــب کينه پرور مـــــــاتوم\n\nدا خو قوت راته حاصل دے له قوت د حــــــيدر\nتنـــــــها لښکر د خــــوارجو د خيبـــــــــــر ماتوم\n\nستا د کږو روځو د تورو وړم زخــــــمونه په زړه\nد بڼو غشي به دې هــــم ټول په ځيګــــــر ماتوم\n\nواٸي هر چا ته په ماړه نــظر خو ځکه ګـــــــورم\nد هـــــر مٸين د مينې وږه په نهــــر مـــــــــــاتوم\n\nچې په شېرينې خولې دې اوکړله وعــده د وصل \nزه يم فرهاد د عشق لا ســــر او لا به غــــر ماتوم\n\nاللٗه رحمان دے هم رحيم دے خو مثال ٸې نشته\nځکه ٸې مينه په احمــد او په حيـــــدر مـــــاتوم"},{"instruction":"تا که وعده د ســحر اوخوړه ماښام نه مخکښـې","input":"","output":"زه د ماښام قســـــم هم مخکښـې له سحر ماتوم\n\nسترګے او زړه ورته پشان د سپـــــېلنو لوګـــــوم\nپه ښکلے يار مے لګـــــېدلے بد نظـــــــر مــــــاتوم\n\nزه د وصـال ماښام ته ناست يم د جانان په صبر\nزه به روزه د ارمانونو په محـــــــــــــــــشر ماتوم\n\nزه بهلــــــــول ښکلو ته په ښکلي نظر ځکه ګورم\nخدايګو په هر ښکلي وسواس د خپل دلبر ماتوم\n\nيره او وهمونه، حوصلې په منډه واخلي\nانسان چې کله خپلې وسوسې په منډه واخلي\n\nذهنونه څو د نور د پاغوندو غوندې پکار دي\nپه ژوند مو راخورې چې تورې شپې په منډه واخلي\n\nاحرام دې د ريا له ځانه تاؤ کړو حاجي ګله\nتا خو چې واپس څوک له کعبې په منډه واخلي\n\nڅوک به مو د زړونو نه نغمې په ژوند اوباسي\nڅوک به د ګلونو نه وږمې په منډه واخلي"},{"instruction":"څوک به مو د زړونو نه نغمې په ژوند اوباسي","input":"","output":"څوک به د ګلونو نه وږمې په منډه واخلي\n\nد زړه د صبر مزے مې ورشلېږي بس معينه\nسکڼي سکڼي ماښام کښې چې قيصې په منډه واخلي\n\nپه سر يې ګرځولي يو بازار په بازار\nمونږ ژوند کړې د داسې کاروبار په بازار\n\nسرونه مو پرې تاؤ کړۀ خو سرونه مو ترې راوړه\nشو وازې سترګې پاتې خريدار  په بازار\n\nګرم نه يو که د سترګو نه مو سرۀ بڅرکي دانګي\nراغلي يو د زړونو د ازار په بازار\n\nد سوال په تصوّر مو هم د لاسو نه ساه خيژي\nمودے اوشوې چې نه کيږي روزګار په بازار\n\nپه سور نمر کښې په سرو لمبو کښې پلے ښپے ولاړ يم\nپه کوم اميد د څه په انتظار په بازار"},{"instruction":"”نرګس“ هسې بيمار، لکه ”ريدے“ غمژنے سترګې","input":"","output":"قيمت څه وؤ د داسې لاله زار په بازار\n\nسائل د بیلتانه د ليونۍ ټپے نه مخکښې\nکړه چغه ياره چرته يې در ځار په بازار\n\nچـا  لـه   تـصـو يـر  سـره   خبـري  کـوم\n سـتـا  لـه  تـصـويـر  سـره   خبـري  کـوم\n\nدا نـيـمـه شـپـه کي موسيـقي چي اورې\nدا   لـه   تـصـويـر    سـره   خبـري   کـوم\n\nزه   بـيـا  خپـل  ځان  زوروم، زړه  زوروم \nبـيـا   لـه   تـصـويـر  سـره  خبـري   کـوم\n\nدا لـېـونـتـوب دا لـېونـتوب مي بس دی \nسـتـا  لـه  تـصـويـر  سـره   خبـري  کـوم\n\nلا   خو   \"زهير\"  لا  خو  مـيـن  يـم  کـنـه\nلا      لـه    تـصـويـر   سـره  خبـري  کـوم"},{"instruction":"زه او ته چې مخ شو هر څه محوه له ادراكه شي","input":"","output":"داسې يوه شېبه وي زمانه پکې کاواکه شي\n\nخوږ دی او که تريخ، ته يې د ذات دننه وزغمه\nژوند که دې په بل پسې محدود کړ تېر ولاکه شي\n\nستا واړه یادونه تصویرونه به ترې وباسم\nکاشکې حافظه لکه هېنداره داسې پاکه شي\n\nڅنګه درته ووايم چې څنګه حادثې زغمم\nزړه چې ترې راټول کړمه حواس رانه بېواکه شي\n\nځان دی رانه ورک لکه سکون زما د خپل زړګي\nټول به يې درځار کړم ګله صبر راپيدا كه شي"},{"instruction":"کۀ دی  د  سمې که د   غرۀ ښکلی  دی","input":"","output":"ټوله  دنیا  کښې  پښتانۀ   ښکلی   دی\n\nیاره   رښتيا  راباندې   څۀ    له   وائې\nدا  پسرلی ستا نه په  څۀ  ښکلی   دی\n\nساګ   د   شړشمو   د  جوارو    ډوډۍ\nټینګې شوملې خواږۀ ماستۀ ښکلی دی\n\nوطن   ته     راشه     مسافره     اشنا\nدلته   هوا   دلته    اوبۀ    ښکلی   دی\n\nخیر دے  د  بل  چا  نه  پوښتنه  وکړه\nزما   برېتونه   ستا   باڼۀ   ښکلی   دی\n\nد   سود  او  زیان  حساب کتاب  خبرې\nد   عزيز  هسې  هم  مازغۀ  ښکلی  دی\n\nځه چې ټپه کړو الواني بېرغې بيا پورته کړو\nنعرې اوچتې کړو او لورونه بيا پورته کړو \n\nځئ چې مزدور سره اوږه په اوږه بيا اوګرځو \nځئ چې اواز د انقلاب لاليه بيا پورته کړو"},{"instruction":"د هر دهقان هرې ټپې سره ټپه اوايو","input":"","output":"غنم دانې دانې راټول کړو او صدا پورته کړو \n\nد محنت کې محنت د دوی په کور رڼا خوره کړي \nدغه رڼا د دوئ په کور په سپين سبا پورته کړو \n\nد اننګو خوله کړه اوچه د جانان په لمن  \nد کولبې واګي دې راخکه چې بيا غله پورته کړو  \n\nد محنتي جانان په لاس کې د شملو جامونه\nد شکور د منځه به سکړک يوه ټنګره پورته کړو\n\nکه د صادين په منځ کې شوې خولې خولې لاليه\nنو د ارټ يخو اوبو نه به ډولچه پورته کړو \n\nد سور بېرغ لاندې د سرو  لاسونو جونې قطار \nکلثوم د سرو رنګونو نخه به رښتيا پورته کړو"},{"instruction":"خپل دے که پردے د غرض اوږے دے","input":"","output":"دلته هر سړے د غرض اوږے دے\n\nڅوك کړي فريبونه د يارۍ په نوم\nڅوك کوي چل ول د فقيرۍ په نوم\nڅوك وهي مالونه د ورورۍ په نوم\n\nروغ هم لېونے د غرض اوږے دے\nدلته هر سړے د غرض اوږے دے\n\nڅوك د سترګو جنګ کښې چالاکي کوي\nڅوك په تول پارسنګ کې چالاکي کوي\nڅوك په شړنګا شړنګ کې چالاکي کوي\n\nزوړ دے که زلمے د غرض اوږے دے\nدلته هر سړے د غرض اوږے دے\n\nڅوک په شاعرۍ کښې خپل غرض کوي\nڅوک په فنکارۍ کښې خپل غرض کوي\nڅوک په رېبارۍ کښې خپل غرض کوي\n\n\"خان\" دے که \"بالکے\" د غرض اوږے دے\nدلته هر سړے د غرض اوږے دے"},{"instruction":"کله    کله   سترګې   توروه","input":"","output":"کله    کله   زړونه    تختوه\n\n     یه  جانانه دومره  خو کوه\n     ما  چرته   پۀ  هېره  یادوه\n\n     زۀ لۀ چانه نۀ غواړم ساقی\n      تۀ   پخپله   خوښه  راکوه\n\n     بیا  بیا  تپوسونه  مۀ  کوه\n     ما  د  ښکلو کلی ته  بوځه\n\n     تاله    به    راوړمه   لوپټه\n     لاړمه    دعا    راته     کوه\n\n     زۀ   ترې  غزلونه   جوړوم\n     ښکلیه     لوظونه    ماتوه\n\n     وایو   پسرلی   ته    هرکلے\n     شابه      لېونی      راټولوه\n\n     راغې په شېبو شېبو باران\n     ځان  زما شړۍ کښې پټوه"},{"instruction":"زما جهان تش د خوبونو جهان نۀ دې ګورې","input":"","output":"د سرو شرابو، ښايسته جينو بُوستان نۀ دې ګورې\n\nدې کې ساړه آهونه، فريادونه شته دے\nدې کې سلګۍ، ساندے، دلئ دلئ غمونه شته دے\n\nدلته انسان لکه پتنګ د ژوند په شمع قربان\nدلته د زيست په ښايسته ګلو د بلبلو فغان\n\nدلته مقصد په لوری درومي کاروانونه د ژوند\nد ارتقا عشق کې نوشيږي شرابونه د ژوند\n\nدلته به ښکلې زرکې سترګې په ژړا اووينې\nنرۍ سرې شونډې به د پيغلو په غوغا اووينې\n\nدلته به رحم او ترس تاته حماقت ښکاره شي\nزور او قوت به درته لوی انسانيت ښکاره شي\n\nدلته کمزورو نه دې خدائيګو چې نفرت پيدا شي\nنرو، تور زنو سره ستا به محبت پيدا شي\n\nدلته نيکی او اخلاق صرف د طاقت مينه ده\nنۀ چې د حُورو د جنت او د رحمت مينه ده"},{"instruction":"دلته کې وهم په انسان حکمرانی نۀ کوي","input":"","output":"څوک د کوثر، تسنيم د پاره قربانی نۀ کوي\n\nدلته اقدار توره، ميړانه شاهينی صفات دی\nصدق، جرأت، همت، غيرت ټول پلنګی جذبات دی\n\nدلته د سپينو تيرو تورو تۀ بريښنا به وينې\nدلته جنګ ميدان کې د زلمو نره ګډا به وينې\n\nدلته کې هر سړې په فرق مساوات نشته دے\nغلط قانون، غلط آئين، غلط جذبات نشته دے\n\nدلته ذهنی او جسماني اوچت اوچت به وينې\nد بهادر، جابر، هوښيار مرد حکومت به وينې\n\nدلته کې شغل بس د خلقو د حيات سنګار دے\nلکه د باز، باتور، مزری غوټې حملې ئې کار دے\n\nدلته کې هر يو کس په حُسن و رښتيا کې اسير\nنه چې په مينه د عقبیٰ، او د طوبیٰ کې اسير"},{"instruction":"دلته جمود نشته حرکت په هر يو څيز حاوی دے","input":"","output":"د تغيراتو د تجديد هر يو بنده حامی دے\n\nدلته په تار د ژوندانه خوږې سندرې اوره\nد ترقۍ د محبوبه پستې خبرې اوره\n\nراشه امامه د‌ اوهام نظام جديد اوګوره\nمذهب جديد، اخلاق جديد احکام جديد اوګوره\n\n کاسے د سترګو چې په سترګو کښې راوانه‌ړوے\nزما د زړه تسکين په بـــــل قسم نشـــه نه کيږي\n\nچې يې چپې چپې له غــاړه ور کولـــــے نه شې\nد سمـــــندر سره يـــــــاري په کنـــــاره نه کيږي"},{"instruction":"ستا په اوږدو اوږدو وعدو چې امېدونه تړم","input":"","output":"د ګل په پاڼو به د شونډو پرهرونه تړم\n\nوعدہ چی اوکړې ليونۍ نو بيا يې مه ماته وه\nزه ستا په سر د خپل رقيب سره شرطونه تړم\n\nزما کتاب کښې د نفرت هډو نامه نيشته دے\nزه همېشه په محبت د خلقو زړونه تړم\n\nپښتون به څنګه د پښتون د جنګه منعې کړمه\nخدايه! ترڅو به ئې زۀ دغسې لاسونه تړم\n\nد لوپټې پيسکے ئې اونيوۀ په غاښ وئيل ئې\nګلشن ته ځو خو په کمڅو به دې لاسونه تړم\n\nستا محبت مې په سينه کښې غورځنګونه وهي\nدې اباسين ته به ترڅو پورې بندونه تړم"},{"instruction":"زۀ پوهېدم تاته مې نه ویله","input":"","output":"چې یوه ورځ په حادثه کې مرمه\n\nشپه به مې وباسي له ښاره څخه\nزۀ مې د خیال په جنازه کې مرمه\n\nد سباوون په انتظار کې ومه\nد ساړه ژمي په تیاره کې مرمه\n\n\nد بوډۍ ټال به مې په سترګو کې وي\nد رنګینۍ په بېلتانه کې مرمه\n\nزما دې په یاد وي ستا دې هېر وي ګلې\nستا د وعدې په توره شپه کې مرمه\n\nزۀ پوهېدم څوک به دې نه خبروي\nتۀ به راځې او زۀ به تللی یمه\n\nهغه چې تل به وېرېدلو ځیني\nپر هغې لارې به وتلی یمه"},{"instruction":"لکه د بزم د پانوس په شپه کې","input":"","output":"یوې لمبې به سوځولی یمه\n\nلکه په دښت کې غوړېدلی ګلاب\nسیلۍ به وړی رژولی یمه\n\nنوم به مې نه وي د زمان پر ژبه\nخو ستا پر شونډو به ساتلی یمه\n\nلکه جنډۍ د شهید قبر د سر\nستا به په شپو کې زنګېدلی یمه\n\nپام چې توی نه کړې مرغلینې اوښکې\nچې زۀ دې ساندې اورېدلای نه سم\n\nدرته موسکی به وي نامرده رقیب\nپټ یې د زړه نڅا منلای نه سم\n\nد زړه په تل کې یادولای مې سې\nاو که دې زړه سو هېرولای مې سې."},{"instruction":"ستا چې ما ته د کتلو نه نفرت وؤ","input":"","output":"زما، ستا قاتِلو سترگو ته حاجت وؤ\n\nد ښايست په غرور هسې پاگل لاړې\nگني مينه خو د ستا هم ضرورت وؤ\n\nهغه زړه چې بې ارمانه شو نو مړ شو\nچې په شور د ارمانونو کښې تربت وؤ\n\nما ترې خپله ځان له ښکلے جانان ساز کړو\nيو تصوير وؤ چې د سيوري غوندې تت وؤ\n\nتا په یو نظر زما د زړه سودا کړه\nستا په خيال کښې مې د زړه دومره قيمت وؤ؟\n\nکه غرض دې اوس پوره شو چې دې پرېښوم\nستا خو ما سره بې حده محبت وؤ\n\nدا چې ولې اوس د خان په ورۀ کښې پروت دے\nد‌ دې کس خو په ټول کلي کښې عزت وؤ"},{"instruction":"لاس مو تش نه وؤ يوازې د زړه سره","input":"","output":"په وطن کښې مو د مينې هم غربت وؤ\n\nپه هر پل مو د نفرت نقشونه پرېښول\nڅومره تريخ مو دا سفر د‌ رقابت وؤ\n\nزه بې کاره پکښې پاتې شوم معينه\nچې هر کار زما وطن کښې په رشوت وؤ\n\nممتازه ما چې څۀ غوښتل تسلي نۀ وه شاید\nچې دومره خولو، دومره لفظونو پۀ قرار نۀ کړمه"},{"instruction":"لکه سړے چې توبه اوباسي او جام اخلي","input":"","output":"داسې په نيم زړه مې بې لوظه يار سلام اخلي\n\nهر چا ته پته ده چې دا کوڅه ازغي ازغي ده\nڅوک چې هم دې پله راځي قدم په پام اخلي\n\nچې ستا له بامه ورته کېږي اشارې جانانه\nڅوک لېوني نه دي چې بل طرف ته ګام اخلي\n\nد ياد ځواني دې خداے تر عمره عمره تانده لره\nزما دا ستړے ستړے ذهن ترې الهام اخلي\n\nپه دې چې نه ژاړم نو اووايئ په څه به ژاړم\nخلک خوشحال غوندې سړے ناخلي بهرام اخلي\n\nدا چې اورونه لګوي پردي کورونه سېزي\nنن که سبا له وي خو اور به دغه بام اخلي\n\nزياره په کومه طمعه خولې ته د جانان ګورې\nهغه پاګل نه دے چې نوم به د بدنام اخلي"},{"instruction":"تا راته د ســـــــــرو شونډو ست او نه کړو","input":"","output":"مـــــا د ســــوال کولو جــــــرات او نه کړو\n\nته چې شوي غصه سترګے دې برندے کړي\nبيا مے شوخ نظــــــــــــر شرارت او نه کړو\n\nمينه کښې قــــــــــــــاٸل زه د پښتو نه يم\nيار ســــره مے چيري غــــــــيرت او نه کړو\n\nستا په رفــــــــــاقت دومــــــره ډاډه وومه \nما سره رقيب رقـــــــــــــــــــابت او نه کړو\n\nستا د کوڅے خوند چې بهـــــلول واخستو\nبيا يې چيري ســـوال د جنـــــت او نه کړو\n  \nژبه کڼه ده او د ذهن د لفظونو شور دی\nزما په ذات کښې د شلېدلو تصویرونو شور دی\n\nکۀ د خدائۍ دعوی وي وبکړم خو څۀ فائده؟\nزما په سر کښې د مات شوې زنځېرونو شور دی"},{"instruction":"ؤلې زۀ شور کړمه؟ د نورو د شورونو سره!","input":"","output":"چې ما پسې د ځان، د ژوند ضرورتونو شور دی \n\nخلق لګیا دي څومره چپې خودکشیانې کوي\nزما غوږونو کښې د \"خود\" د درېو حرفونو شور دی\n\nافتابه ژوند د داسې لارو په نذر شو تمام\nشور بصارت کښې سماعت کښې د ګردونو شور دی\n\nد بیدارۍ ورځې په خدای که وي ښه سم ویده شه!\nچې ضمیرونه خوبولي دي ته هم ویده شه!\n\nته خو شبنم نه یې چې خوب وینې د ګل او د لمر\nد ځان د ړنګ دیوال سایې ته لکه نم ویده شه!\n\nښار څه دی؟ بس خو یو ځنګل د ښیښه یي ماڼیو\nدرپسې راغی، هله خوري دې بنیادم، ویده شه!"},{"instruction":"د غشیو راج دی او لمبې تاو دي د ژوند له پاڼو","input":"","output":"نه زمانه ده د کتاب نه د قلم، ویده شه! \n\nهغه مارغۀ یې چې دې ښکار دی په حرم کې روا \nای ګنهګاره د عرب او د عجم، ویده شه! \n\nپه بې زړه سوي جهان کې څوک د ډاډګېرنې نشته\nدلته غمخور د غمځپلیو دی خپل غم، ویده شه!\n\nلکه دانه د سردمهرۍ تر کنګلونو لاندې\nشې به راویښ که بدل شوی و موسم، ویده شه!"},{"instruction":"شـــــــور د هستۍ له سمندره راځي","input":"","output":"هــــر چې راځي له دې منظره راځي\n-\nزه هم شپونکی د دغه غــــرونو ومه\nاوس نه ټپه او نه سنـــــــدره راځي\n-\nمشک خو کـــــــرم و د‌ مشکينو زلفو\nدا چې ډډوزې له بستـــــــــره راځي\n-\nزخم هـر زخم چې تر مـــــــا رارسي\nستا د لينـــدې، ستا له خنجره راځي\n-\nڅومــــــره تغمې مې په سينه ولاړې\nڅومـــــــره غوصه په نه خبره راځي\n-\nاوس د دې زمکې تپ اسمان ته رسي\nاوس دې په خوب کې شنه کونتره راځي\n-\nچا ته دې مښکې غـوړولی منظــــــــر\nټـــول بې زبـــانه، بې بصـــــره راځي"},{"instruction":"-","input":"","output":"تسنيمه! څه شوې اواره شوګيـــــــرې\nاوس راله خــــــوب له مازيګره راځي\n\nچې اشنا مې لۀ قفسا کړې صّیاد\nپس لۀ هغې بۀ بیا ما کاندې اذاد \n\nجفا نۀ ده, پۀ دې خیال ئې هېرومه \nګوندې داسې شم اشنا ته ورپه یاد \n\nد اشنا کوڅې ته باده چې رانۀ شې \nڅو چې نۀ کړم دغه خاورې پۀ سرباد \n\nتۀ قایل د پښتو نۀ زه پښتُون یم \nمېنه چرته اِجتماع کښې داضداد \n\nهره پاڼه وُس دوخت لولم پۀ ترهه \nزمانې راباندې ډېر ســبق کړو یــاد \n\nپۀ شېرینه خوله وُس خلق نه تېر اوزې \nخــبردار پۀ کم فهمۍ شــول د فــرهاد \n\nجــمعیت لــۀ هــغه قامه څخه اووت \nچې خودبین او پرېشان ئې شول افراد"},{"instruction":"د مې وینه د مِلّت د اشنا نۀ ده","input":"","output":"امنـته سـرمایه ده د جــــــهاد\n\nنن رِندانو د زاهد لباس اغوستے \nحــــمزه اوره چې څۀ کاندې اِرشاد \n\nويم چې دنيا مو د نظره نه کړي\nځکه کوکۍ درنه په غلا اخلمه\n\n\nمحبتونه په منطق او فلسفه نه کيږي\nدا سبق داسے دے چې دا په مدرسه نه کيږي\n\nد شک د هرے لارے سر چې ځي ابهام ته رسي\nد مينے لوبه د تصوير په تماشه نه کيږي\n\nکاسے د سترګو چې په سترګو کښې راوانه ړوے\nزما د زړه تسکين په بل قسم نشه نه کيږي\n\nچې يې چپے چپے له غاړه ور کولے نه شے\nد سمندر سره ياري په کناره نه کيږي"},{"instruction":"مينه خو ژوند دے نغد زړګے غواړي د زړه په بدل","input":"","output":"د ژوند سودا خو د نسياوؤ په نيټه نه کيږي\n\nکه خپلے اوښکے ورته اچووم که وينے د زړه\nنه دے ممکن، د ”کاریگر“ په تجربه نه کيږي\n\n\nدا    خبره   به   کووم    پۀ   زر  کرته \nنۀ  شم   زۀ   منع  کېدے   له   محبته\n\nمحبت مې مجبوری ده، زۀ انسان  یم\nځان به څنګه  خلاصوومه  له  فطرته\n\nسر مې راوړو پۀ تلي کښې دا دے راغلم\nخبردار    یمه    د    حُسن   له   قيمته\n\nپۀ   ازغو  باندې  ګرېوان  راټولوومه\nراته  پېښه  شوه  د   ګل  د  نزدېکته\n\nدومره بار د ښائستونو  څنګه  یوسي\nنرۍ  ملا  دې  جول  کوي  له  نزاکته"},{"instruction":"تۀ که سل قسمه خورې زما د  نوم نه","input":"","output":"ټول رانجۀ دې  بهېدلي  دي پۀ ښکته\n\nچې  د  غرونو  لېونے  شوې  اباسينه\nځان  دې  وویستو  له  کلي له محلته\n\n ‏د خاورې په تقسيم خو نه تقسيم شوې نه جدا شوې\nد ژبې  غلامۍ  که  ورک  کړې  بويه  که  پيدا شوې\n\n‏ستا وينه اخير څه وائي يزيد به چاته وايو  ؟\nپښتونه که په مفتو کې شهيد د کربلا شوې\n\n‏د سر د ډېرېدو دعا دې ما غوښته له خدایه\nپښتونه چې لښکر شوې، زما نه شوې، د ملا شوې\n\n‏زمونږ   دلداري   دغه  وه  د  دوۍ  دلبري  دا  وه\nدوۍ خپلې مينې نغدې کړې زمونږ مينې نسيا شوې\n\n‏د ژوند د پسرلي د ارمان لاش دې را په شا کړو\nزما د ځوانۍ خوبه څه نيمګړې  نيمه خوا شوې"},{"instruction":"‏د  چا  سترګې  د اوښکو  ډکې  نه شولې سائله","input":"","output":"محفل کښ چه د ستا دفکرسترګې په ژړا شوې\n\n\nسر مې نه را پورته کیږي له زنگونه\nنن خو سمې لمبې وکړه زړه تنگونه\n\nجار ادې زه دې په دې را سترولم\nچې گوډۍ به دې په وینځه بدلولم\n\nضرورت مې وم له گوتې را نیولی\nپه میدان به یې سرې سترگې گرځولم\n\nحسرتونه دي، نن ډېر دي له پرونه\nنن خو سمې لمبې وکړه زړه تنگونه\n\nپه زگېروي مې سینه تنگ خلک مسرور دي\nشواخون نه دی، ښاخونه د انگور دي\n\nوچې زېړې پاڼې ورېژي له رنځه\nکه مدهوشه د مرغیو په سرور دي"},{"instruction":"بیا ماښام دی د موسم له ځیگر خونه","input":"","output":"نن خو سمې لمبې وکړه زړه تنگونه\n\nجل وهلې صحرا پاتې ده تېرېږم\nپه وېش لږه دنیا پاتې ده تېرېږم\n\nپه ادا قرض یم شېبه قدم نیولی\nیوه ړنگه خندا پاتې ده تېرېږم\n\nیو کسات په مرگي اخلم له ژوندونه\nنن خو سمې لمبې وکړه زړه تنگونه\n\n  \nلکه دم په دم کميږي بَل قنديل\nهم دغسې مې کميږي ژوند ثقيل\n\nخوشحالي يې په ټول عمر نصيب مه شه\nچې جوړ کړې چا زمونږ مېنځ کې فصيل"},{"instruction":"د نمرود اورونه نن هم لا بليږي","input":"","output":"نن هم سوزي د نمرود اور کې خليل\n\nساده نه يمه خو ستا خاطر د پاره\nځکه زۀ کوم ستا هر حکم تعميل\n\nلا تراوسه زۀ اغيار وژلې نه يم\nزۀ اکثر د خپلو لاسه يم قَتِیل\n\nزور د زړه مې نوره نشته دے دلبره \nد ستا مينې مانده کړې يم عَلِیل\n\nوخت به اخلي که هرڅو يې لنډومه\nد ظلمونو داستان لوئے دے هم طويل\n\nتل که نه وي خو آشنا کله نه کله\nالتفات دې درنه غواړمه قليل"},{"instruction":"يوه خبره مې اثر په آشنا نه کا","input":"","output":"اوس کېداے شي ورته ونيسم وکيل\n\nمحرومے به مې شي ختمې يقين وکه\nنور به څه غواړم که تۀ مې شې کفيل\n\nهر يو قول يې لکه کاڼي باندې کرښه\nد وداؔن ځکه هر تورے وي دليل\n  \nای وطنه ستا ازار وهلي خلک  \nبی دستاره شول دستار وهلي خلک  \n\nخپل قامت ته ملامته ملامته  \nاوس چینار وهي چینار وهلي خلک  \n\nد ازغو څوکې بیدارې کړه سپرلیه  \nګل به نه چیړي د خار وهلي خلک  \n\nخپل نظر باندې باور کولې نه شي \nستا د سترګو انتظار وهلي خلک"},{"instruction":"ستا د حقو د ناحقو په حساب دي","input":"","output":"څه په پټه څه په جار وهلي خلک  \n\nتل به ژاړي په سلګو درته سعوده  \nستا د مات زړګي ګوزار وهلي خلک\n   \nراشۀ چې خــــــــبره درته وکړمه د لارې\nڅوک چې دې بې لارې! هغه هم په يوۀ لار دی\n\nماته آشـنا ؤويل چې حمـــــــزه!خاموشه اوسه\nما ورته د ســـر په خـــــــــــوزيدو کړی اقرار دی\n\n\n‏د جنت پۀ سپينو حــورو قيل وقال دے\nلۀ جوماته بهـــــــــر مۀ اوځئ وبال دے \n\nستا د لاس نښې پرتې دې ورکـــــه ياره \nمـــحبت پۀ صندقونو کښې سنبھال دے \n\nپۀ بلــــــــها تجربو نۀ ده پۀ قسمت ده\nدغـــــه شيخ د سلو ښکلو انډېوال دے"},{"instruction":"شونډې درنه خوري خاموشي، شور پکښې پیدا که","input":"","output":"مري دې د مخ سرۀ جانانه اور پکښې پیدا که\n\nزړه مې یو ريدي دے لالا زار یې کړه جانانه\nدغسے یو څو داغونه نور پکښې پیدا که\n\nزړه ته مې اوس نه رارسي ستا د بڼو غشي\nتاؤ یې که راتاؤ یې که لږ زور پکښې پیدا که\n\nمه بدوه زړه د یار د کاڼي کاڼي زړه نه\nدغلته صنم هم شته خو کور پکښې پیدا که\n\nجانه د مودو نه زما زړه سورے سورے دے\nګل دې ستا خبرے خو ټکور پکښې پیدا که\n\nڅه رشته خو بویه د وطن سره سايله\nکور دې پکښې نه سهي خو ګور پکښې پیدا که"},{"instruction":"بيا ساقي راغلی ترخو ميو ته بلل کوي","input":"","output":"اور يې په پيالو کې اچولی ازمويل کوي\n\nساز نن بل آواز، بله نغمه، بله مزه لري\nعصر زېږولی د ذوقونو سمول کوي\n\nفصل د گلونو د اشيا په لوړو غرونو کې\nغلی خوځېدلی د کامونو خوځول کوي\n\nخوند د زاهدانو تقوا څخه وتلی دی\nزهد ريايي شو د زهادو شرمول کوي\n\nدا بلا انسان بيا په رگو د کائناتو کې\nورو ورو لگيا شوی د اسرارو لټول کوي\n\nهيلې د وطن د ولسونو زما په شعر کې\nنويو ارمانو ته د فکرونو اړول کوي"},{"instruction":"چې صاحب نفر پرور نه وي هم هيڅ","input":"","output":"په نفر کښې چې هنر نه وي هم هيڅ\n\nپه پالنگ د معشوقے ورځي سرتېرے\nهر عاشق چې تېر تر سر نه وي هم هيڅ\n\nله معشوقے نه شيوه بويه څو رنگه\nدَ عاشق چې پرې نظر نه وي هم هيڅ\n\nکه په زر رنگه خوبۍ آراسته وي\nچې زلمي په بلا بر نه وي هم هيڅ\n\nهوښيارانو لره عقل فکر بويه\nليوني چې بې خبر نه وي هم هيڅ\n\nچې‌ له شوره شره خلاص دي مردگان دي\nد ژونديو چې شور شر نه وي هم هيڅ\n\nکه بادشاه سره بې شماره خزانے وي\nچې يې ښه جنگي لښکر نه وي هم هيڅ"},{"instruction":"مېړنے چې بې وسلې شو په څه کار دے","input":"","output":"چې سخي سړے تونگر نه وي هم هيڅ\n\nزوړ سړے که ترڅنگ کښېنوي ښه ناوے\nچې قوّت يې د        نه وي هم هيڅ\n\nسودگر که وقوفدار د هر کالي وي\nپه کيسه کښې چې يې زر نه وي هم هيڅ\n\nکه سړے د جهان واړه علم وؤ کا\nچې د ده د عمل چر نه وي هم هيڅ\n\nباز که لوے کټه خوشرنگ د ډير صفت وي\nچې تيز پر په زړه زړور نه وي هم هيڅ\n\nيو د بل له حاله پند آخلي خوشحاله\nدَ سړي چې دا سَير نه وي هم هيڅ"},{"instruction":"ستا زلفی ماران دي وی","input":"","output":"پر مخ زما کاروان دي وی\n\nڅومره خوشبویی لری\nلامدی زلفی ګریوان دي وی\n\nخیر که ما چیچی هر ځل\nخواږه لوی ښاماران دي وی\n\nعشق په دردونو شی\nنو څه کیږی تاوان دي وی\n\nزه د اشنا څه کیږم\nخو بس زما جانان دي وی\n\nاې ځلانده سرې شونډی\nارمان ارمان ارمان دي وی"},{"instruction":"خوښ يمه خفګان رانه هير شوې دے","input":"","output":"ښه دہ چې خپل ځان رانه هير شوې دے\n\nاوس مې هم لمدې جامې پۀ غاړه دي \n ګرځمه  باران  رانه  هير  شوې  دے\n\nنن  له  حده  ډير ليونے  شوے  یم\nروغ مې دې ګريوان رانه هير شوې دے\n\nزغره مې پۀ خوب کښې هم اغوستې وه\n امن  او  امان  رانه  هير  شوې  دے\n\nزوئ  ته  یې  له  ډیره  درده  ووئیل\nغوږ کښې دې اذان رانه هير شوې دے \n\nلاس ئې راکۀ بيا يې راته ووئيل\nنوم دې پۀ ايمان رانه هير شوې دے\n\nسر  تندے مې نۀ  لږي سعوده  چې \nذکر  د  جانان  رانه  هير  شوې  دي"},{"instruction":"وايه بل څوک زما په څنګ اودريدۀ","input":"","output":"زما شعور زما په ننګ اودريدۀ\n\nځم چې اوچت کړم د ارمان لاشونه\nستا د ليمو خونړی جنګ اودريدۀ\n\nوار دې د ليچو د بنګړو تير شه\nزما خو زړۀ په دغه شرنګ اودريدۀ\n\nګران! د فکرونو غلامي نه مني\nژوند کې يې خلۀ کې د نهنګ اودريدۀ"},{"instruction":"په‌  دي  قبر  کې  دننه  د  ژوندو  سترګو  نظر  دی","input":"","output":"د دې لپې خاورو  لاندې پروت د مينې سمندر دی \n\nواعظ به څومره پوه کړم خو يوه دې زما واوري\nبس دومره چې دا زړۀ دې لږ زما سره بدل کا\n\nدوه ميئن دوه قيصې دوه سګاردوه پيالۍ پۀ سيالۍ\nيو ارمان کۀ اسمان کړي فـــنا ناخوالۍ  پۀ ســــــيالۍ\n\nيــــو خــايــن،سړيخـــور،دهـــــوس کارنــده،درنــده\nســتړې لار، خــنډوخــار،ننګيالۍ،ملالۍ! پــۀ سيــالۍ\n\nنۀ يې قدنۀ ښايست نۀ يې خوئ نۀ يې رنګ پۀ يو رنګ\nپښتـــنې، پــنجابۍ، ايــــــرانۍ،بنګالۍ! پـــــــۀ سيالۍ\n\nعقل وهوش، ننګ غېرت،رابېدار،نۀ شو خَس،د اولس\nخو ځوانۍ بې ګناه پاس پۀ دار خوري ټالۍ پۀ سيالۍ\n\nکـړي ښـايست،د جانـان يوپـۀ دوه، مزېدار،ترېنه ځار                                         \nمېخکےټـــيک دړۍ ســــور پېزوان او والۍ پۀ سيالۍ"},{"instruction":"زه نه غرور د چا زغمم نه حوصله لرمه","input":"","output":"خو دې سړي سره شريکه يوه کيسه لرمه\n\nملامت نه یمه که ته راسره ځای نه شولې\nزه په خپل ځان کې ستا د خال هومره حصه لرمه\n\nپه کایناتو کې خدای داسې يوه ذره پيدا کړم\nچې نه مکان لرم نه خپله زمانه لرمه\n\nستا د نظر زمانه ډېره وه خو زه بدبخته\nستا په تصویر کې اوس يوازې يوه شېبه لرمه\n\nستا په ليدلو مې اوس هم حواس شي ټول را پر ځای\nپه مخه ښه دې اوس هم هغسې جذبه لرمه"},{"instruction":"چې رڼا دا ستا د مخ پکې پيکه ده","input":"","output":"زړه مې نه دی اوس ناچله یوه سیکه ده\n\nعناصر مې د څرمنې په زور خپل دي\nپه حواسو مې د بل سړي ولکه ده\n\nمزاحم د خوب مې خپل یوازېتوب دی\nکه څه هم چې نن مې درد د زړه سوکه ده\n\nځان ته وګرځه چې پوه په حقيقت شې\nکاینات خو د نظر یوه دوکه ده\n\nچې روا ورته سجده د سړي نه شوه\nزړه دې وران شه که مندر دی که مکه ده\n\nمۀ منه دا چې په ديدن د يار توبه ماتېږي\nکله اوبو ته په کتو د چا روژه ماتېږي"},{"instruction":"په نڅا ځم د منــــــــــــــدر د ډېوو دود یم","input":"","output":"مست پښتون یم په پوره اېمان موجود یم\n\nخدائے مقبــــول کړمه د فکر په حلقه کښې\nد ذاکر له لــــــــــــــــوري رد یمه مردود یم\n\nموج در موج راغاړې اوځه اضطــــــــــرابه\nمخالف په خلاص ټټـــــــــر د هر جمود یم\n\nګستـــاخي ماف زه یو بل څوک یم صاحبه\nما برداشت کړئ  نه ایــاز یم نه محمود یم\n\nزه د او فَیَکُون تر مېنځه زانــــــــــــــــــګم\nما ته څه پتــــــــه چې بود یم که نابود یم\n\nمصلحتـــــه! ستــــا له مخه حد تسلیم دے\nګني ښه پوهېــــــــږم زه چې لا محدود یم\n\nابراهیمــــــــــــه! ستا په پل روان ممتاز یم\nسلامت یم که په اور کښې د نمـــــــرود یم"},{"instruction":"دا دي خـال د زنــــخدان پـــه خط کــي ښکاري","input":"","output":"او کـــه مچ دی پــــر لیکلي قـــــران کښېنوست\n\nپاس دي ټیک د تـــورو زلـــفو پـــه اطلس کــي\nکـــه د قهر پـــه لـــباس قــــومـندان کښېنوست\n\nخــیال د عشق دي نـور خیالونه راڅه ورک کړه\nپـــهلوان دي یک تـنها پــــر مـــیدان کښېنوست\n\nواعــــظ پــــېژنم دښــــمن د دوسـت پـــه شکل\nڅرمن خُور دي د بـوټ ساز پر دکان کښېنوست\n\nپـــه کــــرمان کــــي قــــدر کم ســـو د یاقــوتو\nچي پر لعل دي د سرو شونډو پېزوان کښېنوست\n\nســــتړی خـــیال دي تــــر زهـــیرو زلــفو لاندي\nد سنبل تــــر سیوري لانــدي باغوان کښېنوست\n\nخــدایه فـضل پـــه وصال مـــي بـــریالی کــړې\nزکــندن تــــه مــي د هجر شـــیطان کښېنوست"},{"instruction":"نه مې زمان په کار دی نه ترېنه مكان غواړم","input":"","output":"زه د خپل ځان پر لور دتللو یو امکان غواړم\n\nما د خپل ځان تر ضرورت پورې محدود وساته\nکه درنه خور شوم بیا به تا او که به ځان غواړم؟\n\nددې سفر له لطافته څوک خبر نه دي چې\nزه خاورې کېږم او تا ستوری د اسمان غواړم\n\nکله نا کله لیونی شم ځانته نه شم کتای\nسم دم وېرېږمه په خدای ترېنه امان غواړم\n\nخیر دی که نه پالې رشته د محبت راسره\nچې تش دې ياد يمه زه دومره اطمینان غواړم"},{"instruction":"پريږده چې لوظونه د درورغو دې رښتيا کړم","input":"","output":"ته  راته  سبا  سبا    کوه  زۀ  به   بيګا  کړم\n\nيو تۀ يې چې هېڅ قدر  زما د  اوښکو نه  کړې\nوايه  کنه  څومره  مشتري  درله   پيدا  کړم\n\nلا يې د سپين مخ خالونه شمارم اوزګار نه يم\nپريږده الوتۀ به د سپوږمۍ په لورې بيا کړم\n\nتۀ لا راته داسې چې پردے پردے ښکاريږې\nستا دغې ادا  خو  زه له تا سره  اشنا  کړم\n\nتوان لرمه دا چې د ماضي  نه خراج  واخلم\nزه به  پخوانے  شمه  ستا مينه به پخلا  کړم\n\nستا د  طوفانی  نظر  به  ساه شی لنډه  ګنډه\nداسې  نوي نوي  اسويلي   به   را پيدا  کړم\n\nستا په اننګو  کښے د حمزه د وينو  سرۀ دي\nته  شوې د پښتو  غزله  ځوان زه دې بابا کړم"},{"instruction":"نه دې د بل په غم غمجن نه خپل غمونه لري","input":"","output":"زما باور نه شي چې دا خلک به زړونه لري\n\nګوره محدود يې د چا دوو سترګو کې و نه ګڼې\nلږ ورته ځیر شه ژوند بلا شانته رنګونه لري\n\nيو نيزو وړى يو له مرگه سره مخ بینادم\nد « محبت بېوسي » څومره مثالونه لري\n\nيو څوک وي هېڅ بې هېڅه ما نه هره ورځ مرور\nيو څوک پېرزو په ما بېوخته قيامتونه لري\n\nزه پکې هغسې د مينې په ګناه بدنام یم\nاو خلک هغسې کنګل ذهنيتونه لري"},{"instruction":"راوځه ، له دردو او ارمــــــــــــانو سره راوځه","input":"","output":"له علم او له کتــــــاب او له فکرو سره راوځه\nـ\nله گوټ دا نزوا نه چې کلونه پکښې ناست وې\nد ژوند د حقيقت لـــــه فلسفــــــو سره راوځه\nـ\nفرصت د ځغلېــــــدو بيــا زمانې درته در کړې\nميــــــدان د امتحان ته له جـــلوو سره راوځه\nـ\nغــــــوږونه له زړو زړو خبــــــــرو ستړي شوي\nله نويو مضمــــــونو او ترانــــــــو سره راوځه\nـ\nددې ښکلــــي وطن د نيمــــــگړتياوو تلافي ته\nله عشق او له وفــــــا او نهضتــــو سره راوځه\nـ\nاې ځوانه اې افغــــــانه اې د عصــــــر راز داره\nله بشپـړ حــــــرارت او له لمبــــــو سره راوځه\n\nماشوم د ايشياء به د یورپ نه څۀ ازاد شي\nورکړې يې ګوډۍ ده لوبولو ته په خوب کښې"},{"instruction":"د يوې ترخې کيسې خوږه مغالطه لمانځمه","input":"","output":"چې ما به نه غوښته اوس هغه حادثه لمانځمه\n\nچې مې هجرت پکې له خپله ځانه کړی نه و\nزه مې د خپلې زندګۍ هغه حصه لمانځمه\n\nما عقیدت او عقيده په يوه تار تړلي\nيار په غزل لمانځم او خدای پاک په سجده لمانځمه\n\nخیر که د ګلو پر ځای هم راته اغزي راکوي\nزه دا موسم د پسرلي په حواله لمانځمه\n\nچې دا ترې وباسم وجود مې بې مانا پاتې شي\nزه عناصر په دې وړه مظاهره لمانځمه"},{"instruction":"د جنتونو له اسرې د باندې سا اخلي","input":"","output":"څوک چې د مينې له دايرې د باندې سا اخلي\n\nیو څوک لګیا دی زما زړه کې ځان ته کور جوړوي\nيو څوک له دغې هديرې د باندې سا اخلي\n\nپه سترګو لاس کېږدم تېرېږم چې د کلي منځ کې\nستا رنګ له هرې منظرې د باندې سا اخلي\n\nله حافظې مې دي ايستلي مګر ستا یادونه\nاور اورکي دي له ايرې د باندې سا اخلي\n\nزما په شان به له هيبته لېونى شي کنه؟\nچې خپل وجود يې له څېرې د باندې سا اخلي"},{"instruction":"بيا خزان راغے ګلونه لاړل","input":"","output":"ستار شو غلے شراب کم\n\nځوانی رخصت شوه،خندا نايابه\nدعا اوږده شوه،او رباب کم\n\nټول  کتابونه  ميکده   ميکده \nتمام  حرفونه  مکيده  ميکده\n\nځنې مخونه سيپاره  سيپاره\nځنې  مخونه  ميکده  ميکده\n\nزۀ يو رنځور بنده پۀ نوي ښار کښې\nکوم  غږونه   ميکده   ميکده\n\nزمکه دوزخ دوزخ صاحبه ولې \nاو   جنتوه   ميکده   ميکده\n\nپۀ يو شراب شراب سړي مئين يم\nزما خيالونه  ميکده  ميکده\n\nټول ثوابونه تنده  تنده  تنده \nټول ګناهونه  ميکده  ميکده"},{"instruction":"ما تـه هـغې  پـه يـو ځل  ټول د ژونـد  خواږه  راکړي","input":"","output":"چي  ئې  د جام پـه ځای  پـه  لـپـه کي  اوبـه  راکـړي\n\nسـتـا  د يـوې خـنـدا  تـر شـا څـومـره  ژړا  پـټـه  وه \nلـه لـږ  خوږو  سره  دي  څومره ډېـر تـراخـه  راکـړي\n\nتـڼـاکي  پـښـې، اغـرنـه  لار او  زخم– زخم   زړه  مي \nژونـده،  منـنـه  تـا هم  خپـل  پـه  وار ډېر څه  راکړي\n\nچي لـه اوبـه- اوبـه ځوانۍ ئې تـنـده- تـنـده  راوړم \nنصيـبـه  کوم ښه بـه دي يـاد کړم تـا کوم  ښه  راکړي؟\n\n\"زهيره\"   زمـا   سـره  د  هـغـه  دغـه  نـښـي  پـاتـه \nدا  چي  ژور  ژور  زخمونـه  ئـې  پـر  زړه  را کـړي\n\nځئ چې د ژوند لارې لکه سيند په غوغا لنډې کړو\nلويې فاصلې لکه څپې په نڅا لنډې کړو\n\nتورې اوږدې شپې کړي مزاحم فکرونه لا اوږدې\nدا اوږدې لمحې مګر په جام، په مينا لنډې کړو"},{"instruction":"نه به تريخوو په ځان د نورو له خبرو ژوند","input":"","output":"موږ به اولتر په څه شي ژبې د چا لنډې کړو؟\n\nډېر يو لرې کړي بدو پېښو له ښادۍ ځنې\nځانته به په مينه د خوښۍ ورځې رالنډې کړو\n\nيو ځل که رااوږد کړې د نظر لاس له رسا بڼو\nزه او زړه به هم ګيلې، ماڼې په وفا لنډې کړو\n\nلاړې د خوښۍ لحظې په منډه منډه تېرې شوې\nغم که مو تر پښو لاندې کړ وختې به بيا لنډې کړو\n\nڅه ګورئ چې څه وو؟ څه شوو؟ دوک د لارې خنډ وينم\nګوندې مرحلې د زړه غوښتونکي سبا لنډې کړو\n\nژوند نه بېخې پوزې له راغلې یم \nمرگه یوه جوخته غاړه راکنه\n\nاوس لا هم تـا  غواړمـه اوس هم  ستا  اسرې ته نـاست يم \nڅومـره نـادان يـم  چي تـړلي د روازې تـه نـا سـت يـم"},{"instruction":"اوس لا هم تـا  غواړمـه اوس هم  ستا  اسرې ته نـاست يم","input":"","output":"څومـره نـادان يـم  چي تـړلي د روازې تـه نـا سـت يـم\n\nيـه  د   کـم  اصـلـو   مـحـبـتـه، تـر دې ځـايـه  راغـلـم \nچي  اوس  د خـپـلو بـربـاديـو تـمـاشې تـه نـا سـت يـم\n\nدا بـرکـت  سـتـا  د  اوبـه– اوبـه – او بـه  شـونـډو   دی\n تـنـده مي  مـا تـه  شوه او زه  تشـي کوزې تـه نـاسـت يم\n\nتـسـلـي   نـه    را  کـوي   داسـي  چـا  تـه   ژا ړ مـه \n  زه تـصـو يـر مي نـه ښـيـي زه  داسي  ائـيـنې تـه نـا ست يم\n\nلـمره  پـه تـا هم   بـا ور نـه  دی ښه،  يو  ورځ بـه نـه يـې\n ځکـه خو زه  د   ورځي  هـم  بـلي ډېـوې   تـه نـاست يم\n\n\"زهيره\" زمـا  د  بـېـوسـۍ  د  ژونـد  يـو  دغـه  انـځور \nپـه سره غرمـه کي چي  د ړنـګ دېوال سايې ته نـاست يم"},{"instruction":"هر څــــو که نه وو ماحول جوړ د هېڅ غزل د پاره","input":"","output":"خـــــو ما په  ځــــــــان جبر اونکړو د محفل د پاره\n\nتۀ مـــــرور يـــې، زه تـــباه يــــمه، لاليـــــــــه صبر\nدا مســـــــــــئله ده، زه يوټيوب ګورم د حل د پاره\n\nهـــمدا مــــــعيار دے ګني تاسو تپوس اوکړئ کنه\nالــــف او ت او ل پــــــکار دي د اتـــــــــــل د پاره\n\nآســـــــمان پکار دے،‌ چې زخمي سترګې ورواړومه\nزمــکه پکار ده د يـــــــــــوې پښې د يو پل د پاره\n\nد اورکــــــزو مــــــــــــلکه!!! زه امان د سر غواړمه\nزمــــــينه هــــــــــــېڅ نه ده هواره د متل د پاره\n\nخان جي! دوي سکول نه جوړوي، تۀ انکار ولې کوې؟\nور يې کړه دوي خو زمــکه غواړي د مقتل د پاره\n\nمــــــمتازه! ښار غوښتو هم هغه قانون ولې آخر؟\nچــــــــــــې مشرانو وو جوړ کړے د ځنګل د پاره"},{"instruction":"يو کې يې جام دے په بل لاس کې يې تسپے اونيوے","input":"","output":"زاهد په دوانړه جهانونو کې مورچے اونيوے\n\nدا د ابشاره پشم راغے که شبنم وريږي\nکه جبڼۍ سيلۍ ته يار زلفې لمدے اونيوے\n\nد زړه په کور کې مې رڼا شوه تَيرے اوتښتېدے\nتا راته سترګے، او که نا؟ بلے ډيوے اونيوے\n\nاوس خو د مينې عجيبه غوندې دستور دے آشنا\nهر يو مئين د ګل په ځاے يار ته پيسے اونيوے\n\nپښتانه چېرې قلار نه شو د يو بل د مرګه\nکه خويندو ، مياندو ورته ډېرے لوپټے اونيوے\n\nهره کوڅه چې شوه خالي د پښتنو د شوره\nمونږ په ژړا کې صوابۍ ته سترګې سرے اونيوے\n\nچې د جانان پاړژنے شونډے د سلګو ډکے شوې\nعابد په شونډو کې واپس خپلے ګيلے اونيوے"},{"instruction":"ته خپلې زلفې په پلو پټې کړه","input":"","output":"ځه به مې سترګې په روميال اوتړم\n\nته خپلې سترګې په قابو کښې ساته\nځه به څانګونه د خپل خيال اوتړم\n\nته د نري ټوکي جامې مه کوه\nزه به مې ذوق د خپل جمال اوتړم\n\nته چې دعوت د کتو نه راکوی\nزه به مې تنده د وصال اوتړم\n\nته د ښايست پلوشی مه خوروه\nزه به مې پړق د زړۀ د لال اوتړم\n\nته يو لحظه د شونډو سره پابند کړه\nزه به مستي د ځوانۍ کال اوتړم\n\nته په پلو کښې مخ را ونغاړه لږ\nزه به په سترګو پوره جال اوتړم\n\nته خو دې خپله پابندي نه منی\nزه دې په جبر خپل اعمال اوتړم"},{"instruction":"ستا چې د غربت نه په ځوانۍ اور لګيدلی دی","input":"","output":"داسې راته ښکاري په سپوږمۍ اور لګيدلی دی\n\nنمر د ستمونو بۀ نور څومره راټيټيږي لا\nخدایه! د انسان په ککرۍ اور لګيدلی دی\n\nربه زما سوزي خو کلی مې بچ وساتې\nوينې به زما د بلۍ! اور لګيدلی دی\n\nمونږه محبت هغې مقام ته رسولی دی\nچرته چې د کرکې په خانۍ اور لګيدلی دی\n\nمونږ په نغري کښې اور غوښتلو په تالي کښې نۀ\nخلقو ته د لاسو په نوړۍ اور لګيدلی دی\n\nهر سړی د ترهنده هوسۍ غوندې په تيښته دی\nراشه کنه! وګوره نړۍ اور لګيدلی دی\n\nمونږه به دورانه خپل سبا ته اخر څۀ وايو\nسوزي د چمن غوټۍ اور لګيدلی دی"},{"instruction":"داسې دهقانان يو چې په وينو اوبۀ خور فصل","input":"","output":"درمن ته راټول شو په دلۍ اور لګيدلی دی\n\nاوس د اباّسين چپې چپې ته محتاجي کوه\nوينمه په شونډو دې سلګۍ اور لګيدلی دی \n\nماته   ګناہ  دہ   ما  په  خپله  مشهور که  جانان \nځان ته می  تریخ بل ته  می خوږ لکه انګور که جانان  \n\nاوس چی ئې څوک وینی په مخه ترے چکونه وهی   \nلکه د چرګ مې په سوچه غوړو کښې سور که جانان  \n\nپه   هره   لاره   چی  تیریږم   طالبان   می  ولی    \nماته خپل کلے سم پنج پیر او شاه منصور که جانان  \n\nزه  ئي  د  هاړ  غرمو  ته  دغسی  په ډاګه پريښوم   \nپه  نورو  خلقو  لا  د  مینی  سورے  ګور که جانان \n\nد  زړه  په  وینو  می  لیکلے  ورته مخکښې کیښود   \nهغه  درخواست  می  بي  کتلو  نامنظور که جانان"},{"instruction":"د    ماهرانو    حکیمانو    نه    مایوسه    شومه","input":"","output":"علاج  ئي  نشته  زما  زړه  داسی رنځور که جانان \n\nاکمله   دا  ځل   به   خبره   سپینوم   ورسره\nکه خدای په ویخه یا په خوب کښې راحضور که جانان  \n\nژوند نه محروم څه که د ژوند په رهګزر پراتۀ یو\nهم مرو له تندې هم په غاړه د کوثر پراتۀ یو\n\nدومره لوی ښار کې یو دوکان د جوهري نشته دی\nڅه که په موټې کې د وخت لګه ګوهر پراتۀ یو\n\n\n‎څوک می د جام ملګری څوک د غزل ملګرې\n‎زما په دی ښار کښی بلها دی د محفل ملګرې\n\n‎د زلفو سیوری ته د سور انګار خبری کوې\n‎خو د حالاتو په غرمو نه دی د زغل ملګرې"},{"instruction":"‎ماله خو ټول عمری حالاتو حوصله راکړی","input":"","output":"‎مانه خو تل په نیمه لار کښی تښتیدل ملګرې\n\n‎ښکلی که هر څو کبرجن شی ستا پری څه صابره\n‎ستا د محفله که یو لاړ ښی راشی سل ملګرې۔\n\nزۀ  چې  غم  د  پښتانۀ  خورم\nنو سرکار جي ستانه څۀ خورم\n\nما   پۀ   کومه    ګناه    وژنې\nخزانې تۀ خورې که ځۀ خورم\n\nزۀ خولې اوښکې را  يو  کړم\nدا  خواږه  د  ژوندانۀ  خورم\n\nغريبۍ  چې   خفه  نۀ   شې\nپۀ تا تل سوکړک سابۀ خورم\n\nپۀ دې ټول  جمالستان  کښې \nزۀ وختونه خونخوارۀ خورم"},{"instruction":"وخته  دومره  مهلت   راکړه","input":"","output":"زۀ دا ټول سړي خوارۀ خورم\n\nآيئنې    ږدمه     ړنډو     ته\nلېونو ته خپل  مازغۀ  خورم\n\nنۀ  شاباز   نۀ   منزرې   يم\nچې قامونه به واړۀ خورم\n\nزۀ   د   مينې   سمندر   يم\nځکه  اور  لکه  اوبۀ  خورم\n\nزما    ورک   \" امير  رزاقه \"\nراشه زۀ درپسې زړۀ خورم"},{"instruction":"-","input":"","output":"زۀ پېدا کړے خداے ازاد يمه ملا مۀ کوه\nتۀ ماته څۀ وائ چې هغه  کوه دا مۀ کوه؟\n\nښارو ته وايه نغمې مۀ وايه ګناه مۀ کوه\nچنار ته وايه د سيلۍ سره ګډا مۀ کوه\n\nلمر ته هم وڅنډوه ګوته  رڼا مۀ کوه\nسپوږمۍ ته هم کړه سترګې برندې چې ځلا مۀ کوه\n\nنقده بوسه اخله باور يې پۀ صبا مۀ کوه\nپۀ مخبت کښې د هيڅ چاسره نسيا مۀ کوه\n\nلکه نو تا زما پۀ خولۀ هډو يقين نۀ کوي؟\nلکه نو ما به تاته نۀ وې چې پرواه مۀ کوه؟\n\nامجده دا اولس کوي اجتماعي خود کشي\nامجده دوي له د ښې ورځې تمنا مۀ کوه."},{"instruction":"ستا د سالو لمبې ترې مــړې شوې ګودر پاتې نه شو","input":"","output":"چې مازيګر شــــــو بــــې لتا، مازيګر پــــــاتې نه شو\n\nد غرمو خوښه ده چې اوس راسره هـــر څــــه کوي\nستا د اوربل سيورے زمـــوږه پـــــه سر پاتې نه شو\n\nلارو څارلو دې د زړه د بـــــــــرمــــــه پــــرې ايستمه\nنور مې د سترګو په کڪــو کــــــې نظر پاتې نۀ شو\n\nاوس د کوټه کره تقديــــر په اثره ژونـــــــد کوومه\nپه تدبيرونو کې مې هغه هـــــــنر پـــــــاتــې نۀ شو\n\nزړۀ دې درز ونه کړو او سترګې دې نم ژنې نۀ شوې\nجوړ په سندرو کې مـــــې هغـــــــه اثر پاتې نۀ شو\n\nنۀ دې شور راوړو نه دې شور يـــوړو د ځـــــانه سره\nنن دې د سترګو د سوالونو نه شـــــر پـــاتې نۀ شو\n\nد جانان کور داسې په سترګو کې تصوير ګــــرځـووم\nعشقه قربان پــــــه زړۀ مې غم د سفر پاتې نۀ شو"},{"instruction":"ازار کړمه په زړه باندې هر چا له تانه بعده","input":"","output":"تېرې کوې په ما باندې دنیا له تانه بعده\n\nده ژوند د هنګامو معور مې ته وګرځیدلې\nمرګې ته مې زړه وشوه په رښتیا له تانه بده \n\nد کلي مازدیګر  وو پسرلي وو که اختر وو\nهر چا راسره وکړه ناروا له تانه بعده \n\nلالیه که د ښکلو کمې نه وو په دې ښار کښې\nمعلوم شو راته قدر ده وفا له تانه بعده\n\nدا زه چې په هر پل درته دعا کوم لالیه\nما ” درد “ ته کله غواړې څوک دعا له تانه بعده \n\nنـور بـه یـاره! زه څـه زړۀ کې ګرځومـه\nلـه مـودو چـې تـا زړۀ زړۀ کې ګرځومـه\n\nزه د ستا د خـولـې نـه هـغـه کيسه غـواړم\nچې له وختـه ئـې زه زړۀ کې ګرځومـه"},{"instruction":"زه د زړه پـه هـر يـو زخـم مـالـګې نـولم","input":"","output":"بــدل شوي كـاتـه زړۀ کـې ګرځومـه\n\nزړه مـې خـولې ته راختلى دى قسم دى\nزه به څو پورې خولۀ زړۀ کې ګرځومـه\n\nکـه مـوســـــم دســـــترګو پېژني ممتــازه\nبيا پوهېږي چې وره زړۀ کې ګرځومـه\n\nتـازه– تـازه   دغـه   ګـلـونـه   ښـه  دي\n زمـا پـه زړه کي  سـره  زخـمونـه ښـه دي\n\nنـن بـه دي بـيـا  تـصو يـر تـه ډېر   وژاړم \nو دي    ورېـږي  بـارانـونـه   ښـه    دي\n\nزه    در تـه  ګـورم  سـتـرګي  مـه   اړوه\nزه    يـادوم    دا    کـتـابـونـه   ښـه  دي\n\nداسي  چي   ژر بـاور   پـر  ښـکـلـو  کوي\nدغسي مات، مـات  زموږ  زړونـه  ښـه  دي"},{"instruction":"\"زهيره\"  مـه  بـاسـه  لـه  زړه   دا   اغـزي","input":"","output":"ښـه  دي پـه  زړه کي  ارمانونـه ښـه دي\n\nژوند بـې ښكلا ، بـې لـه جـانـان څنګه وي\nپه توره شپه کې قبرستان څنګه وي\n\nولــې بـه نـه وي پـه دې زمکـه ښــکلي\nبغيـر لـه سـتورو پـه اسمان څنګـه وي\n\nچې پکې ګټـه ده بـائيلات د زړونـو\nخــدايا ! د مينې بـه تـاوان څنګـه وي\n\nچې روح کې مينه ، زړۀ کې درد نه لـري\nداســې ســړى ، داسـې انسـان څنګـه وي\n\nهــرې خطـا تـه يي جـواز لټوې\nممتـازه! څـوک پـه سـړي ګران څنګه وي"},{"instruction":"که هر څو دى زاره چـاودى تـاواني کار","input":"","output":"خود مينـې نـه بـل کـوم دى ضروري کار\n\nلکه ما چې ځان سپارلى دى خـپـل زړۀ تـه\nداسـې کـلـه څـوک سـپـاري پــه لــېوني کار\n\nخداى به خپل صفت په خپل تخلیق کې ګوري\nچې سړي ته يې ايسـار کـړو د سړي کار\n\nتاتـه ګـرم يـم خـو مـزدور يمـه مجـبـور يـم\nستا د برخې شپې او ورځې رانـه خـوري کار\n\nچې هیڅ کار پـه دنیـا نـه لـري ممتـازه\nهغه خلق خو په هر څه کې لـري كار\n\n‏مونږه زنګوه را زنګوه د خداى دپاره\nيار دا سترګې مړې دې اړوه را اړوه"},{"instruction":"‏مونږه زنګوه را زنګوه د خداى دپاره","input":"","output":"يار دا سترګې مړې دې اړوه را اړوه\n\nمونږه پښتانه يو په موږ پوهه ده حرامه \nژونده حادثې دې اړوه را اړوه \n\nښکليه هنرمنده دلته ذوق ده شهيد شوى\nځان ته زمزمې دې اړوه را اړوه \n\nزه ممتازه ښکلو ته غزلې خوښوه\nخپلې کتابچې دې اړوه را اړوه\n\nده لیونې غنی ده انځور سومره له کماله ډک ده...\nده دي اهميت به ده قربان ننګیال سه واورو...\n\nملک د پښتو دى د خلې ست خو په کوڅو کښې کوه.\nزمونږ برخه هم دي خپلو اننګو کښې کوه.....\n\nپه وطن قرض دى دنيا راپورې مه خندوه....\nچرته پيوند نيم خو ظالمه په جامو کښې کوه.\n\nنر يم چې ساه زما نه اوځي اوځي وخت به لګي.\nلږه دمه قدرې زما په قتليدو کښې کوه..."},{"instruction":"د سړي زړه خوري د بربرو ليونې به دي کي.","input":"","output":"اواز دي ښکلې دى خو صبر په ټپو کښې کوه..\n\nمکه خو نه ده چې ټول ژوند دي عربى کښې اوشي.\nدا پيښور دى دلته مونځ هم په پښتو کښې کوه.\n\nخلق ناپوهه دي څه شر فساد به جوړ کي ترينه.\nملا ته وايه ډير احتياط په مسئلو کښې کوه .\n\nد کلي هر سړې شکي دى اوس پټيږي راته.\nبس که څه سوال جواب دي وي نو په تمبو کښې کوه.\n\nزړه د هغه هم ډک دى ډير به درسره اوژاړي.\nد خپل منظر سره خبري په سلګو کښې کوه."},{"instruction":"مازيګر چې نمر د غرونو پناه کيږي","input":"","output":"بې خودي مې د احساس نه چاپېريږي\n\nتنهايي مې په ساګانو کې ول ول شي\nارمانونه مې په ساندو کې بدل شي\nهر يو ګام د زندګۍ راته مقتل شي\n\nامیدونه چې مې رو په رو خورېږي\nبې خودي مې د احساس نه چاپېريږي\n\nټول خوبونه مې لېمو کې شي ټالونه\nشي ژوندون مې بې عنوانه حسرتونه\nد يقين سره مې مل شي ګمانونه\n\n\"لېونتوب\" مې لېونتوب ته حېرانېږي\nبې خودي مې د احساس نه چاپېريږي\n\nستا د خيال سره د خيال په نيلۍ ګرځم\nچورلکونه خورم په شان د سيلۍ ګرځم\nوارخطا د حادثو په بلۍ ګرځم"},{"instruction":"څو به داسې په اورونو کې لوغړېږي","input":"","output":"بې خودي مې د احساس نه چاپېريږي\n\nسرلښکر د خپـل لـښـكـر سـودا اونـه کـړي\nقهرمانــه! ســتا د سر ســــودا اونـه کـړي\n\nد ړنـدو حـالاتو جـبر دى، تنكـون دى\nسترګې خرڅ نه کړي نظرسـودا اونـه کـړي\n\nډېر زمونږ غوندې اكـثـر بـازار کې اوسي\nډېر زمونږ غوندې اكـثـر سـودا اونـه کـړي\n\nكلـه مـا وې چـې پلورل يې عادت نـه دى\nما خو وېل چې دومره زر سـودا اونـه کـړي\n\nلكـه زر يې پـه ولـقـې کې شـوم ممتـازه\nاوس تر څـو بـه دا زرګـر سـودا اونـه کـړي"},{"instruction":"سترګې، خسـار خـانـدي ، باڼـه خـانـدي","input":"","output":"د تـا خـــــندا سره هـر څـه خانـــــدي\n\nزه دومــره لــوى لــوى نــه وايمـه\nولـې بـــه مـــا پــورې واړه خانـــــــدي\n\nهنر لرې چـې داسـې هــم اوخانــدي\nچې نه دې خوله او نه دې زړه خـانـدي\n\nكله څوک هره يوه پښتو کوي اوس څوک\nڅوک په چا څـه پـه تنـاره خـانـــدي\n\nد ژړغونـو خـلقـو مـيـــنـځ کــې اوسي\nممتـاز ګرم مـه بـوله کـه نـه خـانـدي"},{"instruction":"ژوندون دي او روان دي او روان ژړا ژړا","input":"","output":"خفګان دي اوخفګان دي اوخفګان ژړا ژړا\n\nزما اوستا دمينې داستان وګوره چې څه دی\nداستان دي او داستان دي يو داستان ژړا ژړا\n\nپه هجر باندې پروت يمه د هجر په لمبو کې\nهجران مې دي هجران دي په هجران ژړا ژړا\n\nوطن کې مو د ولږې او دفقر نظارې دي \nکابل دي که ننګرار په هر  افغان ژړا ژړا\n\nګلۍ اوښکې مې  لګي له ګرېوانه په لمن کې\n ګرېوان مې په دامان کوي ګيریان ژړا ژړا\n\nکه ناست يم که ولاړ يم راته خپور دغم ټغردي\nزمان پسې زمان مې هر زمان ژړا ژړا\n\nارام به دې زړه نشې علم ياره  په دنياکې \nلا وي به دې په ژوند تر قبرستان ژړا ژړا"},{"instruction":"چـي مسجد او منـدر دواړو نه رجيـــــــم شي","input":"","output":"خـوش نصيب دے ميکدے کښي به مقيم شي\n\nدا زمـونږ غلــــط فهمي که خـــــوش فهمي ده\nچي بي فهمـــــــه شي زمونږ لره فهــــــيم شي\n\nيتيم دا نه دے چي مور او پلار ٸي مـــــړ شي\nچي ضميــر د چا شي مـړ هغــه يتــــــيم شــي\n\nورځ په ورځ تيــاري د جهـــــل چي خـــوريږي\nزه حيــران يم چـي کــــوم حال به د تعليم شي\n\nستا غصي ستا التــــــفات باندي مـوقـوف دے\nکيف په مــا خور د رجا کلــه د بيــــــــم شي\n\nمحبـت اقـرار دے عشـق د تصديــق نـوم دے\nمـــودت په منزلت کښــي د تســــليم شــــي\n\nښکــلے تـل محتــاج د عشـــق د قلـــندر وي\nسکنـــدر که د ښکـلا د لـوٸي اقلــــــيم شي"},{"instruction":"د زړه طــور به دي د حسـن جلـــوه ګــــاه شي","input":"","output":"ګه د تا عشــق هــم کــامل لکه کلــــــــيم شي \n\nتصوړ د دوٸي ختــم کـــــــره بهلــــــــــــــولـــه\nوحدت خپـل کړه چـي دي زړه عـرش عظيم شي \n\nزورور پــورې كمــــــزوري خلــق اوسي\nد خـوني كمـر پـه ســوري خـلـق اوسي\n\nځان ته سيال لـتـوه ګرځـه کـه دې وس وي\nدې دنيـا كـې پـه هـر لـوري خـلـق اوسي\n\nښـايي يـو او بـل تـه سـپـيـن صـفـا مخونـه\nخـو ځــانونو تـه مخـتـوري خـلـق اوسي\n\nچې خپل ژوند ته يې په کار ده د بل ژبـه\nپه کتـاب کې لـكـه تـوري خـلـق اوسي\n\nزه ممتـازه! د اسمان غونـدې رنګــين يــم\nزما زړۀ کې ستوري ستوري خـلـق اوسي"},{"instruction":"چـې بـې غرضـه چـا پـوښـتـلـى نـه يـم","input":"","output":"جانانــه زه خـو زمــا كلـى نـه يـــم\n\nچې دې مجبـور کـړم چې مې اوغورځـوې\nسترګې دې ښــکـل کـرم هـغـه خلى نـه يـم\n\nزمــــــا دې سر اسمـان تـــه نـــه اورسي\nخو ستا په پښو کښــې ژړېــدلى نـه يـم\n\nراشـه دهـوكـه مـې کـړه او تبـر مـې بـاسـه\nله ډېره وختــه تبــــروتلى نــه يــم\n\nممتـازه ! نــه دې ګـوري ماتـه پـه شـا\nزړۀ بـه يې بـد شي پښـه نيـولى نـه يـم\n\nچې اظهـار تـه جوړومـه خپـلـه ژبـه\nمخکـې شـل ځلـه تـراشـمه خپلـه ژبـه\n\nپرېږده نـن ورسره زه بـې ژبــي كـېږم\nپرېږده نــــــن وريادومــه خپـلـه ژبـه"},{"instruction":"ســتا د ظلــم نــه پـــردې پورتـه كـومـه","input":"","output":"ســتا لــه زوره ټکومــه خپلـه ژبـه\n\nرا په زړه دي چې مې څـه درتـه ويـل خـو!\nخپـلـې خـولې کې لټومـه خپـلـه ژبـه\n\nچې د چا په سر خـولـې خـولې يمـه ممتـازه\nهغـه چـا سره پالمــه خپلـه ژبـه\n\nهغه نشه چه د ځـــــــــوانی ختمه شوه\nلاړه  مـــزه  د زندګـــي  ختمه  شــــوه\n\nتا چــــــه دا مست نظــــر لۀ ما واړه وۀ\nمسته جـــــذبه مې د مستی ختمه شوه\n\nستا خونړو سترګو که مړ کړم پۀ جوند.\nښه شوه خدشه مې د مرګی ختمه شوه\n\nګل رنګه یاره چه محفل ته راغـلـــې\nرنګینی راغله بی رنګـــی ختمه شوه"},{"instruction":"تا چـــه د زلفــــــــــو په زنځیر اوتړو","input":"","output":"روغ شو آسره  د لیونــی ختمه شوه\n\nد جاهلانــــــو شور به هله تهم شی\nکه د داناؤ خامـــــوشی ختمه شوه\n\nبیا به پۀ ټول جهان هغسې راج کړي\nد پښتنو کـــه  بدنیتــی  ختمه  شوه..\n\nطمع او خوف بنده کړی خلاص له اخلاص.\nځــکه بی لــــــوثه بندګی  ختمه  شـــوه\n\nستا توجــــــو مې چه  حاصله نه کړه\nبس حـــوصله زما بیخی ختمه شوه\n\nغم دې چه راغې بیا د یو نه دوه شول.\nبیا مې خــــوندناکه تنهائی ختمه شوه\n\nخون در بخښم ما پخپل لاس ختم کړه\nکه دا خون خـــواره جدائی ختمه شوه"},{"instruction":"رقیبه ختم به شی خـــوند ده مینې","input":"","output":"ستا او زمــا که دوشمنی ختمه شوه.\n\nتا چه راپورته کړې خــــــمارې سترګې\nساقـــــی زما بس تشنګی  ختمه شوه\n\nګِن کړه تار تار کچکول ټوټې ټوټې کړه\nبهلـــــوله مرګ دې ملنګی  ختمه شوه\n\nله هدایت به شو محـــــروم بهلوله\nکه سهاره مــــو د مهدی ختمه شوه"},{"instruction":"ګل لـكـه پـه بـاد د سـحر اوسپړي","input":"","output":"شوق مې قصـه سـتا د نظـر اوسپړي\n\nجار يې له فرهاد، فرهـاد يـادونو شـم\nراشي د چوپتیـا راتـه غـر اوسپړي\n\nڅه خو يې خبرې دي خـوږې خوږې\nڅـه نـازكـه خـولـه پـه هـنر اوسپړي\n\nسـتا د لـېونـي خـبرې څـه دي خـو!\nخولـه لـكـه ورغلى پـرهـر اوسپړي\n\nزړونـه خـو ممتـازه دي اوده پراتــه\nراشي سـحـر سـترګې د سر اوسپړي\n\nځه ځواني لاړه ستا د زلفو په ول نه وايمه\nخو د حالاتو په نخرو به غزل نه وايمه\n\nهره ښکلا د وخت هوا لکه خسڼي يوړه\nتش د ريدي د سرو ګلونو د ټل نه وايمه"},{"instruction":"بس دا يو شی زما د فن د جوارۍ ګټه ده","input":"","output":"چې زۀ سندرې د ژوندون په چل ول نه وايمه\n\nما ته تمغه د بادرۍ تړي خو شرط يې دا دی \nچې به د دې خاورې اتل ته اتل نه وايمه\n\nما او حالاتو نن په دې دعا د خېر وکړله\nساز ته به ساز وايم خو غل ته به غل نه وايمه\n \n\nد حالاتو په کارګل کې کـه ايـسـار يـم\nخود حسـن د کشمير دې دعويـدار يـم\n\nاوس مې هم د وره په کـخ پـسـې مـخ اوړي\nڅنګه راغلـې چـې لا زه په انتظـار يـم \n\nښه شوه تېرويســتم سـاده سـاده مخونـو\nزما طمع كېده ځـان تـه چـې هوښيار يـم\n\nد ښايسـت د تـنـدې دغـه يـو عـلاج ؤ\nسترګې سترګې شـوم ولاړ په هـره لار يـم"},{"instruction":"تبــرو پېښـو او خـبـرو پـسـې زړه خـورم","input":"","output":"زه اكـثـر کـنډو کـپرو پـسـې زړه خـورم\n\nزرپرست نـه يـمـه سـترګو نه دې جـار شـم\nخو په دغـه ملغلـرو پـسـې زړه خـورم\n\nیا خو دا ده چې مـلـګـري زمـا زړه خـوري\nیا خو دا ده چې ملګرو پسې زړه خـورم\n\nزه په ویـر بـانـدې لـه تـانـه ښــه پـوهېږم\nزۀ خـبـر يـې پـه سـندرو پسې زړه خـورم\n\nاول سـتـا خـــبرې وكـرم بـيـا خـفـه شـم\nزه ممتـاز يـم پـه شـکرو پسې زړه خـورم\n\nکه زه نه وای تا به ځان لره بلل څوک\nپه پالنگ به دې دا هسې درختل څوک"},{"instruction":"چې پالنگ ته یې په مینه وربللې","input":"","output":"د خانۍ په دود به ولي ورختلې\n\nعشق مشرب د رستم نه دی، د مجنون دی\nدې په تله د مجنون باندې تللې\n\nچې ککره دې د عشق په اور گیا شوه\nبیا دې ولې نامحرمو ته ویلې؟\n\nکه په ټول جهان کې یو ته نارینه وای\nکه عاشق نه وای هرگز یې نه منلې\n\nعشق مغل نه دی چې توره ورته کاږې\nبې له تورې او تلواره به ورتللې\n\nمینه لوبه د تسلیم ده، بل څه نه ده\nسره پالنگ ته دې کږه کړه ولې خولې\n\nچېرې عشق، چېرې لوخړې د جنگونو\nچېرې موج د حماسو، چېرې غزلې"},{"instruction":"چېرې ناز د ښاپېرو په عاشقانو","input":"","output":"چېرې جنگ د سرنوشت او د مرچلې\n\nچېرې مټې تاوول له ښکلو نجونو\nچېرې ځغاستې د سرتېرو ډلې ډلې\n\nچېرې چیغې د سپرو د مرگ په رغولي\nچېرې خوله په خوله د مستې نازولې\n\nچېرې لوبې د تیغونو په سرونو\nچېرې خوب په سپینو لېچو د آغلې\n\nپه طغیان د حماسو کې را په یاد شوې\nسر اخیستې د لایق عشقي غزلې\n\nکه د عشق معراج ته درومې لویی مه کړه\nد خانۍ غرور مهار کړه که ورتللې"},{"instruction":"داسې په سپک نظر رامه ګوره د ښار لالیه","input":"","output":"په تن جامې به مې زړي وي خو پليتي نه دي \n\nنه مې شــر نـــه مـــي فـســـاد خوښ دے \nزما د مينې ژوند آباد خوښ دے \n\nدادَ ګلونو د رنګونو وطن \nظالمه ولي دي برباد خوښ دے \n\nداســــروهــلــے بروھلے بچے \nدامن غيره کښې مې ښاد خوښ دے \n\nماله احساس د ژوندانه راکوي \nځکه می ستاد ميني ياد خوښ دے \n\nد خاورو کرد خوبه په سر لرمه \nچې مې ديار د کلي باد خوښ دے \n\nوخته دا زړۀ مې په چړو او څيره \nدلیونی چی می فریاد خوښ دے \n\nشوکته نه کومه وعدې د مينې \nژونـدلـــه غــمـونـو مـــی آزاد خوښ دے \n\nچې ستړی د زړۀ سترے مزدوری نه کور ته راشم \nمور مې په لاس ښځه مې لاسو کښې پولۍ لټوي"},{"instruction":"نه په سر اونه په زریم","input":"","output":"زۀ د مینې جوارگــريــم \n\nبس هم دا می سرمایه ده \nچې بدنــام پـه لــروبــريــم \n\nرحدونه چې ئې نيشته \nزه په داسې لارو سريم \n\nچې الوت ئې تر آسمان دے \nهغې فکر وزريم کروزریم \n\nد مالدارد مــانــــی لـري \nد غريب د کوڅې وريم \n \nدَرنا وروراکے يم  \nنه د جنګ او نه دشریم \n\nتيارې واړه رانه تختي \nخریکواله سپین سحریم"},{"instruction":"ځان به د تاریخ په آئينه کښې چرته نه مومي","input":"","output":"کومې زمانې چي زبر ولي قلمکار نه وي\n \nبس چی غریبۍ سره مخ شوې یو \nډېرې بې وسۍ سره مخ شوې یو \n\nهره يولحظه يې د غم ډکه ده \nداسي زندګۍ سره مخ شوې یو \n\nبته يې دګټې تاوان نه لګی \nداسـي جــوارۍ سره مخ شوې یو \n\nخـدایــه د وصال باران راوورې \nډېر د اوچ سالی سره مخ شوې یو \n\nفرق په کښي د غل او د سازنۀ کېږي \nدارنګې نړۍ سره مخ شوې یو \n\nويني ديو بل په لپو لپو څښي \nڅنگ مسلمانی سره مخ شوې یو"},{"instruction":"چي مي جانان خفه دے","input":"","output":"دا تول جهان خفه دے \n\nولـــې بـــه نـــه ژاړمه \nدَ زړۀ درمــــان خـــه دے \n\nچې قدردان دے زما \nهعه انسان خفه دے \n\nدعــا كوي مــلــګرو  \nکل خندان خفه دے \n\nزمــادَ زړه د كـــلي \nوړوکــې خــان خـفـه دے \n\nشوکته نه پوهیږم \nچې ولي ګران خفه دے"},{"instruction":"نه می بابا شته نه بې بې اختره","input":"","output":"ډېريم بې شوکه بې اسرې اختره \n\nستاد راتلو غږ چې به کله اوشو \nماله به يې جوړې کړې جامې اختره \n\nمونږه سره ډوډۍ په اور توده کــړه \nخـلــقــو ويشلې پراټې اختره \n\nهر چا خندا او خوشحالی کولی \nزه گرځېدم ښپــي ابـلـــه ښيي اختــره \n\nدې غـريبـي ورته ورپرې نه ښودم \nډېر ارماني ووم د ميلي اختره \n\nچا مې په سر لاس د شفقت کینبود \nووم په ژړا اوسترګې سرې اختره \n \nزۀ خريکوال د بې وسۍ غېږه کښې \nوکــرمـــه چاته آوازې اختره"},{"instruction":"نصيبه ستا له غېږې مـونـږه تماشې وړې دي","input":"","output":"مونږ چې په خپلو اوږو خپلې جنازې وړې دي \n\nخیال د محبت دې په زړګي کښي راولم \nدا ځلي دي کلي ته سپرلي کښې راولم \n\nستانه چی دښار رنگینی هبري شي \nنن دې د شړشمو په پټي کښې راولم \n\nمونږه مبلمانه د خدائے رحمت کنو \nولي درته کرښي بـــه تــنــدي كښي راولـــم \n \nولاړ به یو په سخته کښي يو بل سره \nدغه یو احساس په ګاونډي کښي راولم \n\nشاعریم قلمکاریم د قام سترګې یم شوكته \nشعور د بیداری به هر زلمي کښې راولم \n\nدَ ژوند د خلي نه به تپه د خوشحالۍ پورته شي \nد ظلم لاس که لږ د مينې د مرۍ پورته شي"},{"instruction":"د نفرتونو کرد نپولے نظرونه ښکاري","input":"","output":"زما د کلي جُونه څنګه په بلۍ پورته شي \n\nبیا به تازه شي سوې لوې لوغړن ګلونه \nکه يې د سره دا د اور توده سیلی پورته شي \n\nکلي په کلي چم په چم به تذکرې شروع شي \nزما چي کټ د جنازې ستا د ډولۍ پورته شي \n\nشوکته زور به د قلم هله ټوپك أومني \nچې دوطن دهره کوره ملالی پورته شي \n\nپه تن جامه فقیر او په زړۀ خان ووم په يو وخت کښې \nزۀ هم د چا د خوږ زړګي ارمان ووم په يو وخت کښې \n\nد فکر په تسبوؤ به مې ديار ذکر کولو \nچي قبد د تورو زلفو په زندان ووم په يو وخت کښې \n\nترنيمو نيمو شپوبه مې تصوير ته ژړېدله \nدومره په يو ښکلي باندې ګران ووم په يو وخت کښې \n\nدیار په یو دیدن به زه د سرو مال نه تېر شوم \nخدائے زده که په ګټه په تاوان ووم په يو وخت کښې"},{"instruction":"بد که زمانه راته را گوری ته خومه گوره","input":"","output":"يه پښتنې ستا خوزۀ جانان ووم په يو وخت کښې \n\nنن هغه مسیحا می په زخمونو شيندي مالكي \nشوکته چې د چا د زړۀ درمان ووم په يو وخت کښې \n\nداسې به يو کور داســـي يـــو چـــم نـــه وي \nجوړ چې په کښې ويـر نــه وي مـــاتــم نــه وي \n\nڅنګه به دمينې په معنی رسي \nلاس کښې چې کتاب نه وي قـلــم نـــه وي \n\nدلته تر هغې کلونه مه راوړه \nڅو چې د وحشت اورونــه تـم نـه وي \n\nدلته د زخمونو ماهران اوسي \nخو دلته کښې پر هر لره مرهم نه وي \n\nنه غواړو توده ډوډۍ سره ښه ده \nبس خوپه بې وسو دې ستم نه وي"},{"instruction":"ډېر ئې درهبــر پـــه نــامــه لـوت کــرمــــه","input":"","output":"نور دې د شين سترګي داكــــرم نـــــــه وي \n\nځه چې خريکواله هلته یو سو ژوند \nچرته چې دژوند سترګو کښې نم نه وي \n\nور که نامـــه دې شي د ښار د لباسي رنګونو \nپه ما د کلي خره پره لیونی گرانه ده \n\nیه کوم امید به مې نيول د زندګۍ لاسونه \nزرگیه هر چا راکول به دتګی لاسونه \n\nیارانو چاته به دا خپله بې وسي وايمه \nزما د کور خلق زما ردي په مرۍ لاسونه \n\nمونږ لوئے وړو به ورله هره شپه تکور ورکوو \nزما د پلار چې به زخمي کړل مزدوری لاسونه \n\nزه د هغي پښتني حق د چانه او غواړمه \nچې د پردي کور په کارونو کړي پولۍ لاسونه \n\nزه به د خپل کلي خانانو سره ځان ګاڼه کړم \nستاد بنګړونه خالي مه شه لېونۍ لاسونه"},{"instruction":"وئيل يې مادې وروڼه مړه کړي ستا د مينې په سر","input":"","output":"شوکته چاله به ور نه کړم په مرضی لاسونه \n\nزما دې واړه ژوند له کاره اوځي \nخو معاشرې نه دې بد کاره اوځي \n\nدير ارمانونه به په وینو سره کړي \nچې نفرتونــــه لـــــه دې ښاره اوځي\n\nدپاکې مينې هغه پاکې وعدې \nزما د زړه نه کـلـه یـــاره اوځي \n\nرنګ د ښائست يـې مخ کښې پاتې نه شي \nدچاغمونه چې د شماره اوځي \n\nد درد تپه چې نه کړي څه به کوي \nزره چی د هجر له گزاره اوځي \n\nزما قاتِل زما په کور کښې وسي \nخدائی زده چې څه به د دې لاره اوځي"},{"instruction":"د خريکوال د ژوند تصویر ته گوره","input":"","output":"چې د حالاتو د ناتاره اوځي \n\nنن مې د وصل په جامونو باندې څښل کړي دي \nکلونه پس مې د اشنا مخ ته کتل کړي دي \n\nخدائے خبر ولې په دې خلقو باندې اور پورې شو \nمونږ په زخمي زړونو یو بل سره خندل کړي دي \n\nماخودَ خپلي لبونی مینی اعزاز ګڼلی \nهغې له ما پسې ښېري او که کنځل کړي دي \n\nزما دزړه زخمونو بيا هغه دې خُلې پرانيستې \nدا چا د مینې د تارونو مې چېړل کړي دي \n\nهغه محلت هغه کوڅې له مانه نه هیرېږي \nهلته کښي ما په خپلو اوښکو لمببدل کړي دي \n\nپه نوم د خپلود نامې نه مې اوس يره کېږي \nما سره څومره چې بد کړي دي نو خپل کړي دي"},{"instruction":"شوکته دا د وخت تيارې مو څه کولی نه شي","input":"","output":"مونی همیشه درڼاګانو په لار تلل کړي دي \n\nوينې چې د وينې بدخبرۍ ته غاړه ايښې ده \nځکه په صحرا می زندګۍ ته غاړه ایښي ده \n\nماته د نفرت دکلي کور خبرې مه کوه \nما خوبس دميني بنجارۍ ته غاړه ايښې ده \n\nته که ښکلی ئي کنه خو خدائے درمئین کرے یم \nستا په قد قامت می شاعری ته غاړه ایښي ده \n\nما خووئيل چې زه به له حالاتو خودکشي کوم \nاوس مې ستا په څنګ کښی زندگی ته غاړه ایښې ده \n\nزه د کلي خان وومه خو ستا مینې ملنګ کړمه \nځکه می خانی کښي ملنګی ته غاړه ایښي ده \n\nسرو مال به دواړه په کښي بائیلمه پوهیرمه \nبیا می هم جانانه ستا یاری ته غاړه ایښي ده"},{"instruction":"زۀ شوکت د ښار د لباسي ښکلوؤ پروانۀ کړم","input":"","output":"ما خوبس دكلي لېونۍ ته غاړه ايښې ده \n\nوعدي د خپلي ميني ماتوه راځه \nمالګی په زخمونو می شینده راځه \n\nچا دې وايــه مــانـه زړه تور کړے دے \nمـــاتــه يــې راوښـایــه کـو څــه راځه  \n\nهسي نه دنیا دے د نظره کري \nماله چې راځې په نیمه شپه راځه \n\nما درته په لار زړۀ غورولے دے \nمستې قدمونه پرې ارده را ځه \n\nمامي مورته ټوله قیصه کړې ده \nکرانه خریـکـوالـه اوس ډاډه راځه"},{"instruction":"دا مو په څه ګناه خطا وژني","input":"","output":"چې کله تا او کله ما وژني \n\nچاته د دې ظـلـم فــريــاد وکړمه \nپرون مي رور نن مې بابا وژني \n\nپه چایقین په چا باور ولرم \nما چې د خپلـو پــه صــلا وژني \n\nدا خو انسان اډو کيدلی نه شي \nچې مې په کور کښې د مولا وژني \n\nهغه لاســونــه دې په اور اوسوزي \nچې د ګلانو پرې ښکلا وژني \n\nشوکته کله به مون شان پېژنو \nدغه یوفکر مې بيا بيا وژني \n\nستا په لوري مي نظر دے مره راشه \nسبا کلي کښې اختر د مړه راشه"},{"instruction":"لوئے واړه د خوشحــالـي سـنـدري وائي","input":"","output":"څومره ښکلی مازیګر د مره راشه \n\nد وصال دمر همونو پټی راوړه \nدريسي مي زړه پر هر د مره راشه \n\nهسې نه چې مې غـمــونــه لـبـوني کړي \nپه ماشوے ئي اثر دے مــره راشه \n\nد غماز جادوګري مو جُدانۀ کړئ \nشروع کړے ئی منتر دے مره راشه \n\nستالیده مې بس ارمان دے خریکوآله \nخلاص مې پرېښے د زړه ور دے مړه راشه \n\nماته له درست جهانه گران دی زما کلے \nهم مي روح او هم مې ځان د زما کلے \n\nشنه فصلونه يې پټو کښې رقص ثاني کړي \nد ګلونو د رنګونو گلستان دے زما کلے"},{"instruction":"د کابل او د خیالي د سيند تر مينځه","input":"","output":"په غبرتي زلمو ودان دے زما کلے \n\nپه پینځه اویا کلوز آباده دو آوه ده \nخود همه کلوؤ سلطان دے زما کلے \n\nمیلمه دوسته غريب دوسته په کښې وسي \nپه پښتو باندې قربان دے زما کلے \n\nدا تور داغ د دشمنوؤ دې ترېنه ورك شي \nخریکواله د مودو نه په ارمان دے زما کلے"},{"instruction":"چې په کښې ستا د مخ لیده نه کېـږي","input":"","output":"هغې محلت ته رانــه تــلــه نه کېږي \n\nزۀ په کښې وينم دَ خپل مرگ عکسونه \nخوستادمینې نه مې زړه نه کېږي \n\nشوکې ډاکې او بې ګناه قتــلــونـــــه \nوايه په دې وطن کښې څه نه کېږي \n\nچي زړۀ کښي نۀ لری احساس دميني \nزمانه هلته ژوندانه نه کبری \n\nحال دشوکت چي تـرجـانـانـه يــوســي \nریباره دومره در نه ښه نه کیږی \n\nښه ده په خُـلـــه چې دې پـــغـور نشتۀ \nاوس مې په زړه کښې هغه زور نشته \n\nځان سره يې غــلــے آئیــنـــه کښې اووے \nمیخانه شته دے خو میخور نشته"},{"instruction":"مائي دپلارنه چي رشته غوښتله","input":"","output":"وئيل يي مړه ستاسو کور نشته \n\nښكاري وحشت له زړونو تلے نہ دے \nداچي حجره کښي ټنگ ټکور نشته \n\nهر څوك تړي د ګناهونو ګيډۍ \nچا سره غم اډو د کور نشته \n \nتلم خریکوال به خامخاله کلي \nچې پکښي ستاد بنگرو شور نشته \n\nچې راته ګورې د هر خوانه سوزي \nدا خلق ولي ستا او زمانه سوزي \n\nلاس يې زما د لاسه زر راښکوو \nوې په تناره ډوډۍ له مــانــه سـوزي \n\nاوس مې د خپلو څکه يره کېږي \nجونکړه اکثر خپلي گياه نه سوزي"},{"instruction":"ځير دے زما وجود دي ټول اوسوزي","input":"","output":"خو د وطـن مــــي دې ښکلا نه سوزي \n\nكه د ملك او ملا خُـــلــــي بـــنــدې شي \nهلته هم ه دلتـــه بـــــــه دانــــــه ســــوزي \n\nشوکته تا چې زما خوا کښې وینی \nڅنګه به او وایه دنیا نه سوزی \n\nكُلې چې ستا دَ خياله أووتمه \nلاړم د ژوند د جاله أووتمه \n \nزما ارمان زما قاتل اوختو \nبس دے فالي د فاله او وتمه \n\nسوې آهــونــه او د زړه دردونه \nښه شوه ددې جنجاله او وتمه \n\nد محبت کلي ته څه لاړمه \nچي د سیالو د سیاله اووتمه"},{"instruction":"چې هر نظر مې دلیدو ترے وو","input":"","output":"اوس د هغــي كـمـالــه اووتــمـه \n \nشوکته کور ته به دیدن درورم \nکه د سختو د حاله اووتـمه \n \nچې مشال د چا د مينې په کښې بل دے \nدا د خاورو ختمو کور راتــــــه مـحـل دے \n\nبې له یاره دبل چا خبرې نه اوري \nپه زړګي باندي مي شوے دا څه چل دے \n\nما يې خاورې رانجه کړي دي د سترګو \nګرانه یاره چي دې ایښی چرته پل دے \n\nهغې وئیل دنيمو شپو گرځیده پریږده \nد اعتبار زمانه نه ده وخت بدل دے \n\nپه پردي لاسونو مار وژل ښه نه دي \nدهوښيارو خلقو شوے دا متل دے"},{"instruction":"ښه په وينو ئې سنګهار کړه خریـکـواله","input":"","output":"دريبار په خله يي غوښتي ستا غزل دے \n \nما چي لیدل هغه خوبونه ټول دروغ اوختل \nدَ چا وعدې او قسمونه ټول دروغ اوختل \n\nزرگیه تا به جوړول چي تل د خیال په زمکه \nهغه مانی او محلونه تول دروغ اوختل \n\nنه پرې زۀ گران شوم نه زما شو جانان \nدَمُلا ساخت او تـعــویــونــه تــول دروغ او ختــل \n\nمونږه پرې هسې د یو بل نه ګرېوانونه اوشلول \nهغه د خان کاکا باغونه تول دروغ اوختل \n\nريباره تا چی به راوړل دلبوني د لوري \nهغه سوالونه جوابونه ټول دروغ اوختل \n\nشوكته تا چې له ډېر نازه ګرځول په جېب کښي \nهغه رومال هغه خطونه ټول دروغ اوختل"},{"instruction":"مات شوي تير له په کوټه کښې زمونږ ستنه نه وه","input":"","output":"زمونږ په ټول کلي کښې مونږ د پاره ونه نه وه \n\nما به دګوړې دَ چکۍ سره ډوډۍ خوړله \nدومره غریب ووم چی قمیص ته ميلمنه نه وه \n\nزما نصيب كښي جوړي ليك د راحتونونه وو \nګنې دزړۀ شيشه مې هیچاته خيرنه نه وه \n\nډېر که د موردَ جُدائی درد نــولـے یـم خـو \nخوشحال په دے يـمــه لـه مـا چـري غمجنه نه وه \n\nهغه دظلم د وحشت دور مــې نــه هـــريـږي \nچي د چا سر نه وو د چا په تن څرمنه نه وه \n\nچې را په غاړه وه سهرا د بې وسۍ شوکته \nد چا په خله زماد حال اډو پوښتنه نه وه \n\nستاد ميني یو نظر ته لارکښي ناست يم \nترے ترے سمندر ته لارکښي ناست یم"},{"instruction":"که دي زړۀ راباندي خوک شو راله راشه","input":"","output":"ستاد کلي هغه سرته لار کښې ناست يم \n\nپردے کلے پردے چم پردي مخونه \nکوم ویردزړه پر هر ته لار کښې ناست يم \n\nپه لیدو چي ئي ناروغـــــه زړه رغـيــــږي \nبختور ښکلي بشر ته لار کښې ناست يم \n\nپښتانه چې ټول یو موټی کړی شوکته \nبس يو دارنګې رهبر ته لارکښې ناست يم \n\nدَ درد او د اهونو سلسله ده نیمه شپه ده \nزړه راته سپړلې ستا قیصه ده نیمه شپه ده \n\nد چا په اوږه سر کېږدمه چاله آواز ورکړم \nزما د ارمانونو جنازه ده نیمه شپه ده \n\nغمونو د اشنا مي ذهن داسي منتشر كړو \nخطا رانه دَ خپل کاله کوڅه ده نیمه شپه ده"},{"instruction":"يوزۀ يو تنهائي بل مې ارمان په وینو سور دے","input":"","output":"ژوندون زما څه داسې تماشه ده نیمه شپه ده \n\nزما بي غمه ياره څه بې غمه کټ کښې پروت يې \nبه راغلې په شوکت د غم شېبه ده نیمه شپه ده \n\nراجوړ په کښې موسم څه لېونی دے کلې راشه \nراغلی زمونږ کلي ته سپرلے دے کلې راشه \n\nته ورته د زلفو نه کمڅۍ په مینه جوړې کړه \nساتلے درله ګل مي صحرانے دے گلې راشه \n\nخوند کړي د غنمو په پټو کښي زېر ګلونه \nپه پاڼویی شبنم دانے دانے دے گلی راشه \n\nیوزۀ په کښی بی څوکه بی جانانه یم جانانه \nنور څنگ کښی د هر چا سره لالے دے گلی راشه \n\nراشه چی ګلونه د سپرلي يو بل له ورکړو \nپه زړه می دا ارمان د زمانے دے گلی راشه"},{"instruction":"جولۍ يې د ګلونو ډکه کړې لار كښې ناست دے","input":"","output":"شوکت خوستاد مینی لہونے دے گلې راشه \n\nدا طبیبان پرې واړه نه پوهيږي \nجانان په رنځ زما د زړه پوهيږي \n\nچې دزړۀ کور ئې له هوسه ډك وي \nهغوي په پاکه مینه څه پوهیږي \n\nبس دے بیانه درځم آشنا کلي ته \nما باندې هلته لوئے وارۀ پوهيږي \n\nنپوس ترې وکړه چې يقين دې وشي \nد درد په اوښکو مې لېمه پوهيږي \n\nشوکته غر په خلۂ کولے نۂ شو \nخپلو کښې زړونه زمونږ ښه پوهيږي"},{"instruction":"چي مــــې لاسونو کښې دنيـــا نشـتـه","input":"","output":"راسره مینـه دَهیچا نشته \n\nراڅه چې بېرته د غم کورته زغلو \nزمونږ په برخو کښې خندا نشته \n\nزما په خوک چی به ئي زړۀ خوګیدو  \nنن مې هغه بي بي بابا نشته \n \nزه به د کلي پسرلي څه کړمه \nچې پکښي سترګي کلي ستا نشته \n\nڅنګه به روغ شـمـــه شـوکـتـــه وایـــه \nچي مي د خوگ زړۀ مسیحا نشته \n \nهغه چئ اشنا ليونے شوے ووم \nتا پسې والله لیونے شوے ووم \n\nپس دے بیا د مینې سُودانه کومه \nزۀ په دے سودا لیونے شوے ووم"},{"instruction":"تا راله ساختـونـه تعویذونه کول","input":"","output":"يــاد دې شي مُلا لہونے شوے ووم \n\nبيادَ جُدائــــي خبــــري مـــــــة كـــوه \nوومه چې جُدا لیونے شوے ووم \n\nمور به مې خفه دلگیره ناسته وه \nکړه به يې ژړا لبونے شوے ووم \n\nټوله شپه مې ستا تصویر ته تېره کړه  \nغم کښې دې بېگاه لیونے شوے ووم \n\nکلي نه شوکته خلقو ویستی ووم \nپروت ووم په صحرا لہونے شوے ووم \n\nماویل که مانه لېونۍ شرمیږي \nپوهې شوم زما په غریبی شرمیږي \n\nچې په کښې نه وي د دولت رنــګــونــه \nښکلي په داسې زندګۍ شرميږي"},{"instruction":"څه وکړمه وس چې مې د زرو نشته","input":"","output":"جانان دزینړو په نتکۍ شرميږي \n\nماته مې پلار وئيل چې خوار به وسي \nبچے چي څوك په مزدوري شرميږي \n\nکچکول په غاړه ستا کوڅه کښې ښه یم \nکله ملنګ په ملنګۍ شرميږي \n\nخُله يې رالـه راکړه د حجاب دنـنــه \nشوکته دومره لــبــونــی شرمیږي \n\nزه پــــه کــوم ظــلــم د دوران وژاړم \nستالوپته که خپل ګریوان وژاړم \n\nچې ډېر مې اوز بيخي د زړه دردونه \nلاړ شم کوڅه کښې د جانان وژاړم \n\nلږ خو مې پرېږدې د دنيـــا غــمــونــو \nچي په مزار د خپل ارمان وژاړم"},{"instruction":"خپل راته ښائي د پردو مخونه","input":"","output":"چاته دا خپل نصیب ویران و ژاړم \n\nدي خونړي غوندي ماحول کښي د ژوند \nیاره تا وژاړم که ځان وژاړم \n\nشوکته نه لري چي زړۀ کښي رحم \nپه حال د داسې مسلمان وژاړم \n\nتا خوبه ای درده څه پر هر غیره کښې اونیسی \nمونږه لبوني به کوم بشر غېږه کښې اونيسي \n\nسترګې به ئې پټې کړم په بدو څه به نه وایم \nلي که مي د میني د نظر غیږه کښي اونيسي \n\nکله چې ترې خله ملګرو او غواړم په مینه زه \nوائي درنه لاړمه څادر غيره کښي اونيسي \n\nزۀ پرې یو زره چي خپل ارمان له سترگی توری کرم \nبيا مې دې د هجر مازيګر غېږه کښې اونيسي"},{"instruction":"هیڅ کله به مره شوکته نشی د حیا شمعي","input":"","output":"فکر که دا خلق د محشر غېږه کښې اونيسي \n\nدَ چا شل وو د چا سل وو رنگونه آئینه کنی \nوختونو راته اوښودل مــخــونــه آئینه کښې \n\nو ظلم دَ داغونو نشانونه په کښي ښکاري \nبیامه کنده زرکیه پرهرونه آئینه کښي \n\nښائست دستم بیا جوړې بازار ښه گرم کرے \nپراته ريښې ريښي دي گربوانونه آئینه کښي \n\nدا دوه ورځي ژوندون تبرول هم را باندی گران شي \nچې اووينو د خپل پردو نیتونه آئينه کښې \n\nموني څه به د سپرلي د رنګينو سندري وايوو \nپه سرو وينو کښې وينو ارمانونه آئينه کښې"},{"instruction":"دا خپل زخمي زخمي احساس به ژاړو خريکواله","input":"","output":"دوران راله راوړې دی دردونه آئینه کښي \n\nخه په خندا خندا مې زړه له د غم شپه ورکوي \nخلق مي ميني له رنګونه عجیبه ورکوي \n\nموني په زخمي لاسونو وینځو د تهمت داغونه \nخلي دي چي يو بل له زمونږ د عشق قيصه وركوي \n\nلاسونه يې پورته کړل زما په روحيې او بخښله \nرقيب له خُله جانان زما په جنازه ورکوي \n\nبيا مي دزړۀ چنې ورغلی دی هغې کاله ته \nخدائے خبر څه به چې جانان په وظیفه ورکوي \n\nچرې به اووائي رښتيا د دې کــو څــې بــادونـــه \nترڅو به زړه له د دروغو تـسـلـه ورکوي \n\nدَ د زړه پر هر په کښې شوکته هم ګنډلی نه شو \nوخت می نظر له آئینه ټوټه ټوټه ورکوي"},{"instruction":"مونږه په ویر او په ماتم خپلې ښادې کړي دي","input":"","output":"دوران همیش لوبې زمونږ په زندګې کړي دي \n\nملګرو د لارې کوڅې د هېرولو نه دي \nدلته زما ارمان وړې وړې سلګی کړي دي \n\nزماشلیدلی گریوان هم وختونه نه معاف کوي \nما او زرګي ورته بلها ملت زاري کړي دي \n\nلرګي په لاس د کلي خلق راغونډ شوي دي بيا \nدزره بلبل می دوه ټپي څه لـبــونــي کړي دي \n\nزارۀ کتبوی کښی چی کرلي وو تا په خپلي بلی \nهغه اوچ شوي را مبيل بيا تازه غوټي كړي دي \n\nدي پېرزونې له د ژوند کومه نامه ورکړمه \nشوکته مونږه په ځوانۍ کښې هم پيرني کړي دي"},{"instruction":"يا سوزیدو له ئې زما مړۀ تنورونه سره کړل","input":"","output":"دكلي خلقـو زمـونــي مـيـنـي لـه اورونه سره كړل \n\nزما لاسونو له نکریزې ستا په ښار کښې نه وې \nپه خپلو وينو مې اشنا ځکه لاسونه سره کړل \n\nڅومره ارزانې شوې زړګيه د بې وسو وينې \nچي ظالمانو پرې د خپل کور دېوالونه سره کړل \n\nيوڅو پېسو باندې خرڅيږي ستا په ښار کښي مينه \nزمونږ د کلي لېونو پرې ګرېوانونه سره کړل \n\nزمونږ په برخه کښې دهشتونه او ازغي به وي نو \nګنې سپرلي خو ډېر پیکه پیکه ګلونه سره کړل \n\nپه سمندر کښې مې ژوندون دې خو بس تږې تږې \nسرته مې يار ايښې زنګون دے خو بس تږې تږې"},{"instruction":"دا چاوئیل چی د الفت په لار سخا نشته دے","input":"","output":"مونږ له راکړې ئې جنون دے خو بس تږې تږې \n\nپښتو مني، غيرت مني خو محبت نه مني \nزمونږ د کلي دا قانون دے خو بس تږې تږې \n\nد ژوند په لاره کښې د مينې مشال بل ساتمه \nمل په تیارو کښي مي بېلتون دے خو بس تږې تږې \n\nستا په لټون کښې يم روان د ګړنګونو خُلې ته \nپروت په نصيب کښې مې کړون دے خو بس تږې تږې \n\nمونږه هم پېژني د وصل ليوني وختونه \nزمونږ د مینې لوئے مضمون دے خو بس تږې تږي \n\nشوکته حُسن ته چې ګورم داشـنــا پـه رخسار \nشين خال ئې زنه کښې درون دے خو بس تږې تږې \n\nدلته څوك نه مني د ميني محبت خبري \nواعظه مه راوړه دي چم ته د الفت خبري"},{"instruction":"مونږه د مينې په ګناه کښې زندګي موندې ده","input":"","output":"شیخه کوه ته د دوزخ او د جنت خبرې \n\nمونږه دمينې د کعبې پــه طـرف نـیـت تړلې \nزمونږه نه لګي د شر او د نفرت خبري \n\nاوس د بلې سر له مې نه راځي جانان ملګرو \nخداي خبر څوک ورته کوي د شرارت خبري \n\nپه کور دننه د پردو غوندې ژوندون تېره وو \nخلق دي نه کوي زمونږه په قسمت خبرې \n\nشوکته چرته چې سپرلے د محبت را درومي \nراته کوه د هغه کلي د محلت خبري \n\nخوښ د دنيا چې په نظر نه شو مونږ \nبیادیو بله هیڅ خبر نه شو مونر"},{"instruction":"داسې تـالـه کړو د وختونو سیلو","input":"","output":"چې مخامخ په يو ډګر نه شو مونږ \n\nستابي رخـــې داسې كـــانــې کړي دي \nپوهې په سحر او مازیګر نه شو موني \n\nبه تیار فصل موکلی شوې ده \nملګرو سیال به په اخترنه شو مونر \n\nراسره ښپو کښي شو ازغي ملګري \nچې په گلشن کښې همسفر نه شو مونږ \n\nشوکته وی چې ويني ويني حالات \nچرته يو ځائے به په ګودر نه شو مون \n\nپه وېر ژړا مو ماښامي تيريږي \nڅه غم لړلي زندگي تيريږي \n\nبي غــمــه یـاره تاته څه پته ده \nڅومره مې سختي پۀ زړګي تيريږي"},{"instruction":"ستاد ښار خلق يې په کــانـړو ولي","input":"","output":"ستاپه محلت چې لېوني تيريږي \n\nغوتي دارمان مي سترګي نه پرانیځي \nګنې بې شمېره پسرلي تيريږي \n\nد خپل نصيب په بې وسو وژاړم \nراباندي خپل پردي پردي تيريږي \n\nشوکته خوند د هغه ژوند به څه وی \nچي بي له ميني بي لالي تيريږی چې بې \n\nجانانه تا چې په لوظونو خاورې واړولې \nماهم په خپلو ارمـانـونـو خاورې واړولې \n\nورځ په محشر به دے غمازه د ګرېوانه نیسم \nتامي د ژونـد پـه امـبـدونـو خاورې واړولې \n\nمايې دښپو خاپونه هم یو تبرك ګنړلو \nناترسه بادیې په خاپونو خاورې واړولې"},{"instruction":"ما وئيل يُوبه سم ګلونه د اشنا زلفو له","input":"","output":"سپیره خزان په سرو ګلونو خاورې واړولې \n\nما به لیدل د یارد غېر خواږه خواږۀ خوبونه \nبیلتون ظالم مي په خوبونو خاورې واړولي \n\nزۀ خريکوال د خپلې لارې نه بې لارې نۀ شوم \nدوران که ډېر مې په خيالونو خاورې واړولې \n\nداستړی ژوند مې دمه نه شود جهان په زمکه \nبي څوکه ناست يمه يواځې د ارمان په زمکه \n\nاوس هم زما د زړه په وینو تکه سره پرته ده \nوختونو داسې قتل کرے یم د جانان په زمکه \n\nظالم سماج به د ظلمونو نوره څومره انتها کوله \nستالوپټه ريښې ريښي زما ګریوان په زمکه"},{"instruction":"خود به قیصه د ژوندون نوره په تیارو تیروو","input":"","output":"مونږه چې شمعې بلولې د طوفان په زمکه \n\nشوکته هر چاپه لاسونو کښې خنجر نبولے \nپیدا مې نه کړلو زخمونو له درمان په زمکه \n\n\nوخته راځه چې سـره بـيـــاأوويــنــو  \nدوه ورځې ژوند دے چې اشـــــا أوويــنــو \n\nراشو د خپل ستړي ارمــان غـــږي له \nچرتــه مــئـيــن چـې پۀ خندا اووينو \n \nاوس هم چې ورشم ورته او ژاړمه \nچي هر ګودر تالا والا اووینو \n\nپورته کړو لاس ئې ښائستونو پسې \nچې ليوني تباتبا أووينو"},{"instruction":"زړۀ مې بې واکه په خندا شي کله","input":"","output":"چرته غريب چي په خندا اووینو \n\nدزړه زخمونه مې راټول غوندې شي \nاے خـریکـوالـه چې لږ تا اُووينو \n\nوګرځمه راشمه واپس تش اسويلـي راوړم \nیه زرگیه تاله زۀ د کومې ستا مستي راوړم \n\nدا په غم لړلي زندگي راباندې ګرانه شي \nداسې سوې لوې دیار غېږ له چې ځواني راوړم \n\nستا تهمت په غاړه په تمام کلي راتبر شمه \nبس خوستا کوڅي له دا سهراد ليوني راوړم \n\nبیایي د وصال په بهانه زړه غولوولی دے \nشم چرته مبروته یوه غبره سپيلني راوړم"},{"instruction":"رحیم به رانه شي په دې کانو کانو زړونو کښې","input":"","output":"زه که ورله ډېره خپله اوښکې زندګې راوړم \n\nستاد حسن غېږې لــه دنـيـا بـه دنـيـا راوړې خو \nزه به د پښتو نه درله ډکه غريبي راوړم \n\nنه پوهېر ویاره ستا د ښار ژبه بدله ده \nځکه زۀ شوکت په خپله ژبه خاموشي راوړم \n\nامید د رحم به اوس نور له کوم نـظـره کـړمه \nخپلو دیکه راکړه ګزاریې د کــمـره کـړمه \n\nد محبت د ژوند شباب یم په ښائست پایمه \nلکه مجنون خلقوبې کوره د خپل دره کرمه \n\nځکه خو امن راولم چې امن غواړم مُدام \nوایم چې دا خاوره به پاکه د هر شره کړمه \n\nزړګي ته وايم دَواعِظ مه اوره غلی شه ته \nلږ په قرار کینه غور وکړه چې خبره کړمه"},{"instruction":"زه یم شوکت خریکوال تل د ګلو کر کوومه","input":"","output":"غماز به پاتې د ازغو د سپېره کره کړمه \n\nستا محبت مي داسي حال د زندگی کرے دے \nپه ماد كلي وړو غر د لیونی کړے دے \n\nپه کومه لاره رانه یوړلي دوخت بادونو \nما درته ډېر انتظار گله په بلی کرے دے \n\nپه نیمه شپه مې اشناته د خوبه اوویستلی \nزما ساده زړګي لي خوي نن د خانی کرے دے \n\nدښمن د میني که هر څومره پېري اولګوي \nلبونو کله هم پرواه دزولنی کرے دے \n\nته ئي مني که نه مني راسره ستا خوښه ده \nشوکته فخر مي مدام ستا په یارۍ کړے دے \n\nبندې که خُلې د زمـــانـــي پــاتـــې شي \nڅه به موخـــونــد دیـــارانـــي پـــاتــې شي"},{"instruction":"لالیه پربرده رسوائي کښي ښه يو","input":"","output":"چې په جهان مو افساني پاتي شي \n\nد ژوند کاروانه داسې زغل مه کوه \nچې لبونې له قافلي پاتي شي \n\nستاښکلوسترګو ته به ځان کړم لوګې \nکه سوزېدو نه سپیلنې پاتې شي \n\nبیا به مجنون بیا به فرهاد راولم \nبس ستانظر که پخواني پاتې شي \n\nخود به په غم او په ژړا تيريږي \nد چا ژوندون چې بې اشنا تيريږي \n\nزه يې د غمه لبونی گرځمه \nهغه مې خوا کښکې بئ پروا تيريږي \n \nجانان پـغـورد بـــي وســۍ راکوي \nڅومره په ګرانه زما سا تیریږي"},{"instruction":"زه د هغي ميني خوبونه وینم","input":"","output":"چې د رښتياؤ نه په شا تیریږي \n\nچي تبرشي هېر شي عاقبت شوکته  \nيار چې په یار نن بي دعا تيريري \n\nدهریوغمه په امان پروت ووم \nپرون چې غیږ کښې د جانان پروت ووم \n\nماته يې قیصې د بېلـتــانــه کـوولے \nزه لیونے څبری گریوان پروت ووم \n\nپه خپله خپل ژوند له پېغور جوړوي \nڅوك چي پردې راوړې رور جوړوي \n\nمونږ ترې د سر زړوکي هم زار کړل \nاوس مو په سپینه جامه تور جوړوي \n\nمرګیه کور مې دزړګي لوټې کړه \nیاران که داسي چرته نور جوړوي"},{"instruction":"زمون دتن وینو هم رنګ رانه وړو","input":"","output":"داخیل ضمیر راسره شور جوړوي \n\nشوکته ورکړه د زړګوټي غوښې \nاشنا ترې ځانله ښکلی کور جوړوي \n\nزما په سرو وينو کښې سور زړګيه \nازار کړي چا په کوم قصور زرگیه \n\nچې پـاکــه مـیـنـه يـې ستــا ګناه ګڼله \nتود په هغوشه سُوړ تنور زړګيه \n\nڅه بې وسي ده څه جانان بې وفا \nزما بې وسه او مجبور زړګيه \n\nچاله دې يوسم چې دوا دې وکړي \nد هر انسان دلاس رنځور زړګيه \n\nقدردې هیڅ د خریـکـوال ونه کړو \nديار بي قدره او مغرور زړګيه"},{"instruction":"زمونرد تنه چې تویدلې وينې","input":"","output":"ستاد کوڅې زمکې راښکلې وينې \n\nبی وفا تا په کښي وفـانـه ليـده \nچئ ظالمانو مو شیندلې وينې \n\nدايي خبرات د محبت غوښتلو \nستا په درشل چې ژړېدلې ويـنــي \n\nبس يوقبمت يې د پښتو لرلو \nڅومره ارزانې خرڅېدلې وينې \n\nمونږ يې پګړۍ په سر د ناز تړلې \nهغوي زمـــونـــږ د وجود څــکـلـې وينې \n\nشوکته خامخا به زړۀ مې ژړل \nلکه اوبو چې بهیدلې وينې"},{"instruction":"وختونه دي تيريږي د خفګان په هدیرو کښي","input":"","output":"ژوندون دې تېروؤ يې د ارمان په هدیرو کښې \n\nپه زړۀ کښې مو پراته وه د ګلونو غوندې مينه \nخاورې شوه ايرې شوه د جهان په هدیرو کښي \n\nظلمونه تهمتونه قبلول به خامخاوي \nزړګيه چې اوسېږي د انسان په هدیرو کښي \n\nپرون چې وو مغروره هغه ګل په دې چمن کښې \nنن پانی پانی پروت دے د خزان په هدیرو کښې \n\nسادہ دے لیونے دے خريکوال چې نه صبريږي \nګنې بې له غمه څه دي د جانان په هدیرو کښې \n\n \nماته دَ خپله ځانه گرانه ته به چرته کښې يي \nزما د ګل غوندي جانانه ته به چرته کښي یي \n\nبیا په زړو سترګو زړو کوڅوو کښي \nتا لټومه سرګردانه ته به چرته کښي يې \n\nدلته خو ټول دارمانونو قاتلان اوسیږي \nتپوس دې وکړمه د چانه ته به چرته کښې يې"},{"instruction":"زمونږه مینه درسمونو څه محتاجه نه ده","input":"","output":"راځه چې درومو له دنيا نه ته به چرته کښې يې \n\nغمژنې سترګې مې شوكته لارې ستا څاري \nد پاکې مينې قدردانه ته به چرته کښې يې \n\nباغ چې د مينې مو سمسور وو تاته ياد شي کنه \nزړه به مو یو بل پسې خور وو تاته یاد شي کنه \n\nستاد محل په خوا کښي ګران لالیه \nزمون کچه دختو کور وو تاته ياد شي کنه \n\nتابه وئیل زۀ ما به وئیل زۀ ښکلی یم \nاکثر په دغه به مو شور وو تاته یاد شي کنه \n\nمونږ په هغې کلي کښې شپې د زندګۍ کولې \nچې محبت په کښې پېغور وو تاته ياد شي کنه \n\nلېونۍ اوس وائي چې زۀ خريکوال نه پیژنم \nمخکښې خو ستا دَ زړۀ ټکور وو تاته ياد شي کنه"},{"instruction":"څړيكي او درد مې په ځیګر تېر کړو","input":"","output":"د غم په اوښکو مې اختر تېر کړو \n\nهر خواخندا او خوشحالي ځلېدې \nما پرې بې وسه یو نظر تېر کړو \n\nچې به زخمونو په کښي سا اخسته \nدوخت سیلو هغه سحر تبر کړو \n\nپه هره لار چې يي از غي پراته دي \nونږ لېونو هغه سفر تېر کړو \n\nشوکته مونږ يې هره لار څارله \nوختونو څومره په هنر تېر کړو \n\nچي په تکل مې دروزۍ وي بابا  \nنه په يخنۍ نه په ګرمۍ وې بابا \n\nزما د ژوند د خوشـــحالـو په لټون \nخوله خوله سلګۍ سلګی وي بابا"},{"instruction":"په سر سرتور ښپې ابله ښپې چې نه شو","input":"","output":"رب تـه پــه ډېر منت زارۍ وي بابا \n\nڅه پرې که وخت راله ډك شكور راوړو \nډېر ګیله من دغريبي وي بابا \n\nزۀ خريکوال دې د يادونو لوګې \nزما غبرت زما پګړۍ وي بابا \n\nزړګيه ژاړې څه له خوږیدی به خامخا \nپه کاڼي چې ورتــلـې نـو مـاتيــدي بــه خـامـخـا \n\nمدام به ورته هسې مخې مخې ته کېدلې \nګولۍ وي هغه سترګی چلیدی به خامخا \n\nدنیا په مخه لاړه تا غفلت کوواوده وي \nکاروان نه د دې وخت پاتي کیدی به خامخا \n\nاول وګوري خلق رو ګودر چې ورګډيږي \nچې داسې پرې ورګډ شوې ډوبيدي به خامخا"},{"instruction":"ته نه منع کیدلې د نمر مخې دَ محفله","input":"","output":"شوکته داسي ښه يي سوزيدي به خامخا \n\nنه راځي مـــا ســـره سپرلي پرېښوده \nتا چې اشـــنـا كــلي والي پرېښوده \n\nهسې تازه مې کړي زاړه زخـونـه \nځکه مې لارستاد کندي پرېښوده \n\nته به زما پوښتنه څنګه وکړي \nتا چې د کلي غم ښــــادي پرېښوده \n\nماله دې راکړل تمامي غمونه \nځان ته دې ټوله خوشحالي پرېښوده \n \nلاړو بــس غــم ســره تــر غــاړه وتــــو \nتا چي شوکت ســــه يــــاري پــــربـښــــوده"},{"instruction":"غم داشنا کرم لہونے لہونے","input":"","output":"اې مينی تا کرم لہونے لہونے \n\nخدائی خبر ما به يادوي او کنه \nدغې سودا کرم لبونے لبونے \n\nزار دَ ساقي ديـــمـــانـــي نـه شــمـه \nنن خوئې بیا کرم لہونے لہونے \n\nیارانو هیچانه کیله نه کوم \nخپلې وفا کرم لیونے لہونے \n\nلږ خود مخه دا پــلــولــرې کړه \nزۀ دې خندا کرم لیونے لہونے \n \nکه مستي وه که ځواني وه رانه لاړه \nڅه بې غمه زندگي وه رانه لاړه \n\nڅه يادونه يې راله راکړل څه يې يوړل \nيو وږمه د پسرلي وه رانه لاړه"},{"instruction":"څه يې وئیل خو زه ملګرو پرې پوهې نه شوم","input":"","output":"بس تپه دلبوني وه رانه لاړه \n\nد ژوندون دراز قيصـه يـې تپـــولـه \nخوپه وخت باندې تادي وه رانه لاړه \n\nکه يې زرڅله زه غواړم را به نۀ شي \nدا جلوه څۀ قدرتي وه رانه لاړه \n\nمونږ يې هيڅ قدر اونـکـر و خـریـکـوالــه \nدازمون بدقسمتي وه رانه لاړه \n\nبئکا مي خپل زړه سره شر کرے دے \nزمونږ په غم خلقو اختر کرے دے \n\nمونږ يې مُدام دعـــاد ســـر غـــوښــــې ده \nهغوي قيمت زمونږ د سر کرے دے \n\nخپل مو پردي او پردي خپل ښــــــاري"},{"instruction":"خپل مو پردي او پردي خپل ښــــــاري","input":"","output":"مونږ چې په کوم لورې نظر کړے دے \n\nدومره مو پرپر سے دی چې ساه واخلو \nمونږ د ازغو په لار سفر کرے دے \n\nشوکته زړۀ دے دلاسه کړه خپله \nستاشو گیرو داسي اثر کرے دے \n\nلا خو ژوندي يـو پــه دنـيـا ورځې شپې تېروو \nناست یو خپل زړه ته ستا قیصې تېروو \n\nپاس په بلی لږ تماشي له راش \nستایه محلت د ارمانونو جنازې تېروو \n\nته ښه وې تا خو ځان په چل اوېستو \nمونږه لا هغسې په زړۀ تودې سړې تېروو \n\nملگرو پام کوی ازار چی درنه څوك هم نه شي ئې \nنن درندو په ښار به خپلي قافلي تبروو"},{"instruction":"هغه چې ته به يې يادولې د غزل په ژبه","input":"","output":"دادَ هغه خریکوال قبر نه سهري تبروو \n\nکرځمه بـې خـــوده د خپل ځان پسې \nځان رانه ورک شوے دے جانان پسې \n\nرابه شي زړګیه که راځي پخپله را به شي \nنه گرځوم بس دے نور پټي زه د باران پسي \n\nد خوګ شوي زړۀ قرار زما غزل دے \nپه خزان کښي هم بهار زما غزل دی \n\nد نفرت نظريې هیڅ کولې نۀ شي \nنېغ دمينې چې په لار زما غزل دے \n\nچې د مينې په معنی پوهېده غواړې \nدهغوخلقو پکار زما غزل دے"},{"instruction":"همیشه د حق وئيلو په سبب کښي","input":"","output":"د منصور غوندې په دار زما غزل دے \n\nپه تهمت دیار د مينې چې رنګ بنګ وي \nخریکواله ترینه زار زما غزل دے \n\nچې مې نظر داستا په لوري زغلی \nرانه د خپل وجود هم سوري زغلي \n\nچې مې بې وســـه خـپـل پــردي اوويني \nپه غټو غـتـوراتـــــه كـــوري زغـــلي \n\nجانان خو پرېږده بې رخي چې کوي \nربیار می هم ورسره زوري زغلي \n\nستا دَ فراق د شپو ژړا ګرانه ده \nدسترګو سپينو سره توري زغلي \n\nشوکته بیا چرته کښي ظلم شوے \nدا چې پښسي ابله او سرتوري زغلي"},{"instruction":"نه په لاره د نفرت څم نه په لار د شر فسادیم","input":"","output":"پته نشته چې دا ولې بیا له هرې خوا بربادیـم \n\nزۀ دَ خپله کوره لرې د پردو صحبت کښې خوښ یم \nراته وايه اي نصيبه چې د ښاد او که ناښادیم \n\nد ژوندون په هر قدم کښې زولنې راته وخت ښائي \nدا چې قبد به قید خانه یم که شاهین غوندی آزادیم \n \nچي په خوګ زما خوګمن شي دلته دومره هم څوك نشته \nاے زما د زړه زخمونو که هر څومره په فریادیم \n\nچې د مرګ سیلۍ مې يوسي د دنیا له دې بازاره \nبیا به هـبـرشـم لـه هـر چـانه بس يو څو ورځې به یادیم \n\nلبوني دي خريکواله غم ديار ته چې غم وائي \nراته ګران دي د هر چانه چې پرې ټول عمر آبادیم"},{"instruction":"ملگرو کله مې هېريري لبوني يادونه","input":"","output":"ماته خو هر وختي يادېږي لبوني يادونه \n\nزما د زړه د کور دننه په کچه کوټه کښې \nپه خوشحالو په کښې اوسېږي لـــونـي يادونه \n\nيوې لحظې له مې ورپرېږدۍ د دنیا غمونو \nلکه واړه راته ژړېږي لــونـي يـدونـه \n\nزمونږ کوڅې له سپيلني شاخپله بیا مه راوړه \nمونږ کره هر وخت لوګی کېږي لبوني يادونه \n\nدَ چادَ خیال زُلفې په ځان باندې سايه کړه نوره \nلکه باران چی راورېږي لــبــونـي يادونه \n\nما خریکوال سره خوبونو نوره ستاسو نه شي \nشپې سره سم چې راخورېږي لــبــونـي يادونه"},{"instruction":"رانه جوړ ځان راټولوي لبوني","input":"","output":"ته چې بېلتون بېلتون كوي ليونۍ \n\nتاته به دا خبرې ټوقي وي خو \nمالـــه رســـاپــرې زړه څيرې لـــونــۍ \n\nاوردې دَ حُسن په بازار پورې شه \nچې بې ګناه مې ژړه وي ليونۍ \n \nمخ به زما په کښې بيا اونـه ويـنـي \nدر ته پرېږدم داکوڅې لېونۍ \n\nچې دژوندون په ناکردو ستړے شې \nبیا به ارمان زما کوي ليونۍ \n\nکه درنه یوړم د مرګي بادونو \nراپسي مخ سربــــه وهې لېونۍ \n\nمونږ لــــوني د چــانــه څــــه غـواړو \nبس خود یار د مخ ليده غواړو \n\nچې ديدنونه شي وبريا د جانان \nپه دغه چم کښې اوسيده غواړو"},{"instruction":"الارراته کلکه بې وسي اونيسي","input":"","output":"د پردي ښـاره کـه مـونـر تـلـه غـواړو \n\nچې دوفا بـدلـــــــه وفــــاوركوي \nدَ زړه بدل کښې داسې زړه غواړو \n\nشوکته مینه او وفا پېژنو \nغیرت پښتو په هریو پله غواړو \n\nچي مي د عشق په لار قدم ایښے دے \nزړۀ مې د اور د پــاســـه ســم اېښے دے \n\nنه به راځی نه به ورځم ملګرو \nمونږه په مینځ کښې دا قسم اېښے دے \n\nچاله به لاس د اشنائی ورکوؤ \nهر چا په لاسو کښې لړم اېښے دے \n\nځان له په خپله دلاسه ورکووم \nقدرت په برخه چې مې زغم اېښے دے"},{"instruction":"ټکوروي پرې جوړ د زړه زخمونه","input":"","output":"لبوني بيا ځان ته چیلم ایښے دے \n\nاُمید به څه ترې نه درحم کوؤ \nسپنه کښې کانے چې صنم اېښے دے \n\nشوکته اوس ښه انتخاب پکار دے \nنصيب دي ګوتو کښی قلم ایښے دے \n\nما چي د خپلو ارمانونو جنازي کولي \nزماد کور خلقو دورايا تماشي کولی \n\nڅومره چې وو هغوي له مونږ پورې خندا کوله \nزړګيه چاته به مې ستا د درد قیصې کولې \n\nدغه شلیدلی کت گواہ دے دروغ نه وایمه \nما چې په خپلو بې وسو کښې شوګيرې کولې \n\nیو نصیب نه وو چې به یې زه په هره لار رتلم \nوختونو هم راپوري توقي مسخرې کولې"},{"instruction":"شوکته چا وه ازار کړې لیونۍ دميني","input":"","output":"به بام ولاړه وه ماښام کښي يي ښيري كولي \n\nزما د زړه په دهشت بهار نه راځي \nکلوونه تېر شو خو قرار نه راځي \n\nریباره ورشــــــه وتــــــه ووايـــــه لر \nولې زمونږ د کور په لار نه راځي \n\nغم يي زما د مخ سهراز بره کړه \nخوخبر خبر اډو د يار نه راځي \n\nاور دي په داسي اشنائي پورې شي \nچې مې په سخته کښې په کار نه راځي \n\nشوکته چرته کښي ئې اولتوم \nچې مې سکون دزړۀ بیمار نه راځي \n\nچې درنه مینه محبت نه کېږي \nتش په تسبو شيخه جنت نه کېږي وي \n\nزۀ د الفت ته د نفرت قائل يی \nزمونږه یو کلے محلت نه کېږي"},{"instruction":"زړۀ کښې بَلا په خُله الله يادوي","input":"","output":"زمانه دغه عبادت نه کېږي \n\nاغیار دې نولي د خپل نیت کردونه \nمانه د حق مخالفت نه كبري \n\nکورته راوړل چې دې پردي جنګونه \nاوس مو خلاصې په يو حالت نه کېږي \n\nریباره څه په ننواتې ورځو \nنور مي گزران بي له شوکت نه کېږي \n\nدا دروغ دي چې د انسان ويني حيوان څښي \nماليدلے چې د انسان ويني انسان څښي \n \nدنیتونو په بازار کښي خشك سالي ده \nجل وهلي په کښې څاڅکي د باران څښي \n\nبس يو ماته دزاهد نیت صفانه دے \nګنې نوريې مېکده کښې ډېر شېخان څښي \n\nپیروکاریي د عیسی څنګه تسلیم کړم \nچې په لپو لپو ویني د افغان څښي"},{"instruction":"عجببه غوندې دستور دے د خوبانو","input":"","output":"د خريکوال زړه په کښې اوښکي د ارمان څښي \n\nچم کښې د اغیارو د وفا غمونو وخوړې \nلاړلې زړګيـــه داشــنــا غـمـونـو وخوړې \n\nخلقو په تیارو کښې دلته خپل کارونه اويستل \nپروت يې ته زړګيه د رڼا غمونو وخوړې \n\nپته به د دواړو د محشر په زمکه اولګي \nته ولې د ساقي او دَ مُلا غمونو وخوړي \n\nدادي مجبوري او که حرث د فطرت او ګنم \nشېخه چې دنيا کښې د دنیا غمونو وخوړې \n\nماله خو دا ستا غمونو ګلې څنې سپينې کړې \nيه لېونۍ ته وايه د چا غمونو وخوړې \n\nنه مني شوكته پښتانه د سره نه مني \nته يې د خندا او دَ مُسکا غمونو وخوړې"},{"instruction":"چې فکر اندېښنو سره اشنانه وي","input":"","output":"داسي يو بشر به په دنيانه وي \n\nزه ورته بچی د آدم نه وایم \nتل چې دغم خوارو مسیحانه وي \n\nرسي به منزل ته د ازغـــو پــــه ســـر \nلارد محبت چې ترې خطا نه وي \n\nغل د چا د کوره غلا کوے نۀ شي \nمرسته ورسره که ستا او زمانه وي \n\nګرځم لټوومه داسی کور کلے \nچرته چې خندا وي او ژړا نه وي \n\nکرانه ده شوکته د جنت ګټل \nمل چې درسره د مور دعانه وي"},{"instruction":"د گناه بوجه په اوږو د حقیقت ږدي","input":"","output":"چې هوس باندې نامه د محبت ږدي \n\nعِشقه پاکې عقيدې ځکه لمبه شوې \nبد کرداره چې قدم ستا په محلت ږدي \n\nسپين مخونه يې په تورو لوګو تور شه \nد پښتون په لمن داغ چې د نفرت ږدي \n\nاشنائي د هغو خلقو له مانه شي \nازغي ، كاڼي چې په لار کښې د الفت ږدي \n\nد ژوندون هره کهرۍ مې په ویر سرده \nخلق څله مي شرطونه په قسمت ږدي \n\nداثبوت د محبت نۀ دے نورڅه دي \nپه کتاب کښي چي شعرونه د شوکت ږدي"},{"instruction":"باغ چې د مينې مو سمسور وو تاته ياد شي کنه","input":"","output":"زړه به مويـو بـل پـســې خـور وو تاته ياد شي کنه \n\nستاد محل په خوا کښې ګران لاليه \nزمون کچه د خټو کور وو تاته یاد شي کنه \n\nتابه وئبل زۀ ما به وئبل زه ښکلی یم \nاکثر په دغه به مو شور و و تاته یاد شي کنه \n\nمونږ په هغې کلي کښي شپي د زندگی کولې \nچې محبت په کښې پېغور وو تاته ياد شي کنه \n\nلبونۍ اوس وائي چي زه خريکوال نه پیژنم \nمخکښي خو ستا د زړه ټکور وو تانه یاد شي کنه"},{"instruction":"زما د زړه په سر لمبه تېره شي","input":"","output":"راشي او غلي په کوڅه تېره شي \n\nوخت چې يې زړونه په چړو وسپرل \nپه هغوڅنګه به دا شپه تېره شي \n\nډېرې نازېدې مې د ارمان سترګې \nښه شوه چې بدلې کړې جانان سترګې \n\nځه چې کډه واخلو ددے کور کلی \nنه آوړي چې له مونږه د جهان سترګې \n\nدا خو هغه نه دی دا بدلی دی \nوايه چرته لاړي د انسان سترګي \n\nاوس دشتو میرو کښي کلان نه کېږی \nهر څائی وروی اوښکي باران سترګي \n\nزۀ پکښې شوکته خپل ارمان وینم \nسترګو ته مياونيسه قربان سترګي"},{"instruction":"زه په لعلونو کښي هيره ووم خوتانه پېژندم","input":"","output":"دَ محبت دَ غرچینه و وم خو تانه پېژندم \n\nهغه چي تا به يې د راتلو لارې کوڅې څارلي \nپر پرده نامردی هم هغه ووم خو تا نه پیژندم \n\nماد لفظونو په رنګونو ستا تصویر جوړه وه \nغزل غزل تپه تپه ووم خوتانه پیژندم \n\nداستانظر منډې وهلې لباسونو پسې \nزه د وفا ډکه قیصه ووم خوتانه پیژندم \n\nزما په مخ باندې پراته وو د غربت کردونه \nګنې ستا زلفو کښې اوده ووم خو تانه پېژندم \n\nبس بې ايماني ده چې نظر په کومه لار وکړم \nچاله زړه ورکړمه په چا باندې اعتبار وکړم \n\nراته پټ شوی وي شيطان د بزرگی جامه کښي \nفکرونه کړمـه يـقـيــن يـې په ګفتار وکړم"},{"instruction":"د ظلم زور په وینو سره دی د هر چالاسونه","input":"","output":"مینه کوم خو وایه څه رنګي اظهار وکرم \n\nخلق گناه پسي گناه كوى نيك نامه وسي \nپه ما راپورې شي تهمت چې يو ديدار وکړم \n\nمانه ئې ټول یاران خفه کړل سپينه سپينه وائي \nشوکته وایه څه علاج دَ زړۀ بیمار وکړم \n\nارمان زما به پوره کیږي کله \nزخم دزړه به مې جوړېږي کله \n\nژوند مې يادونو چې د چا ؤ خوړو \nهغه اشنا به زما کيږي کله \n\nبي وارۀ اوښکې مې په مخ را درومي \nبشر د يار چي رايادېږي کله"},{"instruction":"تصویر پرې ستا د پاسه کېږدمه زه","input":"","output":"زړۀ چې زما یاره خُوږېږي کله \n\nپه مـا شــوکـت بـانـدې لـمـبـي بـلـې شي \nیار چې رقیب سره خندېږي کله \n \nخاورې ژوندون له مي ښکلا جوړه شه \nزه به مجنون شم ته لیلا جوړه شه \n\nچې پرې قلار مې شي دزړه زخمونه \nداسي مرهم داسي دوا جوړه شه \n\nچې بس يــو تــه او زه اوســـږو په کښـې \nبیله دنیاد دې دنيا جوړه شــه \n\nخورم تیند کونه په تیرو کښي د ژوند \nد ژوند په لار راته رڼا جوړه شه \n\nزۀ خریکوال دوران وژلی یمه \nرائحه وجود له زما سا جوړه شه"},{"instruction":"غرور داستا چې په جمال راشي","input":"","output":"ماته خيالونه د زوال راشي \n\nسپک نظری خپله پیشه او ګني \nلاسو کښې چاله چې ډېر مال راشي \n\nوینه په تن کښې د مئين ؤ چه شي \nنيته اوږده چې د وصــال راشي \n\nغوتے پیدا کړی په تندی کښې ولې \nکلي ته ستا چي خريکوال راشي \n\nکلي کښې اوس چې لېونۍ نيشته دې \nقسم دے خوند دَ زندگی نیشته دې \n\nزرگیه څه له ورته ګوري په شا \nهغه خو اوس په دې بـلـۍ نيشته دې"},{"instruction":"چې په ښایست به ئې ګودر ښکلی وو","input":"","output":"نن په کودر هغه جینی نیشته دي \n\nد چم گاوند پیغلي خفه خفه دي \nوائي محفل کښي ښاپیری نیشته دي \n\nپه کومه ورځ چې ترې هغه تلې ده \nشوکته خوندد خرکی نیشته دي \n\nته سپین سحــريــې زۀ مـاښـام يـم كـلـې \nخوښ به دې نه شم زۀ بدنام یم ګلې \n\nنوم د راحت زه په قسمت نه لرم \nد عشق په لاره کښې نـاکــام يـم ګلې \n\nستاد ځوانۍ پــه بــاغ سـپـرلــے راغـلـے \nزۀ د خزان سپیره پیغام یم گلی \n\nچې پرې باران د مينې شوی نه وي \nهغه بنجر غوندې مقام یم ګلې"},{"instruction":"تاسره شته دي مال وزرد جهان","input":"","output":"زۀ یو پردے مزدور غُلام يم كُلي \n\nڅه غریبی څه پېغورونو ؤ خوړه \nزما ځواني ديار غمونو وخوړه \n\nبې ننګه يار پسې ژړا کومه \nسُرخي د مــخ مــــې بــارانـــونـــو خـــوړه \n\nهغه په ډکه خوله خندا کوي تل \nسینه زماســريــکـو دردونو ؤ خوړه \n\nعاشقان واړه لېوني شو ځکه \nعشق قصه ني رواجونو وخوړه \n\nليکل به نور کوي په څه خريکوال \nد قلم څوکه ئې شعرونو وخوړه \n\nپه مائې وران کړو ښکلی کور د مينې \nخلقو راپورې کړو چې تورد مينې"},{"instruction":"مینه زما اوستا ایره شوه په کښی","input":"","output":"غــمــاز چـئ بـل کــوراتــه أورد ميـنــي \n\nسرنه آسمان پښو نه مې زمکه لاړه \nدنيا چې راکړلو پېغور د مينې \n\nزماد حاله چې خبرېږي مئين \nقـدم بـــه نــه اخـلـي پـه لــورد مـيـنـي \n\nد خريکوال زړه دې زخمي هغسے \nچا ورله ورنه کړو ټکورد ميني \n\nچې په سخته کښې پکار شي يار هغه وي \nچې په غم کښې دې غم خوارشي يار هغه وي \n\nپه راحت کښې خو د خلکو ياران ډېر وي \nچې په سخته کښي دي يار شي يار هغه وي"},{"instruction":"چې دې طمع د تالي او د جبب نۀ کا","input":"","output":"چې دې مل په هره لارشي يار هغه وي \n\nچې دې پنډ د غم په سر وي خريکواله \nدغه وخت چي تابعدار شي يار هغه وي \n\nسينه کښې زړه راته غوبل جوړ کړي \nیار چې په مینه مې اوربل جوړ کړي \n\nقطار قطار چې په کښې کېږدي کلان \nدغه وخت سَم رانه پاګل جوړ کړي \n\nپه رقیبانو مې لمبې بلې شي \nاوربل اشنا چې ول په ول جوړ کړي \n\nزما د يار زلفوته کله رسي \nخلق که دغه شانې سل جوړ کړي \n\nیار خوتیار شو خو شوکت نشہ دے \nچې په سنګهار د يار غزل جوړ کړي"},{"instruction":"زه که مئین یم نوپه تامئین یم","input":"","output":"ستا په ادا ستا په حیا مئین یم \n\nچې دې وصال په کښې نصيب شي زما \nزه بس په هغه یو صبا مئین یم \n\nغندل غندل ځواني زما خاورې شه \nستانه بغیر که په بل چامئین یم \n\nخبر به زرد لېونتوب مې درشي \nداسې چې تل دې په سودا مئين يم \n\nخُداي به د هجر شپه رڼا کړي آخر \nشوکته زه که په رښتیا مئین یم \n\nپاتي ئي خُدائیګو له روزګار کړمه زه \nوروکه شه مینه مینې خوار کړمه زه \n\nکلونه یوړل رقیبـانــو هـمــــه \nتش په از غوني څوکیدار کرمه زه"},{"instruction":"کاش چی د اوله زۀ متین نه ومه","input":"","output":"دي مئين توب خو په انگار کرمه زه \n\nدامي علاج دليونتوب وكنه \nيار چي په زُلفو گرفتار کرمه زه \n\nزړۀ مې بې ننګه پسې چغې وهي \nشوکته څنګه ئې قلار کړمه زه \n\nڅه د نیستی څه د دنیا غمونو \nزہ لپونے کرم داشــنـــا غـمـونـو \n\nګرځم کوڅو کښې په سر خاورې نولم \nداسي بي حاله کړم د چا غمونو ؟ \n\nخپله دَ كُل غـــونــدې تازه اوسيرئ   \nځواني زما کړله تباه غمونو"},{"instruction":"كلك شه زړګيـه كـور یـو دې نه سي","input":"","output":"را مخه کړې ده نن بیا غمونو \n\nلږ خو په حال د خریکوال شه خبر \nڅه ترېنه جوړ کړه ياره ستا غمونو \n\nلکه اوړونـه ئــــې وېښته اوویستـــم \nداسي اشنا زه له خپل زړه او ویستم \n\nنه شوم د ديــن نـــه د دنيـا پــاتـي شـوم \nهغه ظالم زه له هر څه اوویستم \n\nياروائي پوې شوم د ژوندون په خوږو \nزۀ د خوږونه ئې تراخه اوويستم \n\nدا دې د مرګ په غېږ کښې سـا اخلـمه \nزۀ دې رښتيا له ژوندانه اوویستم"},{"instruction":"دا دې د مرګ په غېږ کښې سـا اخلـمه","input":"","output":"زۀ دې رښتيا له ژوندانه اوویستم \n\nوائي شوکت مینه قصور خونه دے \nتاد محفل نه زه په څه اوویستم \n\nدازه روا که ناروا غواړمه \nچې ستا په سر شال د حیا غواړمه \n\nځان ته دانا او که نادان او وایم \nشحان له خبرې تاله دعا غواړمه \n\nخبر دے زما ژوند په ژړا تبر شه \nخوستا په سترګو کښي خندا غواړمه \n\nمادي ليدلي تورې شپې د هجر \nمځکه خوستا ژوند له رڼا غواړمه \n\nما خریکوال که خپل همدرد نه کنے \nدرنه معافي د دې خطا غواړمه"},{"instruction":"نه د چا یار ته د چا دوست نه د چا خپل یم","input":"","output":"دا په دا چې د غربت په جرنده دل یم \n\nقصدې مدحې د چا وئيلي نه شم \nخپل احساس داسې تړلی ول په ول یم \n\nماته مه کوې د عشق مينې خبرې \nخوار وزار په دغه برخه دازل یم \n\nځکه نه راځي خندا زما په شونډو \nچي هر وخت ستاد غمونو سره ملیم \n\nهغه ستا په غم کښي تل چې لہونے وو \nاوس زه هاغه شوکت نه یمه بدل یم"},{"instruction":"د ناپوهی نه ستا په کار پورې خندا هم راځي","input":"","output":"گیله می هم کیږي خالقه او ژړا هم راځي \n\nزه ادم زادیم د بي شمېره کمزورو نه ډک یم\nدَ خپل نیکه غوندې سرکشه ورځ په ما هم راځي \n\nڅوک په يو ټوک پسې په شان لکه د سپي ذليل شي\nچاله دبره نه خوراک من و سلوی هم راځي \n\nپه ځان کښې ستا د ازمېښتونو هډو توان نه وینم \nستا په مئینو کله کله کربلا هم راځي \n\nدیو وجود نه بل وجود څه په هنر پېدا کړې\nحیرت خو دا دی چې دننه پکښې ساه هم راځي \n\nکه په مودو مود و یواځی یم گذران مي کیږي \nماله دځان سره خبرې مشغولا هم راځي \n\nخوراک او څښاک را نه په هره لاره مخکښي رسئ\nچرته چې زۀ تلی شمه هلته کښې هوا هم راځي"},{"instruction":"د موسمونو او وختونو عجیبه ترتیب دے","input":"","output":"په یو تړلي وخت تیاره راځي رڼا هم راځي \n\nزهر زرغون کړې او ترياق ور لره هم زرغون کړې\nپه هر یؤ دور کښې فرعون لره موسى هم راځي \n\nد ځان په حقله دې په څو رنګه ګویانه کړمه\nګنې قسم دے چې ستا نوم راشي حيا هم راځي \n\nخپل اباسین د تخیل په اسمان وځلوه \nهنر هم ورکړه چې ليد ولــه ئې دنيــا هــم راځي \n\nمینه چې نۀ کړي د هغونه لږ تپوس پکار دے \nدسرمایي د لېونو نه لږ تپوس پکار دے \n\nپه خپله ژبه او کلتور ورته ځان بدي ښکاري \nد دې بې ننګه پښتنو نه لږ تپوس پکار دے \n \nچې نارينه يئ نو پېښې د ښځو ولی کوئ \nدې ښځونک شاني خلمونه لږ تپوس پکار دے"},{"instruction":"چې ځان ئې ولې په حیا پرده کښي نه خوښيږي","input":"","output":"د ځينو ځينو جينکونه لږ تپوس پکار دے \n\nد نورو مرسته څۀ کړي خپله دوي په نورو بار دي \nد دې سړو سړو سرونه لږ تپوس پکار دے \n\nچې په محنت په ورورولۍ او اتفاق خبر شئ \nيه پښتنو د دې مېږونه لږ تپوس پکار دے \n\nدا چې په خپل کور کښې د خپل کاله بچي خرړوي \nد امريکې بي بي د سپونه لږ تپوس پکار دے \n\nتږي ئې ډېر په غاړه سوزي او دا وړاندې زغلي \nد اباسین مستو چپونه لږ تپوس پکار دے \n\nبيليږي نه له ما لکه همدم راسره ځي\nخپل سیورے دے په هره لار چې ځم را سره ځي \n\nپه شوک می سمه کړې ده مدام له کره خُله\nزه هم ورسره سم ځمه چې سم را سره ځي"},{"instruction":"ژوند زما زه د ژوند تابعدار","input":"","output":"مرګه ونیسه خۀ خپله لار \n\nګرځي ټول در په درخوار وزار \nسبته صاحب د پیسو جمعدار \n\nخاموشی کښې اظهار خوښووم \nګنې ټکي راځي د اظهار \n\nچینه وچه شوه نشته چینار \nجل وهلے دے باغ میوه دار \n\nیوه نمړۍ کې کړل ټول روایات \nتور سړک لکه اوږد ښامار \n\nمونږه ټول مزدوران کیلکاران\nداملاد جنت تیکه دار \n\nخان بی وخته ژوندی په مشین \nخوار غریب دی بې وخته مردار \n\nوطندارو ځانونه ساتی \nچوکیدار دے د کلي لوټمــــــار"},{"instruction":"خدائے خبر نور به څوک چقوي","input":"","output":"منصفان دې هـاتيـــان بــــي مهــــار \n\nمال دولت ئې د رنځ دے علاج\nطبيبان دي پخپله بيمار \n\nڅوک ئې پوه کړي په چل د انصاف \nدا ظالم چی قاضی دے د ښار \n\nدا شوده دے د ټولــــــو شــــــــوده \nاباسین کنی خان چې هوښیار \n\nد بنګړو شرنګ چې د هغې را خيـژي \nلـكـه چـې کړنګ لـه مــکــدې راخيـژي \n\nدا خوشبویانې په ځـان چانوستې دي \nچې د ټـول كـلـي نـه وږمــې را خيــژي \n\nپـه مـائـې سترګې تورې تورې کړلې \nد چا د سترګو نــه لمـــې راخيــــژي \n\nدا څوک په نوي رنګ لباس کښې ګرځي \nچـــې پــــه درزيـــو قــافـلي را خيــــژي \n\nپــــه شـوند و چـا دنداســـــه ومـرلـه \nچې د مـحـلـت نـه غـرغـنـدې راخيـژي"},{"instruction":"دا د هغې د مېخکي غمے دے","input":"","output":"که نه د خال نه ئې شغلې راخيژي \n\nدا څوک پښې ابلې په چمن کښې ګرځي\nچې په ګلونو متوقې راخيژي\n\nخدائے خبر چا شونډې را پرانستلې \nد چاپېر چل نه چې نغمې را خيژي \n\nدا چا د مخ نه پلؤ لرې کړلو \nکه نه سپوږمۍ د نيمې شپې راخيژي \n\nچې په ټول کلي کښې سکنے ماښام شو \nداڅوک په بام زلفې خورې را خيژي \n\nچې د خانو نه ستا ښائست ووځي \nنو اباسین په تربېلې راخيژي"},{"instruction":"جوړ په دې ښار کښې تش مازغه دي د چا زړونه نشته","input":"","output":"سترګې خُلې ډېرې دي خو ښکاري چې غوږونـه نـشـتـه \n\nما تل اظهار کرے په مينه کښې د ګل په ژبه \nدشتې مې چاڼ کړې غرونــه کــرم خـو ګلونه نشته \n\nوايم چې څوک ځانته نزدې کړمه نزدې شم چاته \nبې مخه خلق دي د چاهــد و مخونه نشته \n\nدلته شل لارې د راتلو شته خود تلونشته دے \nدا زما زړۀ دے محل نہ دے دَ دې ورونه نشته \n\nهر یو تن سینه غلببل ده په ګولو د ټکو \nکه په وجود باندې برڅېره پرهرونه نشته  \n\nدوي به روزي څنګه ګټي دوي به ډوډۍ څنګه خوري \nچا پښې بائيللي دي د چا غریب لاسونه نشته \n\nستا اباسین به اخر څرنګه پایاؤ ومومي \nدا هغه سیند نه دی چې مخې ته ئې غرونه نشته"},{"instruction":"پښتنه سيمه بې پښتو لاسو ته ورسېده","input":"","output":"که دقلا گنجي د غلو لاسو ته ورسېده \n\nهر خوا فساد دی بې امني بي قراري خوره ده \nلکه دنيا چې د وړو لاسو ته ورسېده \n\nلکه ژوره چې زما په وینو و پائیدل \nزمامری هم دهغو لاسو ته ورسېده \n\nپخوا غلیم زما سوچونو ته زنځير اچوو \nلاړه خبره مې اوس پښو لاسو ته ورسېده \n\nد اباسین په دواړو غاړ و بهارونه ګوره \nکه پښتونخوا د پښتنو لاسو ته ورسېده \n\nستا په سترګو مې د ځان مينه ماتيږي \nپه خپل ځان مې د جانان مینه ماتيږي \n\nچی گذران می پکښې سم د بنديوان دے\nپه خپل کور می د زندان مینه ماتیږي \n\nتنهایی او بی غوری سره بلد شوم \nپه میره مې د مکان مینه ماتیږي"},{"instruction":"انتظار راته سوکړه سوکړه ښکاریږي","input":"","output":"په ژړا می د باران مینه ماتیږي \n\nپکښې برېښي ستوري ستوري مقېشونه \nستا په شال مي د اسمان مینه ماتیږي \n\nخپل ریښې ریښې وطن ته چې نظر کړم \nپرې زما د خپل ګرېوان مینه ماتیږي \n\nلکه د زمکې بې اسمانه گذاره نه کیږي \nداسې زما هم بې جانانه گذاره نه کیږي \n\nدا خپل وجود هم کله کله گرخول گرانه شی \nخو اخرڅه وکړم بی خانه گذاره نه کیږي \n\nزکواة خبرات، صدقه هر څۀ روا شوي په ما \nاے د ښائست د کلي خانه گذاره نه کیږي \n\nزۀ د کافر حسن شغلو لیونی کرے یمه \nبې له سجدې مې مسلمانه گذاره نه کیږي"},{"instruction":"لار بله نشته چی انسان انسانیت ته شا کړه","input":"","output":"اوس خو بغیر له بیابانه گذاره نه کیږي \n\nژوند هم ښائسته دی دنیا هم ترېنه څه کمه نه ده \nهر څۀ منم خو بغیر تانه گذاره نه کیږي  \n\nزمـا عـلاج اوس پـه زنـدو د زلفو ټينګ تړل دي \nد لـبـونـي بـي لــــه زنـدانـه گـذاره نـه كـيـــــي \n\nنمر، سپوږمۍ، ستوري، گلابونه را تـه تـا يـادوي \nګرانه ده گـرانـه پـه مـا گـرانـه گـذاره نـه كـيـږي \n\nدا ځکه هر وخت په ژړا دے په سلگو سلگو دے \nد اباسـيـن بـي لـه بـارانـه گـذاره نـه كيــــري \n\nد سپوږمۍ ستورو په ارمـان شـوي راتـه \nزړګـيـــه ښـــــاري جـــوړې وران شــوې راتـه"},{"instruction":"زمـا پـه سـتـر کـو کـښـې دې ځـان وليـدو","input":"","output":"د ائينـي غـونـــي حـبـــــران شـــــوي راتـه \n\nد زۀ او تــــــه قـيـصـه لــــــه مېنځـــــــه لاړه \nدومـره مـي خـپـل شـوي لـكـه ځـان شـوي راتـه \n\nحسنه خپـل ځـان تـه دې سر کوزے کړمه \nزه زۀ دې کـــــــافر کړم مسلمان شـــــــوئ راته \n\nزمـا ارمانــــــه ســــــتا د زور نــه يـمـه \nزه درتـه زور شـومـه تـه خـوان شـوې راتـه \n\nپه زمـــانـو زمــانـو شـــــــــاته لاړم \nكـلـه تـصـويـر مـي د جانـــان شــوې راتـه \n\nيـو پـــوتے خـــال وې اباســــــن وخـتــي \nد يار د خــــن تـرجمــــان شـــــوي راتـه\n\nخيال کښې به دې اور گرمه اور ګرانه لالیه \nزۀ محبت نه کووم په زور گرانه لالیه"},{"instruction":"زړۀ مې دے دهر يو شي نه تور گرانه لالیه","input":"","output":"اے زما د دواړو سترگو تور گرانه لالیه \n\nمینې دې کړم داسي کرو کور گرانه لالیه \nاوس خو مې زړګی نه لګي کور ګرانه لالیه \n\nمانه د خانپور ماځیگری کله هېريږي \nیاد دید چنچنو راته شور گرانه لالیه \n\nسحر د ښائست را باندې سر دی ګرځولے \nنه پیژنم خپل ښکلی انځور گرانه لالیه \n\nزه به پرې خپل ځان مشغولومه چې ته نه يې \nراکړه تصویرونه دوه څلور ګرانه لالیه \n\nاوس د پښتونخوا داسي لمبه لمبه حالات دي \nاوس له اباسینه خیژی اور گرانه لالیه \n\nښکلیه ستا په خيال کښې غم څنګه وي \nنمر څۀ خبر دے چې تور تم څنګه وي"},{"instruction":"ماته په خپل زړۀ کښې دنیا ښکاره شوه","input":"","output":"نه یم خبر چې جام د جم څنګه وي \n\nچې د جانان جود و سخا داسې ده \nچې د اسمان لطف و کرم څنګه وي \n\nچرې په مينه کښې کمے نه کووم \nزما مئین بــــه اخـــر کـــــم څنګه وي \n\nدیومُـلانـــه بــــه تپـــوس کـوومـــــه \nد گناه خوند به دم به دم څنګه وي \n\nد مسافرو اسوہلو سوے یم \nتپ د بېلتون د جهنم څنګه وي \n\nچې ستاد خ ستاد حسن اباسین ورے یم \nپه لاسو پښو کښې به مې دم څنګه وي \n\nپه دې خبره به زما او د اسمان پرېوځي \nستانه بغیر ژوند تیرول به راته ګران پرېوځی"},{"instruction":"دا ورځ په ورځ چې ښکلي ښکلي انسانان پرېوځي","input":"","output":"لکه چی تندر می د زړه په گلستان پرېوځي \n\nروح که مې هر څو په وږمو د ګل بدن تازه دے \nد چاپېر چل نه می گردونه په ایمان پرېوځي \n\nفطرت مې دا دی چې د کرکې نه مې کرکه کيـږي \nدا محبت که راته هر څو کول ګران پرېوځي \n\nنور ټول غمونه ورته نېغ لاس په نامه و دريږي \nستا غم زما د زړۀ حجره کښې لکه خان پرېوځي \n\nته که خپل رب ته د اخلاص په سجده پرېوتلې \nبیا ورته ګوره چې په پښو به دې جهان پرېوځي \n\nزه بنیادم ته کله کله په حیرت کښې لاړ شم \nچې مې د ګوتو نه تصویر د خپل جانان پريوځي \n\nما همیشه په حرکت کښې برکت موندلے \nستا اباسین به سمندر ته هم روان پرېوځي"},{"instruction":"ژوندون لـــه بــديا ده بنــــادم پـــــــي ويـريــــري","input":"","output":"یوه مور ده په دنیا کښې چې زړگے پرې راټوليږي \n\nپه ژوند کښې که څه خوند دے خو د مور په برکت دے \nد پښو د لانـي ابــــرئـي الله ځكـه جـنـت دے \n\nدمينـي سـر چـیـنـه د دې د ذات نـه شـورو كــــري ږي \nيـوه مـورده پـه دنـيـا كـښـې چـې زړګـے پـرې راټوليږي \n\nد كـل پـه شـان ځواني د خپـل بـچـي د سـر نـه تـاؤ کـړي \nخپـل سـر هـم كـلــه كـلـه د اولاد د پاره داؤ کـړي \n\nد ځانـه نـا خـبــــه پـــه بـــــي بـانـــــدي در ديــــــری \nیوه مور ده په دنیا کښې چې زړگے پرې راټوليږي \n\nدې زه لـكـه گـلال په خپلو لاسـو بـانـدې سـاز کـرم \nخبـر ئـې پـه انـجـام کــړم او خبـر ئـې پـه آغـاز کـرم"},{"instruction":"رگونه دي زمـا وينه د دې پکښي تاویږي","input":"","output":"یوه مورده په دنیا کښې چې زړګر پرې راټوليږي \n\nبدبخته دی هغه چې په دنیا کښې مور ئې نشته \nدَ زړۀ په رنځ اخته دی او د زړه ټکور کی نشته \n\nبغیر له دعاګانو ئې ژوند څه رنګه تېريږي \nیوه مورده په دنیا کښې چې زړګر پرې راټوليږي \n\nډېر شکر د الله دی چي ستا سیوری ئې په سر دے \nچې مور ئې لا ژوندی ده اباسین هم بختور دے \n\nډاډه یم زما مخې ته اوس غرونه نه ودريږي \nیوه مور ده په دنیا کښې چې زړګر پرې راټوليږي \n\nیو ذات دی چې د مینې په خوږو باندې پوهيږي \nیوه مورده په دنیا کښې چې زړګی پرې راټولیږي"},{"instruction":"زۀ چې کورنه یمه تل ماته انتظار کوي","input":"","output":"په ما پسې تل د ګېنټو منټو شمار کوي \n\nد کمپيوټر او ټيلي ويژن سره ستانه لګي\nبي دائجسټه دې څۀ بله مشغولا نة لګي     \n\nدائجسټونه دې د تېرې مياشتې ټول لوستلي\nخیل هاکران دي هره ورځ په نۀ راوړو رټلي \n\nد تازه ګلو د ګجرې سره دې لوبې کـــــوه\nد سپینو زرو د کړې سره دې لوبې کـــــوه \n\nدوه گلابونه په گلدان کښې کېږده غاړه غری \nچې پرې رڼا لږه راځي د څوارلسمې سپوږمۍ \n\nمشاعره په ختمېدو ده بـــــس در ووتمـــــــه \nزما پانی اوس په راتلو ده بس در ووتمه \n\nزه اوس زوړ شوی یم نو وار مې په اخر کښي راځي \nاوس شاعري زما د پلار نیکه جاگیر کښي راځي \n\nدادے په لاره یمه اوس در روان شوی یمه \nيه په ما ګرانې اوس خو تا ته اسان شوی یمه"},{"instruction":"موتر مي کور ته در تاویږي بس در ورسیدم","input":"","output":"د انتظار کهری ختمیږي بس در ورســـدم \n\nچي په ځوانۍ کښی څۀ چل ؤ چې رانه ته ویرېدې \nاوس په پيرۍ کښې څۀ چل دی چې درنه زۀ ویرېږم \n\nچې زړۀ مې و غواړي زر کلي د جانان ته لاړ شم \nیوه پلوشه د سپوږمۍ ونیسم اسمان ته لاړ شم \n\nغندلي سوزي په لمبو کښې زما وس نه رسي \nاخر په کومو سترګو سپل د گلستان ته لاړ شم \n\nچرې به زۀ هم د الفت په خوږو پوهه شـمه \nچرې به زه هم ستا د زړۀ ښار روښان ته لاړ شم \n\nد يار د زلفو څوکې ونیسم په خوب کښې اکثر \nپه براق سوريو ناليدلي بل جهان ته لاړ شم \n\nیم په چوکاټ د رواجونو کښې په شان د تصویر \nيم په مکان کښې نښتی څنګه لامکان ته لاړ شم \n\nزه اباسین یم زه به هلته هم سپرلي راولم \nکه ستا د ښار نه چرته لرې بیابان ته لاړ شم"},{"instruction":"سپينه سپوږمۍ خيژي په غر باندې را پرې نه وځي","input":"","output":"د چینار ونه په ګودر باندي را پرې نه وځی \n\nټول دېوالونــــه ئــــې چــــاو دلي دي كــــاره و اږۀ دي \nچرته دا کور زمونږ په سر باندې را پرې نه وځی \n\nد محبت د ورورولی، د امنیت کونتره \nتر څو به ځي په مات وزر باندې را پرې نه وځي \n\nچې په کابل کښې ئې د خلقو خونې ورانې کړلې \nدغه بلا په پېښور باندې را پرې نه وځي \n\nماته خودی هم زیر بورق تبې نيولي ښکاري \nزه خو ویرپوم په دې نمر باندي را پری نه وځي \n\nبیا د دنيا د فتحي خوب ويني راغلي دلته \nبيا يوسفزي به سکندر باندې را پرې نه وځي"},{"instruction":"درد که پۀ درمان باندې مئين يمه","input":"","output":"دا څنگه جانان باندي منين يمه\n\nنه راله راتلی شي نه ورتلے شمه\nسم لکه اسمان باندې مئيـن يـمــــه\n\nخوي پۀ رنګ ښائست دښاپېرو لري \nداسې يو انسان باندې مئيـن يـمــــه \n\nيار مې په رګ رګ کښې دېره شوے دے \nځکه په خپل ځان باندې مئين يمه \n\nيو مې د سپوږمۍ شپه ډېره خوښه ده \nبل زه په باران باندي منين يمه \n\nسر مې ټيټېدو ته چری نۀ پرېږدي \nډېر په خپل ایمان باندې مئين يمه \n\nکل راته د مینی چل راوښودو \nاوس په گلستان باندي منين يمه"},{"instruction":"ما وبل که زۀ جوړې د ځان ترجماني کوومه","input":"","output":"زه د نړۍ د هر انسان ترجماني کوومــــــه \n\nکه په څرمنه باندې خان یمه زۀ پلار په نیکه \nخود مزدور او د دهقان ترجماني کوومه \n\nتل ظالمانو ته هم درس د ورورولۍ ورکووم \nو چه سوکړه کښي د باران ترجماني کوومه \n\nاور اور کے په لاس روان یم د تیرو په ښار کښي \nد رڼا ګانو د کاروان ترجماني کوومه \n\nدے دنۍ ترټولو سپین سپېځل قام ګڼمه \nکه هر څه لیکم د افغان ترجماني کوومنه \n\nزړۀ ته حيلې او بهانې د نه راتلو ښايمه \nځانته وکیل شم د جانان ترجماني کوومــــه \n\nسرکش خيالونه مې قېد کړي دي رسوا مې نۀ کړي \nزۀ په خپل ذات کښې د زندان ترجماني کوومه \n\nپه مونږه دواړو کښې بلها شریک قدرونه شته دے \nزۀ اباسین د بخت روان ترجماني کوومه"},{"instruction":"ی کلو سیمه هم کوي وږمه تازه تازه","input":"","output":"بادونه ځي راځي په سمه غرۀ تازه تازه\n \nڅهـرې د خپلو خلقو تصويرونه دي زمــا\nد خپلې خاورې بوی مې کړي مازغــۀ تازه تازه \n\nژوند که تور تم دی زما زړۀ کښې منور دے جانان \nزما د ذهن په اسمان لکه د نمر دی جانان \n\nد ده په وړاندې نۀ جلال شته نه جمال شته زما \nزۀ اباسین یم بې پایاوہ سمندر دے جانــــان \n\n\nحالات چې سور انگار شي نو دوران لېونی کيږي \nد ډېرې مايوسۍ نه خو انسان لپونے کیږي \n\nد خپل حسن له زوره چې جانان لـوني کيږي \nد خوږ زړګي له درده مې درمــان لــون کيږي \n\nپه زمکه چی دا دومره ناروا کارونه ويني \nیو ځل به خامخا دغه اسمان لپونے کيږي \n\nد زړونو جنتونو ته راغلی خود غرضي ده \nپه مینه محبت پسي جهان لبوني کيږي"},{"instruction":"جفا کړي تل زما د وفاګانو په بدل کښي","input":"","output":"یوه ورځ به من الله مه کړه جانان لبوني کيږي \n\nپه ژبه ورو غر غند و کښي لاري چا و خکي دي \nبي له پتنګه په لمبو کښي لارې چا و خکي دي \n\nدغه فساد د جدایی اوښکو را پېښ کړو کنه \nکنی دا ستا په اننګو کښې لارې چا و خکي دي \n\nکه پښتانه په لند و لارو باندي نه دي منين \nدا ګډې وډې په پټو کښې لارې چا و خکي دي \n\nزړۀ راته وائي ستا د زلفو د سینګار نه پسته \nد پښتونخوا په سر درو کښي لارې چا و خکي دي \n\nپه اباسین باندي د چا جادو هم نه چلیږي \nکرانه لالیه په اوبو کښې لارې چا و خکې دي"},{"instruction":"دَ زړۀ د کور نه مې لالي نه ووځي","input":"","output":"هر څه ترې ووتل خو دی نه ووځي \n\nچې د اسمان پرې اسوېل نه ووځي \nدَ زړۀ د سر نه مې ازغی نه ووځي \n\nاوبه په تــو پــــســې کـــــور تــــه لاړې\nچئ د ټول کلي نه منګ نه ووځي \n\nدبازدجــــالي نـــــه بـزونـــــه پـــــاڅي \nد پښتونخوانه به زمری نه ووځي؟ \n\nچې نښترو نه چينارونه لري \nد هغې باغ نه پسرلي نه ووځي \n\nد اباسین په غاړه ژوند تېروي \nد رقیبانو نه زير نه ووځي"},{"instruction":"لکه دلبر لکه جانان ئې کال و سر موسم دے","input":"","output":"خو په ګرمۍ کښې بې ایمان د پېښور موسم دے \n\nپیتاؤ ته پروت یم ستا د یاد څخه خوندور موسم دے \nتکورتکوردی که هر څو پرهر پرهر موسم دے \n\nد انتظار خوارۀ د لاسو پښو نه دم وباسي \nپه محبت کښي که وصال ډېر خوندور موسم دے \n\nپښتون وطن په وطنونو کښې هم داسې ګڼم \nلکه سپرلي په موسمونو کښې د سر موسم دے \n\nتخم انبار دے خو دهقان په خواږۀ خوب اودۀ دے \nزمکه ښه و تره ده او ښه ښکلے دکر موسم دے \n\nچی کسی غر او ماهیپر او اباسين وويني \nد پښتونخواهـ یو موسم خو بختور موسم دے \n\nښکلي د ژوندون د پېچ او خم نه څه خبر دي \nدغه فرښتې د درد او غم نه څه خبر دي"},{"instruction":"چرته چې خبرې د لمبو په ژبو کيږي","input":"","output":"خلق ساده زړي د دې چم نه څه خبر دي \n\nستاد شمله والو خو ټوپک دین او ایمان دے \nدوي لا د كتاب او د قلم نۀ څۀ خبردي \n\nتل زمونږ په زړونو متوقې د غم ولاړې \nواره جنتیان د جهنم نه څه خبر دي \n\nدغـــه د دردونــو پرهرونــو مــاهران دي \nدغه د ټکور او د مرهم نه څه خبر دي \n\nد هغه دومره زړۀ ځیگر چرته دے؟\nجانان د مینې نه خبر چرته دے \n\nچې معجزې د محبت و كوري \nهغه دَ حُسن جادوگر چرته دے \n\nعالمه لر را بانــــــدې زړه وســـــــزئ \nساړۀ مې وژني هغه نمر چرته دے"},{"instruction":"دلته روژه لکه قیامت تېريږي","input":"","output":"دلته اختر زمونګ اخترچرته دے   \n \nورپسې وچ شومه د کټکي پـــه شـــان \nهغه د سرو کلونو غر چرته دے  \n \nشغلې دې خېژي لـــه رخساره ځنې \nدرته کتے نۀ شم نظر چرته دی \n\nپه الوتو کښې مــــې وزرې وســــوې \nد تندې مرمـــــه ســـــمندر چرته دے \n\nنې مې وطن د زرپرسـتـو شــــولو \nاوس پکښې قدر د هنر چرته دے \n\nد ژوندانه د غوټې غوټې زلفــــو \nرا معلوميږي نۀ چې ر چرته دے \n\nد غزل ټولې مېخانې ړنګې دي \nداباسین جانان خیبر چرته دے"},{"instruction":"مئينه پرې دنیا ده خو دلبر نه در خبر","input":"","output":"د خپل حُسن د زور نه زوره ورنه دے خبر \n\nتيارې مې پرې رڼا دي د ګوګل د تهه خانې \nزما د ډیوه کی نه هغه نمر نه دی خبر \n\nستاکۀ داسې په خندلو کښې سپرلی وي \nنو زما به په غزلو کښې سپرلي وي \n\nښاریه کښې هغه خوند د سپرلي چرته \nلکه څنګه چې په کلو کښې سپرلی وي \n\nد مالي د وينو رنګ پکښې ځليږي \nکال و سر چې په محلو کښې سپرلي وي \n\nسترګې سترګې انتظار کوي د سترګو \nچې په دشتو او ځنګلو کښې سپرلی وي \n\nدا درد له کومه راشي او دا خوند له کومه راشي \nپه مړاوو و چو پاڼو کښې دا ژوند له کومه راشي"},{"instruction":"حیران یمه خالقه پرہوتونکو حادثو کښی","input":"","output":"ناگاه دسړي غاړې له مړوند له کومه راشي \n\nخاونده درنه زار شم کائنات ورته ايال دي \nبنديانو له د بندې بېړۍ بند له کومه راشي \n\nد ژوند په دې تياره تياره بي شانه لوئے سفر کښې \nدا نمر سپوږمۍ او ستوري پيتي بند له کومه راشي \n\nدا خيري دا ولجې دغه جنت او دغه کرکې \nد زړونو په کعبو کښې دغه کند له کومه راشي \n\nیوه خاوره یوه فضا ده یو اوبه دي يوه هواده \nهر بوتي کښې بېل بوئ او رنګ او خوند له کومه راشي \n\nدا ښکلي ښکلي خلق اباسين ته غاړې باسي \nسور اورله او اوبو له دا پیوند له کومه راشي \n\nله سترګو مې د ستورو یو قطار دے نیمه شپه ده \nزما سپينې سپوږمۍ ته انتظار دے نیمه شپه ده"},{"instruction":"د مخ نه دې چاپېره ګورې زلفې وږمه دارې","input":"","output":"سپوږمۍ د څوارلسمې نو بهار دے نیمه شپه ده \n\nپه دې کښې پکاريږي کله زړه او کلـــه ســــترګې \nدا مینه محبت که نیم سهار دے نیمه شپه ده \n\nد بر کلي په وران کندر کښې ناست يم ورته ګورم \nلمبه لمبه د کوز کلی چینار دی نیمه شپه ده\n\nسحر رانزدې شوی دا دی در غلم منزله \nپه لاس کښي مي د خپل کاروان مهار دی نیمه شپه ده\n\nلګيا يمه كوومه جنـــــــازې د ارمــــــــانونو \nمحلت مې لکه سم د مړو ښار دے نیمه شپه ده\n\nمرام ته په هر حال کښې رسېدل دي رسېدل دي \nاو ستا د اباسین هغه رفتار در نیمه شپه ده \n\nباغ تالا کیږي لېونے باغوان په خوب اودۀ دے \nزمکه ستي شوله ظالم باران په خوب اودۀ دے \n\nد سلګو شور می په محلت کښې زلزلې راوستې \nپه دې ژړېږم چی بیا هم جانان په خوب اودۀ دے"},{"instruction":"حالاتو داسي دېواله ته زوړند کړی یمه لکه","input":"","output":"تصویر غوندې مې ويښ ارمان په خوب اودۀ دے \n\nد پیغمبر د وراثت او پیروی دعوېدار \nقرآن په ترخ کښې د اشنا ایمان په خوب اودۀ دے \n\nزمونږ د ژوند د نصابي کتاب په هره پاڼه \nد وينو ډنډ کښې لکه گل یو ځوان په خوب اودۀ دے \n\nد محل چار چاپېره اوربل دے جونګړې سوزي \nد سرو لمبو په جزیره کښې خان په خوب اودۀ دے \n\nهلته د شر او فساد څۀ معنه او څۀ جواز دے \nپه کومه خاوره چې بابا رحمان په خوب اودۀ دے  \n\nد سر اوښان او تر او تر روان په شاړو سر دي \nجرس غږيږي خو غافل کاروان په خوب اودۀ دے \n\nدنیا لګیا ده بې وزرو په اسمان کښې ګرځي \nد اباسین له قامه شم قربان په خوب اودۀ دے"},{"instruction":"نمر چې وي د واړه کائنات دا تجلي به وي","input":"","output":"ته چې د سپوږمۍ نه دنيا وګورې سپوږمۍ به وي \n\nوار مې خطا شي ستا د یاد په هنگامه را پاشم \nزه چې له خوبه را پاخم ستا په نامه را پاڅم \n\nستا مجبورۍ لکه زنځیر زما د پښو نه تاؤ شي \nکه څو څو ځله د درتلو په اراده را یاخم \n\nچې ظلم ووینم په زړۀ مې غر غنډې بلې شي \nپه هر ظالم پسې مدام لکه لمبه را پاشم \n\nټوله شپه ګرځم ستا د یاد اور اورکي رانيسم \nسحر اودۀ شمه بی خوبه په غرمه را پاڅم\n\nدَ خپل کاله د خاموشۍ پېريان مې لولپه کړي \nاکثر د ډوب خوب نه په غوټه نیمه شپه را پاشم \n\nد مایوسۍ په ګړنګونو کښې پرېوتر يمه \nد زندگی په یا قربان تپه تپه را پاشم"},{"instruction":"د خپلې لارې هر دېوال سره ډغره وهم","input":"","output":"د اباسین غوندې په هره مرحله را پاشم \n\nورانه باغیچه او د بلبلو شور \nاورمه د زړۀ د ماتــدلـو شور \n\nنوره شپہلی غلی کړه چې واورمه \nچم کښې دَ ځوانانو د خـنـدلـو شــــور \n\nکله چې ویجاړ ګودر ته وګورم \nسوے زړۀ مې غواړي د پائيلو شور \n\nڅنګه د پردو سندرې ووايــم \nڅوچې مې قلارنۀ وي د خپلو شور \n\nسترے سترے ماچې پرېشاني يوسي \nناڅاپه راويښ مې کړي د ښکلو شور \n \nچي ستا د سترګو او خپل زړه پوره خبره وکرم \nکه اجازت وي چې قیصه در ته له سره وکړم \n\nکلے ئې اوري خو جانـــان تـه غږ ونه رسېدو \nزۀ که هر څو سوې ټپې د غره له سره وکړم"},{"instruction":"چې مخ دې سپین دی نو دا زړۀ دې ولې تور د داسي","input":"","output":"دغه تپوس به ترې یو ځل په ویره ويره وکړم \n\nنوے سپرلے دے د وطن د زمکې شونده شنه شوه \nخوښه دې نۀ ده چې شورو ئې په سندره وکړم \n\nپه پيبنور جانان څادر د لوګي خور ووینم \nچې ننداره ئې د چراټ یا له خبره وکړم \n\nعظيمه خدایــه دنـــامـې سـره جامـه غـواړمـه \nچې اباسين يم نو چې هر مزل په نره وکړم \n\nانسانه سوچ کوه چی کله ته ناجوړه کېږې \nنن زه ئې درته وایم چی په څۀ ناجوړه کېږې \n\nد شپې د خوب نه مخکښې د غاښونو پاکول دي \nغاښونه چې دې روغ وي ته به نه ناجوړه کېږې\n\nمسواک کوه د غاښ، سر او د ګېډې درد به نه وي \nهم لره خوره خبره ده ښکاره ناجوړه کیږې"},{"instruction":"د ژوندون په چورلکونو نه رسـيرم","input":"","output":"پاکه ربه ستا قدرت ته حېرانېږم \n\nخپله وینه راته زهر شوه حیران یم \nزه د ژوند په بی منزله لار روان یم \n\nخبرنه یم چې د کوم جرم سزاده \nخدایه مانه داسې شوې څۀ خطا ده \n\nخپـل پـردي رانـه و بـزار دي نه پوهېږم \nربه څه په يي لمبو اور کښې سوزېږم \n\nدا د ژوند په کومه لار کښې را ایسار شوم \nنه د ځان نۀ د جانان نه د روزګار شوم \n\nچې د چا د څنی کل ووم حيرانيږم \nپه هغو ګوتو کښي نن مروړل کېږم \n\nدا چی زه په کوم عذاب کښي گرفتار شوم \nدا په کوم قصور کښې لاړمه په دار شوم \n\nرا بهر ته د دې اوره زما ځان کړې \nخدایــه نــور خلق د دې نه په امان کړې"},{"instruction":"که د سپوږمۍ په شانې ښکلې ئې بېشانه ښکلې","input":"","output":"خورانه لرې ئې اوچته په اسمان ختلې\n\nپه ارمانونو مــــې غـربـــت داســــې کـــانـې وکړلې \nلکه چې وسوزي په اور کښې تکې شنې غندلې\n\nد دوي حياته مې غرور سترګې راټيټې کړلې \nپښتنې پېغلې د ګودر نه راغلې ډلې ډلې \n\nچې موده پس راته یو ځل نظر د مينې وکړې \nځان ته لوګی کړم د رقیبو د کوڅو خزلې\n\nلر او بريو دي پښتانه د بېلېدلو نه دي \nد خولې کرښه د تندي نـــه تــر وښکي راغلې\n\nدغه جنت دے که کالام زما د ښکلې سوات دے \nو اوريني څانګي دي که نه دګل اندام جنگلی\n\nلكه وږمه لکه نغمه لکه ابشار د حُسن \nپه گل دره کښي د پښتو د اباسین غزلئ"},{"instruction":"زړه به دې خور شي چې نـامـه کله د جنګ و اوری","input":"","output":"امن دے داچې د خپل زړه د رباب ټنګ واورې \n \nبیا به د مینی ترانئ وائي تبليغ به کوې \nدَ زړۀ خندا چې د بلبل يا د پتنګ واورې \n\nیو مخ که خوږ شي بل سېلمه کړه د جابر گذارتـه \nدا تجربي که د منصور باچا ملنگ و اوری \n\nکلے اوده و تمامي د مرګ په خوب اوده شو \nداسې په نیمه شپه کښي راغلي په غورځنگ واورې \n\nڅوک چې د یو بل خوشحالي هډو زغملی نه شي \nد داسې خلقو نه به څه د نام و ننګ واورې \n\nد سکندر نه به قیصه د اباسين وپوښتې \nکه دې یقین نۀ شي نو بيا به لږ فرنگ واورې"},{"instruction":"زما د زړۀ او ستاد اننګو رنګونه يؤدي","input":"","output":"ته کوره دَ كُلاب او د لمبو رنګونه يؤدي \n\nښکاريږي چې هم دوي د دې دنيا سوچه اولاد دے \nد خاوري او د ټولو پښتنو رنګونه يؤدي دي\n\nدا دواړه رور او خور دي د يوې څانګې ګلونه \nدا ځکه د اسلام او د پښتو رنګونه يؤدي  \n\nپیچوک ، نۀ کمڅۍ شته، نه شمله نه ږیره برېت \nداڅه وشو د پېغلو او ځلمو رنګونه يؤدي\n\nزما د وطن خلق لي تمیز کولے نۀ شي \nد ځینو رهبرانو او د غلو رنګونه يؤدي\n\nدا ځکه اباسین ته بله لاره نه ښکاريږي \nچې ځیر شي د اسمان او د او د اوبو رنګونه يؤدي \n\nپه قدمونو کښي ئي عمرله سرښکتی یمه   \nزۀ خپل وطن ته لکه زوئے ورغاړې وتے يمه"},{"instruction":"ستا د تهمت په رنګ کښې څومره ښکلی ښکل يمه","input":"","output":"لکه د سرو گلو شکری ته چي پرپوتے یمه  \n\nد مينې زور دومره سېوا ؤ چې لاهو ئې کړمه \nخود نفرت په سمندر را پورې وتر يمه \n\nد ازادۍ څۀ تصور شته نه امکان کېدے شي \nد دواړو پښو نه ستا د حسن دام کښې نښتى يمه \n\nچې درنگ ساعت له به دې غېږې ته در پرېوځمه \nلکه د اوښکې دې په شونډه پورې نښت يمه \n\nزما د پنجونه دا خاوره شو کولی نه شې \nلكه د ونې د دې خاورې نه راوني يمه \n\nګیله په سر سترګو درځم چې لږه ساه و اخلمه \nبس د روزګار په غم کښې لږ شانی کبوتر يمه \n\nټوله دنيا مې پسې چاڼ کړه ومې نه موندلو \nآواز ني راغی واني زه درنه الـوت يمـه"},{"instruction":"دغه قیصه بغیر لۀ ما ولې نيمګړې ښکاري","input":"","output":"دغه قیصه کښې نۀ زۀ چتی یم نه بتی یمه \n\nنور مې دا سرد بادشاهانو م پروانه کوي \nدا خويؤته يې چې په در کښې دې پرپوتي یمه \n\nدغه د خلقو د نیتونو اور دے ځان سوزوي \nڅوک خودي و وائي چي زه ورته بدنيتي یمه \n\nوخت دې په خپله سنگینی باندي ما نه ويروي \nزه اباسین یمه د غرونو نه راوتي یمه"},{"instruction":"دغسې بې کاره هسې مه کښېنه","input":"","output":"څه خو کوه یاره هسی مۀ کښینه  \n\nکار که نه وي سوچ د ترقی کوه \nاے د قام غمخواره هسی مۀ کښینه \n\nواني چې وزګارې نه بیګار ښه دے\nڅۀ نه څۀ کړه چاره هسې مه کښېنه \n\nلارې د منزل په مزل غوڅي شي \nدغه د ژوند لاره هسې مه کښېنه \n\nکوره اباسین ته ځي په یوه مخه \nتنگ کوه دلداره هسي مه کښینه"},{"instruction":"فطرت به څنګه پتنګان له اوره لرې ساتي","input":"","output":"سوزي که خلق ماشومان له اوره لرې ساتي \n\nدا به تر څو دا خپل پېزوان له اوره لرې ساتي \nزه ئې ستي کړمه خپل ځان له اوره لرې ساتي \n\nتا به داخپل مغروره نیت په سرو لمبو سوزوي \nما به دا خپل څیرې ګرېوان له اوره لرې ساتي \n\nڅوک چې د قام د پاره ځان په سور انګار کښې سېزي \nخالق به داسې انسانان له اوره لرې ساتي \n\nدغه اسمان به هم یو ځل د نمر نه اور ونيسي \nزمکه ئې وسوله اسمان له اوره لرې ساتي \n\nد غليمانو خوا يخـي تـــه بـــه ئـــې کله پرېږدي \nستا اباسین به خپل جانان له اوره لرې ساتي \n\nراشه واخله چې ښائست دې لاله زار شي \nدا بې کېفه زندګي دې ستانه زار شي \n\nخوند به وکړي چې د عقل نه وزګار شي \nکله کله مې دا سر په اوږو بار شي"},{"instruction":"راته وائي زړۀ دې ځان سره سنبال کړه","input":"","output":"دا کېدی شي چي په خپله دې پکار شي \n\nد فطرت د ځان ښودنې هنـر گـوره \nکله راولي خزان کله بهار شي \n\nزهٔ یو ګل دیار کمڅو له خوښوومه \nدا سپرلے خو دې يو څو ورځې ايسار شي \n\nاباسين دې له پښتون وطنه زار شي \nچي دا شنډې ونې بوټي مېوه دارشي \n\nنشته لارد میکدې نه را په دې خوا \nژوند پیکه دی د توبې نه را په دې خوا \n\nیوه بپدیا ده یوه مېره ده، یو سکوت دے \nتش گوگل دے د هغی نه را په دی خوا \n\nپه يارانو کښې خپل غم غلطو ومــه \nبل ځان نشته د حجري نه را په دي خوا"},{"instruction":"شپه اوس چرته ده تیاره او تنهائي ده","input":"","output":"د وصال د ښکلې شپې نه را په دې خوا \n\nسرکشی کښې انتشار بي قراري وه \nاطمینان دے دسجدې نه را په دې خوا \n\nلاهم هغسې چاودلې شونډې ګرځـــو \nاختر کوم دی د روژې نه را په دې خوا\n\nپښتونخوا د اباسین په دواړو غاړو \nد جهلم او مارگلی نه را په دی خوا \n\nدا حجاب په مېنځ کښې ولې د سجدې دے \nچې د غاړې د رګونـــــونــــه نــــزدې دے \n\nچې په لاره باندې ځم ښکالو ئې راشي \nشاته و گورمـــــــه زر چــــــی را سې دے  \n\nپه ښائست لکه د غشي ورپسې یم \nمحبت لکه د سيوري را پسې دے"},{"instruction":"دا ګلونه دا وږمــې شـور د مارغــانو","input":"","output":"داموسـم خـوپــه والله که د توبې دے \n\nبئ حسابه وسوسـې پــه کښې دپــره دي \nخو سينه کښې مې سکوت د جنازې دے \n\nکه دې رحم د هېڅ شي سره سم نۀ دے \nخودا قهر دې هم يـــار بــــې اندازې دے  \n\nبـې مقامه بې  منزله يون شروع دے \nغر بدلے بیـا جـرس د قافلې دے \n\nدغه روح دے چې مېلمه دے د څو ورځو \nستا په سر کښی چی غرور دی نو په دې دے \n\nمدرسه پرې هم نازيږي د مودونه \nاباسین هم د جومات هم د حجرې دی \n\nبلا مي په ښارونو کښي تاويري را تاویږي \nلمبي مي په رګونو کښې تاویږي را تاویږي \n\nیو اور مې د نظر په وړاندې زغلي او را زغلي \nيو شور مې په غوږونو کښې تاویږي را تاویږي"},{"instruction":"زړۀ مې په یاد د ګلبدن کښی ډک دے","input":"","output":"مودې ئې وشـولـې چـې چرته ورک دے \n\nاواز دې خوږ دے خو خبري ترخي \nوجود به نرم وي خو زړۀ دې کلک دے \n\nتوبــه و بـاسـه خـو گـرانـه ښـاري \nخبره داده چي په ځان مي شک دے \n\nپه هیڅ دارو د رغبـدونــه يمـه \nیو ستا دیدن خوراله تک به تک دے \n\nخبرې ښې کـوي عمــل نـه کــوي \nبس په ملا کښی دا بی خونده تک دی \n\nيو بل ته ګوري لکه دوه عکسونه \nزما تصویر ته یار ولاړ هک پک دے \n\nډېر مې ستا زلفو او قامت ته کتل \nد هغه ورځ نه مې په ملا کښې څک دے \n\nتوره غلیمه ستانه نه ویرېږم \nدا ستا په لاس کښې زما خپل ټوپک دے"},{"instruction":"د شيـې پــــه غـاره كـــښـې اوږۍ د زرو","input":"","output":"چې دا سپوږمۍ ده که د مينې چک دے \n\nداخوته يي چي دې درک نه لګي \nد اباسین خویو معلــوم درک دے \n\nستا په تصویر کښې کله سترګو کله خُلې ته ګورم \nځان ته حېران شمه چې بيا خپلې توبې ته ګورم \n\nد سپين رخسار نه دې تاؤ شوې ګوري ګوري زلفې \nلکه د ورځ نه را چاپېره تورې شپې ته ګورم \n\nڅۀ بې نيازي لري او څومره په غرور کښې ښکاري \nوار مې خطا شي چې د خال دې مرتبې ته ګورم \n\nټيکه ،والی، امېل چارګل او ستوري ستوري جامې \nلکه چې سم د رڼاګانو ښاريې ته ګورم \n\nچي دکوم لوري نه راوتے دے په کومه زغلي \nپه غاړه ناست د اباسین چپې چپې ته ګورم"},{"instruction":"په ژبه ئې لمبې دي د اورونو په شان ښکاري","input":"","output":"دا شونډې چې ئې سمې د ګلونو په شان ښکاري \n\nدنیا کښي راته ځان لکه قبدي قيدي ښکاريږي \nرګونه راته خپل د زنځیرونو په شان ښکاري\n\nچي زنزې او ماران لړمانان پکښي ديره دي \nدا خُلي راته د خلقو د چاودونو په شان ښکاري \n\nمرگ څه دی د چیندرو کرښه د پټ پټوني لوبه \nدا ژوند راته د ځغلنده سيندونو په شان ښکاري \n\nليوان او شرمخان او خامـاران ورته را کد دي \nزما جنت وطن د ځنگلونو په شان ښکاري \n\nچې کله ورنزدې شې نه ئي قد نة ئي وجود وي \nدا ځني ځني خلق چي د غرونو په شان ښکاري \n\nخاته دي کوزېدۀ دي كله بره کله ښکته \nدا ژوند د اباسین د غورځنګونو په شان ښکاري"},{"instruction":"د ژوند په سختو او غمونو زوره وریمه زهٔ","input":"","output":"د زړۀ اسمان کښي ځلیدلی لکه نمريمه زة \n\nزۀ چی راخمه نو هر چاله خوشحالي راوړمه \nزۀ د وختونو پسرلي يمــه اختــریـمــه زه \n\nدشعر په رموز که پوهېدل غواړې نو راشه \nپه لره کښي درويش لوله په بره کښي کاروان \n\nکه بیا دې هم د فن په تقدس باندي څۀ شک وي \nلاهو کره چرته ځان په اباسین غوندې جانان \n\nډېر به بدبخت وي چې ئې زړۀ وي د زړۀ سر نه وي \nداسې به څوک وي چې ئې څوک نه څوک دلبر نه وي \n\nڅوک چې د نورو د دردونــــو نـــه خبـــر نـــه وي \nيو داسې کور دے چې د هغې هډو ور نه وي\n\nزما ارمان دے چې د داسې یو وطن بادشاه وے \nچرته چې کرکه نۀ وي ظلم نه وي شر نه وي"},{"instruction":"د مال او زر د خاوندانو سره مینه نه وي","input":"","output":"د مینه والو سره چرې سيم او زر نه وي \n\nپه هغه خاوره به ارمان څنګه مېوه ونيسي \nپه کومه سيمه چې داستاد حسن نمر نه وي \n\nداسی نظام به جوړووم چې مې اختیار شي کله \nچی خوار او زار نه وي رنځور نه وي نهر نه وي \n\nچې پرې د بره ستا د حسن بارانونه کيږي \nنو اباسین به اخر څنګـه سـخنور نه وي"},{"instruction":"بيخي نیمکرے نیمه خوا تلی یم","input":"","output":"په ټوله لاره په ژړا تلے یم \n\nورکې خانې دې د زړۀ مه لتوه \nد دغې ښار نه زه پخوا تلے یم  \n\nپه تصور کښې ستا د زلفو په ټال \nد ژوند په لاره په هوا تلی یم \n\nجومات ته تلے یم په پټه پته \nخو مېخانې ته برملا تلے یم \n\nنن چې مې ساه وږمې وږمې غوندې ده \nدکل بدن جانان په خوا تلے یم  \n\nپه تصور کښی ستاد تورو سترګو \nمدام د اوښکو په رڼا تلے یم \n\nزه اباسین یمه لږ ځان خبر کړه \nوالله که عمر کښي په شا تلے یم"},{"instruction":"د خلقو مخکښې به ګلابه څه خبرې وکړو","input":"","output":"چرته یواخی شه چی خو د زړۀ خبري وکړو  \n\nد اظهار تکی نه تا ومونده نه ماسره شته \nپه سترګو سترګو کښې په چپه خُله خبري وکړو \n\nرښتیا مې په خُلۀ راشي مخکښې دار و گورمه \nما چپ کرئ گنی خان له به څه کار و گورمه \n\nتبرونه او ارې ورتــــه تیــار وګورمــه \nژړا راشي چي کله دنگ چینار و گورمه \n\nچي هلته څه روان دي اخېستل يي غواړي جاج \nور خېژمه اسمان ته خو چې لار وګورمه \n\nله خانه چی کم عقل چرته وینم شم خفه \nخوشحاله شم له ځانه چي هوښیار و گورمه \n\nبیا ټوله ورځ د فکر په ټالونو جوتي خورم \nګریوان کښی چی می ستا د زلفو تار و گورمه"},{"instruction":"راځي راله د قام د سباوون په حال ژړا","input":"","output":"ځلمے چی د ژوندون په اوږو بار و گورمه \n\nچې وینمه په خپله پښتونخوا کښې بده ورځ \nحیران یم په جنت کښي خلق خوار و گورمه \n\nڅاروي راته ښکاریږي دا خپل واړه وطنوال \nچي بل لاس کښي د خپل کاروان مهار و گورمه \n\nبې ننګه بې پښتو راته ښکاره شي دا خپل ځان \nتصویر ته مې چې کله د خپل پلار و گورمه \n\nڅو ورځې مې له ستوني بيا نمړۍ تېريږي نه \nسرور کے چی دخپل نیکه مزار و گورمه \n\nجواز د ژوندانه راته پیدا شي هغه وخت \nچې څوک د اباسین غوندې خـودار وګورمه \n\nپه مودو مودو د یو بل خواله راشو      \nرا اختر څۀ وي په خندا کښې په ژړا شو"},{"instruction":"په دې زمکه مو څوک نه پرېږدي یو بل ته","input":"","output":"کۀ دې خوښه وي راځه چې په هوا شو \n\nستا په مخ باندې په ټول جهان مئین یم \nد جهان واړه غمونه اوس زما شو \n\nچې دې نۀ کاته په سترګو مې تیاره وه \nچې رامخ دې کړه اسمان زمکه رڼا شو \n\nد مودونه چي په ستر په پرده وې \nنن مي اوښکو اجازت غوښتو چی راشو \n\nبیا به خوب په غزېدلو پښو ونه کړې \nاباسینه که خوبونه دې رښتيا شو"},{"instruction":"چی چرته کښي د کرکې هډو سوال نه پیدا کیږي","input":"","output":"په داسي سيمه نوغی د زوال نۀ پیدا کیږي \n\nاحساس که ئې بېدار وي ثقافت که ئې ژوندی وي \nد دې خاورې دې خلقو څۀ مثال نه پیداکیږي \n\nکه زما پکښې مالي غوندې ګران وي \nخو وطن دې د سرو کلو گلستان وي \n\nچې تر څو پورې دا زمکه دا اسمان وي \nزما قام دې په عالمو کښې روښان وي \n\nچې په بام د ترقۍ يؤيؤ روان وي \nټول عالم مې وطندارو ته حيران وي \n\nنۀ وي څوک نهر نهور نه ورے ترے \nپه هر لور د نعمتونو يو باران وي"},{"instruction":"چې زمونږ پرې ملکیت زمونږ اختيار وي","input":"","output":"په دې زمکه بر چې هر څومره اسمان وي \n\nپېښور مې د شملې د پټکي ول دے \nچې کابل قندهار کوېټه مې ودان وي \n\nپه هر چم کښې دې ښادي او خوشحالي وي \nچې په هر کاله د بره چراغان وي \n\nچې د یو بل نه قربان شوی صدقه شوے\nچې د هر یو تن په زړۀ کښې دا ارمان وي \n\nهمېشه مې د رڼا په لور سفروے \nچې خپل سیوری مې هم شاته راروان وي \n\nد دنيا ښکلي ئي ناست په دواړو غاړو \nاباسین ښه په غورځنګ باندې روان وي \n\nد زغم د خونې خانه، یه ققنس د اور بچیه\nلمبه  لمبه شـــــاعره، میرنیه ننګیالی"},{"instruction":"چی کړی دی دخپل از غن احساس غیره کښی خوب دے","input":"","output":"موني ستا د لېونتوب نه ایزده کړے سړیتوب دے \n\nکه څوک د درد د څړیکو تصویرونه ګوري دادي \nدوینونه جوړ شوي که ګلونه ګوري دادي \n\nستانظم دپښتوبي بي ملالې د سر تاج دے\nدا ځکه دې د شعر د مئینو په زړۀ راج دے \n\nستا شعر لاروو ته وركي لاري د ژوند ښائي \nستا شعر زندگي د انقلاب په لوري بيائي\n\nدې شعر نۀ يواځې ټول پښتون رالرزولے \nده تا ته هم خپل زور په هر یو ګام باندې ښودلے \n\nستا شعر که هر څو زما د قام سترګې رڼا کړې\nخوته يي هم اشنا د تېزند و سره اشنا کړې \n\nدا شعر په کوم ،رنگ په کوم انداز په کوم مفهوم دے  \nد دې شعر پوره په پوره زور تا ته معلوم دے"},{"instruction":"له ډېرې مودې راسې مې روح ډوب دے پرېشان دے","input":"","output":"په زړۀ کښې مې دا ستا د سوي روح ليدو ارمان دے \n\nداستا قلم چی وینه د شهید ترېنه راڅاڅي \nدا ستا قلم چی کرکه د يزيد ترې نه څاڅي \n\nدي ستا قلم جابر ته تيتبدل نۀ دي زده کړي\nدې ستا قلم په عمر خرڅبدل نۀ دي زده کړي\n\nدا توره ده شمله ده چې فطرت ئې د پښتو دے \nداستا ،قلم قلم نۀ دے بیرغ د پښتنو دے \n\nدښمن ته لکه وسپنه دوستانو ته رېښمين ئې\nسر کشه ئی خود سره ئې خپلواک ئې اباسین ئې\n\nعظمت چې دې په ټوله پښتونواله باندې عام دے \nاجمل ختکه ستا پښتون قلم ته مې سلام دے"},{"instruction":"که د قبلی که نمر خاتۀ سر يې","input":"","output":"چې خلق وائي نو بس ښۀ سرے يې \n\nچې ظلم وينې احتجاج نه کوې \nد ظالمانو د کاله سـرےيئ  \n\nدغره په شانې حوصله دې مـــنم \nته که هرڅو شډل د غره سړی يې\n\nد سرو ګلونـــــونــــــه چـونــــــه و هــــــې\nفصل کښې ګرځې لکه خــره ســـے یـــې \n\nچې دې دعــــې کـــــې د خــــدمت د خلقـــو \nالله دې خـوار کـره تــــه هـاغــه ســـری یـــې \n\nستا کلکو سترګو ته حیرت ورے یم \nنور خوکچه اوبه اوبۀ سرے يې \n\nپه صورت روغ یې او روزگار نه کوې\nبېدار خونه يې ته اودۀ سرے يې \n\nټول در ته وائي اباسين يوسفزے\nزه خو دې پېژنم چې نۀ سرے يې"},{"instruction":"بوټۍ پرتې دي ځاے په ځاے لکه د وانــو پــه شـان","input":"","output":"که نه طوفان دے سیلۍ وړي خلق د پاڼو په شان\n\nاوس هغه پېغلې په يو بل پسې کاوا کې ګرځي\nچې په قطار کښې به ګودر ته تلې د بيانو په شان\n\nیو ځل د خلقود نظر نه پرېوځي پرېوځي پرېوځي\nدا څوک چی نېغ نبغ کيږي هر ځائ کښې د خانو په شان \n \nزلفو ئي موج لکه په شانې د شـــيـن غـــر وهلو\nتک تور خالونه ئې په مخ وو د مماڼو په شان \n\nالله دې راولي زما په وطندارو سپرلے\nچي په الوت شي په قطار لکه د زانو په شان \n\nدا پښتانه دي دښمنانو خلی پلی نه دي \nد وخت سیلی ئی خوزوی نۀ شي د کانو په شان \n\nځان بۀ پۀ زور باندې لاهو کړې ځان به هسې ورک کړې\nچې اباسين ته شي کد شوی د نانجانو په شان"},{"instruction":"اوښکې مې ټينګې کړې ونه څڅېدې","input":"","output":"لکه تڼاکې مې په زړۀ ودرېدې \n\nسپوږمۍ يواځې يې يواځې بــه يـې \nد جدایۍ په اور کښې وسوزېدې \n\nمينې لا نوره مينه څه ته وائي \nچې په رګونو کښې مې وبهېدې \n\nانجام دې ولیدو د حُسن کـــه نـــه \nلکه د ګل په شان چی و دورېدې\n\nپه آئینه کښې چې دې ځان ته کتل\nلکه په خپله بادشاهي ګرځېدې \n\nچې ستا په شونډو مې پاړ وليدلو\nزما له درده شــونډې ورپــدې\n\nغمه هم دغه دې انجام و کنه  \nد اباســین چپو ته ورسېدې"},{"instruction":"رنځ د بېلتانه وهل جوړ شومه","input":"","output":"سترګو ته دې تش په کتو موړ شومه \n\nکله چې لــــه نــــورو بازو پرہوتم\nبیا خوایله مينې ته راجوړ شومه \n\nژوند راباندې داسې ګاڼۍ تاؤ کړلې\nاوښکې اوښکې اوښکې را نچوړ شومه \n\nپټ د محبت په خوږو ډک یمه \nسخت که به ظاهر لکه اکور شومه \n\nزوړ شومه لمبه د غصې مــــره شـــوله \nړه وخت کۀ شي لمبه د واورې سوړ شومه \n\nځوان مې کړي چې ښکل راته نوی شي \nما وبـل اباســيـنـه لاړم زوړ شــومـه"},{"instruction":"فطرت چې غواړي پسرلو ته مخه څوک نیوی شي","input":"","output":"چرې بې سره لېونو ته مخه څوک نیوی شي \n\nفکر چې چرته زرغون شوے دے قید شوے نہ دے \nد نمر سرتېزه پلوشو ته مخه څوک نیوی شي \n\nمسافري کوه ډاډه چې زړګی ونــه بــائيلي\nاوښکې مې تېرې کړې سلګو ته مخه څوک نیوی شي \n\nوخت هم روان دی د اوبو د سېلابه په رنګي\nپــه مخـــه درومـــي قــافـلـو تــه مخه څوک نیوی شي \n\nکۀ نيسي نيسي دې مظلوم ته مخه هر څوک نیسي \nد مظلوم اوښکو اسوېلو ته مخه څوک نیوی شي \n\nزول او طوفان خــو ودانۍ او ونې نه پېژني\nداسې پښتون د پښتنو ته مخه څوک نیوی شي \n\nڅوک چې خپل ځان لاهو کول غواړي راوړاندې دې شي\nزه اباسین یمه اوبو ته مخه څوک نیوی شي"},{"instruction":"دچاچې هر سحر ماښام ښکلي وي","input":"","output":"هغه وطن او هغه قام ښکلی وي \n\nچې د یو بل نه مئینان لرې وي \nهغې مينې تل انجام ښکلي وي \n\nد سر درو خلق ميدان خوښوي \nاو مېداني خلقــو تـه بـام ښکلي وي \n\nمینه دَ حُسن په چل ګېر کړي سړے  \nدانه ښائسته وي نـــه چـــې دام ښکلی وي \n\nیاد چې دې راشي څو سلګۍ وکړمه \nالهام چې وشـــي نـــو كـــلام ښکلي وي"},{"instruction":"چې د کابـل شـمله و رو خــوښ دے","input":"","output":"دا پېښور خو دې مـــــدام ښکلي وي \n\nوصال پتنگ سوزوي شمع وژني \nچې جدائي راشي انجام ښکلي وي \n\nچې ئې د زړه په غوږو اوري خلق \nد اباسین هریو کلام ښکلی وي سپوږ\\nمۍ چې غواړې نو اسمان ته به ځې \nمزل سنګين وي چـي مـــرام ښکلي وي   \n\nکه مزه اخلې په بخښلو کښې  ده    \nکه په کتو شي انتقام ښکلی وي"},{"instruction":"دالا کومه منطقه ده کوم وطن دی کوم یو قام دے","input":"","output":"وينې وينې ئې سحر دے اوښکې اوښکې ئې ماښام دے \n\nدا د زړه یوه حذبه ده د ایمان یو انتظام دے \nنۀ په برېتو کښې پښتو ده نۀ په ږیره کښې اسلام دے \n\nداسي داسي کاني وشوي داسې داسې لوبې کيږي\nرند ولاړ په موصله دی د واعظ په لاس کښی جام دے \n\nحالات ځکه شول بی واکه د هېواد ستره واکمنه\nقتل خاص چي دي ونه کړو نو دا ځکه قتل عام دے \n \nدا چې برکلے ئې لوټ کړو د کوز کلي څوکيدار ؤ\nدا چې کوز کلی شي وران کړو دا د بر کلي امام دے \n\nد الله مخلوق مي خوښ دے نور زما په ژوند کښې څه دي\nيو مې ځان یو می جانان دی بل مي سپین سپېځلے قام دے \n\nد تیغکو زمانه ده دلته یو څۀ هلته بل څه \nچې یو مخ کی کردار وي نو هغو ته مي سلام دے"},{"instruction":"اخوا ګوره دېخوا ګوره مخکښې وروستو ښکته پورته","input":"","output":"دلته لت دلته پرکه ده دلته نه ښکارېږي دام دے \n\nپس هم دغه هومره کافي ده نور وبناته حاجت نشته\nدغه څه چې دې ارشاد کړل داسې ښکاري چې الهام دے \n\nشاعري جادوګري ده د لفظونو د خيالونو\nاباسین په چپو کرے دَ سلطان دغه کلام دے \n\nښائیست دې مشهور کلي په کلي چم په چم دے\nپه مخ به دې رڼا وي خو په زړۀ کښي دې تورتم دے \n\nپه حُسن کښی جادو دے یا څه کوډې تعویزونه\nیا دام دی چې رانيسي مي يا ښکاري چې څۀ دم دے \n\nزما په تنهایی کښی څلور ټکي مشغولا ده\nیاته یې یاستا یاد دے یا کتاب دے یا قلم دے \n\nنیمگری نیمه خوا راته ځان ښکاري په کاله کښي \nپوهېږم نۀ چې څۀ دي خو په ژوند کښې څه شی کم دے"},{"instruction":"د دۀ په جبلت کښې د سختی مقابله ده","input":"","output":"پښتون کښی دا عادت دی چي تل غرونو ته اړم دے \n \nبي شانه مړي سترګې او غني زړۀ شي راکړے \nتش لاس يمه زړۀ جمع په ما ډیر د خدائے کرم دے \n\nپی مخی بچنګی د تمبو مخې ته لوبیږي\nلمبه لمبه حالاتو کښې د سرو ګلو موسم دے \n\nوطن ساتل عزت ساتل شمله هسکه ساتنه\nذا غم خود پښتون بچي د عمر سره سم دے \n\nهر خواته سرې لمبې دي ګړنګونه ښاماران دي \nزما جنت و طن زما بچو ته جهنم دے \n\nپرون مې په جومات کښې څو نا شنا سړي لیدلي\nپه کلي کښې د سر سړی نن بل زمونږه کم دے \n\nمدام له د وطن د عظمتونو ثنا خوان یم \nزما د اباسین په تقدس باندي قسم دے"},{"instruction":"جور ماخیگر شولو په بام باندي شها خيژي","input":"","output":"چی د ټول چم نه د سپوږمۍ غوندې خلا خيژي \n\nګل چې مسکے شي ورته زه هم د خندا نه شين شم \nګل چې خفه شي نو زما له غمه ساه خيژي \n\nستا په فرقت کښې مې په نورو ښکلو سترګې لګي\nچې ترور مي وي نو د ستورو نه رڼا خيژي \n\nله ورخه تېرې اوبه بېرته څنګه راولمه \nچي د بابا هره خبره مې رښتيا خيژي\n\nچي نن به بیا د مناقفو سره ژوند کول وي\nزما په زړۀ تیارۀ خوريږي چې سبا خيژي \n\nهر وخت مې زړۀ غواړي چې چا سره ښېګړه وکړم\nمن من غتيږم چي د خُلې نه ئي دعا خبري ئې خېژي \n\nد اباسین سره ئې اوس د لید و توان نشته  دے       \nاورم چې بام د ترقی ته به دنيا خيژي"},{"instruction":"ښکلا که هر څو د سپوږمۍ ټوټه ده","input":"","output":"محبت هم لکه د نمـــــر شغله ده \n\nکله ژړا کله خندا ده پکښې \nزندگي سمه افسانه ډرامــه ده \n\nپه راشه درشه ستړی شوی یمه \nزۀ اوده کرم دا اوږده قيمـــه ده  \n\nمینه دکورې ونې سيوري لګي \nکرکه په ژوند کښې لکــه ســره غرمه ده \n\nچي د کربوړي غوندې رنگ بدلوي \nد داسې خلقـــونـــه زمــا توبه ده \n\nقندهار کوپټه او کابل کورونه\nو پېښور د پښتنو حجره ده \n\nزه اباسین پکښي خوشحاله یمه \nکه زندگی راته لمبه لمبه"},{"instruction":"درنا سانده می په زړه کښې په تیاره کړې ده","input":"","output":"زما قلم پته خبره په ښکاره کړې ده \n\nکه د ځوانانو محفلونه تل په ما ابادوي \nجونو مدام زما قیصه په تناره کړې ده \n\nزۀ فرښتې په خپلو لېچو خنگولے یمه \nپه زمکه ناست ووم د اسمان می ننداره کړې ده \n\nخان مي بائیللے دے خو ډېر څه مې ګټلي پکښي \nما عاشقي هم ښه په ګټه په واره کړې ده \n\nگورو چی څوک خپل ایمانونه په پیسو خرڅوي \nامیر صاحب په ټول وطن کښې نغاره کړې ده \n\nساده سری دی همیشه په خپله لاره درومي \nد اباسين سره مې ډېره ګذاره کړې ده \n\nدا سوے زما پورہ دے دا ټکور زما پوره دے \nداته چې زمانه شوې داپېغور زما پوره دے"},{"instruction":"د ژوند په ادیره کښی می احساس د ژوندانه دے","input":"","output":"دا زړه چی می در زیږي دومره شور زما پوره دے \n\nدنورو ارمانونو حسرتونو په امــــان یــــم \nزړګے مې پرې مشغول دے ستا انځور زما پورہ دے \n\nلمبي ئې د سرو شونډو او لوګي د تورو زلفو \nپه واورې واورې ژوند کښې دغه اور زما پوره دے \n\nپر کاله پکښي پروت یمه نشه نشه نشه یم \nداستا په میکدو سترګو کښي کور زما پوره دے \n\nخالقه مهربانه زما بار په نورو مه رده \nچی بار وړم د غمژنو دومره زور زما پوره دے \n\nچې ته وائي نو هره سزا هر جرم منمه \nدا ستا د سپينې سپينې کوګۍ تور زما پوره دے \n\nد قام په ترقی او بیداری کښی می پکار کړه \nکۀ دانۀ وي خالقه نو بیا کور زما پورہ دے"},{"instruction":"په خوشي کچه کور کښې مې سرود ته حاجت نشته","input":"","output":"باران کښې د څڅوبي ټنګ ټکور زما پوره دے \n\nبيا غر د اباسین مخي ته کله ودرېدی شي \nرسا په تندي چپ د خپلې مور زما پوره دے \n\nداستاد ستمونو په ګرداب کښې به درځمه \nفرعونه د سرو وينو په سېلاب کښې به درځمه \n\nد خپلو پرهرونو په حساب کښې به درځمه \nداستاد ګناهونو په عذاب کښې به درځمه \n\nکوڅه کوڅه لمبه ده د وختونو سترګې سرې دي \nتیار اوسه دا ځل په انقلاب کښې به درځمه \n\nرقیب راته په سترګو کښې مسکے شو دا ئې ووې \nازغی یمه د ګل په انتخاب کښې به درځمه"},{"instruction":"وږمه يم د نسیم په لېونو چپو کښې ګرځم","input":"","output":"نشه نشه نشه یم په شراب کښې به درځمه \n\nپه ورانو سترګو مۀ گوره خزانه میرات مریه \nغوټۍ یمه وړه یم په شباب کښې به درځمه \n\nچی راست یمه په ژوند کښې تل پرانستې تنی گرخم \nدانه لکه چي ستا غوندې حجاب کښي به درځمه \n\nد مينې ورورولۍ حسن او امــــن عـلامـــت يـــم \nکه مخې له درځم نـو پــه نـصـاب کـښـې بــه درځمــه \n\nنغمه یم ترنم يمــه یــو ســــوزيـمـــه ګـــل پـــاني \nچې ته مې زمزمه کړې پــه ربـاب کـښـې بــه درځمه"},{"instruction":"زما د شرافت په نتجیه کښې ته راغلے","input":"","output":"داستاد ستمونو په جواب کښې به درځم رحمه \n\nسندور غوندې به ستا په عقیدت کښې شریکېږم \nداستا دتېره وروزو په محراب کښی به درځمه \n\nته غواړي او که نه غواړي خو زه به حاضرېږم \nرقیبه د جانان سره رکاب کښي به درځمه \n\nکه ته راځي نو راشه پسرلي کښې اباسين لــه \nاو زه په پشکال خانه خراب کښې به درځمه"},{"instruction":"نه چاته ستا د حسن حد معلوم دے","input":"","output":"نۀ دې د هېڅ یومئين قد معلوم دے \n\nد مخلوقاتو چې په ښه نه راتلل \nنۀ ئې مقام نه ئې مرقد معلوم دے \n\nدرنه د رحم توقع لرمـــــــــه \nتا ته زما ازل ابد معلوم دے \n\nبس يودَمينې په کار ښه پوهېږم \nوالله که نور می څۀ مقصد معلوم دے \n\nپه خوشحالۍ پسې مې سترګې وځي \nغم ته مې کور لکه شاید معلوم دے \n\nبس کله کلـه شــــې خبره منه \nد اباسین خو درته ضد معلوم دے"},{"instruction":"خپلوان چې سړے مري راځي خو کم دے چې راځي","input":"","output":"دورې مې په زړګي راځي خو کم دے چې راځي\n\nزمانه خو چې يو غم لاړ شي بل را باندې راشي\n په غم پسې ښادي راځي خو کم دے چې راځي\n\nریبار مې هره ورځ په دې خبره د لاسه کړي\n بس وائي چې راځي راځي خو کم دے چې راځي\n\nپه ما باندې ئې کور د کشمالو د بوټو ډک کړو\n وې دې له ښاپيري راځي خو کم دے چې راځي\n\nزما منګے مات شوے دے کو لال سم قیامت شوی\n منګي چم ته راوړي راځي خو کم دے چې راځي\n\nودان پسې د خپل کلي نه بل کلي ته راغلم \nچاوې دلته کښي ځي راځي خو کم دے چې راځي"},{"instruction":"حالات ښه شوي وو حالاتو ګزاره کړې وه","input":"","output":"وخت وو مونږ د يو بل لږه تماشه کړې وه\n\nته چې ئې ورکړې ما ژړل مور مې داجي ته وئيل\n مونږ څه خبر وو ګنې مونږ به پرې جرګه کړې وه\n\nپه هغه ورځ خو به ګودر د ښاپېرو نه ډک وو\n هغه چی د کشمالو نه منجیله کړې وه \n\nپه داسي خلقو کښي دېره وو چي ټول سره کافر وو\n آرمان مې مړ وو مائې ځانله جنازه کړې وه\n\nيقين مې نه وو چې به ستانه جدا او پایمه \nخو بس قدرت به مې په ژوند کښي نصيبه کړې وه\n\nودانه دا زما كمال نه د شاکر کمال دے \nما په غزل کښې د شاکر نه لاس نيوه کړې وه"},{"instruction":"هر څوکۀ دي ډيرې مجبورۍ د زړه نه نه اوځي","input":"","output":"ستا مینه دا ستا د ليونۍ د زړه نه نه اوځي\n\nاوس هم قمیص تور او درې څلور ګلونه غواړمه\n اوس مې هم غښتنې پخوانۍ د زړۀ نه نۀ اوځي\n\nڅنګه ستا د پاره زنده آباد اووایم یه خانه\n ولي ستا د لاسه مي ګولۍ د زړه نه نه اوځي؟\n\nښكلي د میئنو د حالاتو نه خبر نه دي\n نشته داسې وخت چې مې سلګۍ د زړه نه نه اوځي\n\nماته مي بابا وئيل پېزوان مې ترې خرڅ کړے وۀ \nاوس مې دې بچیه هم ابۍ د زړۀ نه نۀ اوځي\n\nهغه چی ودانه په سرو وينو لمبيدلې وه\n هغه د سندرو ښاپېرۍ د زړه نه نه اوځي"},{"instruction":"جنګ کړي که تاواني شو نو زما په تاوان نه","input":"","output":"که مړۀ دغه سړي شو نو زما په تاوان نه\n\nما ټولو ته اونۀ وي چي دا میر زما خوښ نۀ دے\n ملګرو که وروستي شو نو زما په تاوان نه\n\nما ښكلي ورته ووې خو ما لاړې ورته توکړې\n كه وچ دی کشمالي شو نو زما په تاوان نه\n\nهغې وې زما خوښ دي چي په ما څوک مئینان دي\n څوک که لیوني شو نو زما په تاوان نه\n\nد مینی جنگ چي کړی غاړه به دې تاوان ته ږدې نو\n که مات درنه بنګړي شو نو زما په تاوان نه\n\nودانه تۀ پۀ دې خپلو نازېږې زما شک دے\n که دا خپل دې پردي شو نو زما په تاوان نه"},{"instruction":"اغیار کړه پښتونخواه په وینو سره تلو او راتلو","input":"","output":"نور هېڅ نه وو په دغه نظریه تلو او راتلو\n\n تا هغه یار په سپینه ډاګه پرېخود و بې تنګي \nچې ستا دیدن له څوک په توره شپه تلو او راتلو\n\nهغه د مينې وږے وو هغۀ د دیدن تګے \nکه هر څومره وه ډېره فاصله تلو او راتلو\n\nرقيب زما غزل لوستو چې دا شعر پکښې راغی\n ستا ذکر وو پکښې په دې مصرعه تلو او راتلو\n\nهمزولو جوړې بيا ودان په ما باندې میئن شو\n نن ټوله ورځ زمونږه په کوڅه تلو او راتلو"},{"instruction":"سمه بلقيس ئي سليمان له به دي اوغواړمه","input":"","output":"جينۍ که خوښه دې وي ځان له به دې اوغواړمه\n\nزما د زړه په زمکه فصل د ارمان وچیږي\n که ته وریځ شوي نو باران له به دي او غواړمه\n\nد قبلېدو نه ئي د رغېدو نه دی\n خو د ژوند دعا بیمار ارمان له به دې اوغواړمه\n\nستا نه ویریږمه هم ستانه اكثر مار جوړيږي\n د زلفو تاره خو ګریوان له به دې اوغواړمه\n\nپیسی ما ستا د پاره سوال چرته کښي کړی نۀ دے \nخو مجبوري ده نو پېزوان له به دې اوغواړمه\n\nزما هم خوښه ئې ودان وې زما هم خوښه ده  \nزما اینگور به شې ودان له به دې اوغواړمه"},{"instruction":"ښکلي خائسته د چین ما چین ښاپېرۍ څنګه ده","input":"","output":"زۀ چي پرې ميئن يمه هغه لېونۍ څنګه ده\n\nدلته خو سپوږمۍ ده هو بهو ستا د رخسار په شان \nته دغلته ته اوګوره سپوږمۍ سپوږمۍ څنګه ده\n\nمونږه مسافر خوئې په مخ پسې رانده شولو\n ولیکه پۀ خط کښې راته وروره ابۍ څنګه ده\n\nڅنګه اوس چې جنګ شي نو ټپي کوي که نۀ کوي\n هغه د ننگ دکه پښتنه ملالی څنکه ده\n\nاوس هغه د کلي مازیگر رنگين کوي که نه \nڅنګه اوس راخېژي او که نه په بلۍ څنګه ده\n\nزۀ خوئي ودانه پۀ پنجره کښې د رواج کووم\n ستا څنګه تېرېږي زندګي د ځوانۍ څنګه ده"},{"instruction":"د زمکې غم دے مونږه تر فلک راوړے دے","input":"","output":"غون اونیسه جانانه زړۀ مې ډک راوړے دے\n\nمولا که ما رباب جومات ته رانه وړونو دا دے\n جومات ته دې سړی ولې ټوپک راوړے دے\n\nدا وينې دا سړي چې پرې ولاړ دي تالاشي کړي\n دا بم هغه سړي په دې سړک راوړے دے\n\nدا وس مې وو او دا مې له کاروانه سره وکړو \nد خپل سالار نیلی له مې چابک راوړے دے\n\nتا وي زه مینه نه کووم تصویر دی واپس واخله\n ما نه راوړو خو ما په دغه یک راوړے دے"},{"instruction":"بائبللي ئي په ما باندې زړکے دے لہونے دے","input":"","output":"دې برچم کښي ودان نومې سړے دے لہونے دے\n\nزما پۀ محبت کښې ترې نه ځان او جهان هېر دے\n زما په محبت کښي لیونے دے لہونے دے\n\nشپيلۍ وهي د درد ډکې سندرې پکښې وائي\n په هغه پورې غره کښې يو شپونکے دے لہونے دے\n\n دا امن امن چغې وهي لار باندې روان دے\n د جنگه تنگ دے زار یو افغانے دے لہونے دے\n\nزما د خيال د ونې نه وهي څانګې يو کس دے\n په لاس کښې ئې د جهل تبرکے دے لہونے دے \n\nهېر شوی يارئې بيا راته راياد کړو زورور دے\n څه به ورته اووایو سپرلے دے لہونے دے بس\n\nه خبر دی که ستا شونډې اننګي مې پکښې یاد کړل \nغزل مې په ځوانۍ کښی دے علمے دے لہونے دے\n\nد نن دور د ښکلو په لوظونو دهوکه کيږي\n ودان كښي صرف دغه یو کے دے لہونے دے"},{"instruction":"په زړونو باندې کرښې په ذهنونو باندې کرښې","input":"","output":"حالات راله راکاږي په خيالونو باندې کرښې\n\nملګرو مونږ په زمکه هم راښکلی نه شو کرښه\n راکاږي مو دشمن پۀ آسمانونو باندې کرښي\n\nچې ذکر د پښتون قام پکښې نۀ وي زړۀ مې وائي \nچې راکاږم په هغه کتابونو باندې کرښې\n\nد زړۀ زور مې اوبه شو ورته نور ژړلی نه شم\n را کارم د جانان په تصویرونو باندې کرښې\n\nزړګی مې شي خفه خپل ماشومتوب راته را يادشي \nراکاږي چې واړۀ په دیوالونو باندې کرښې\n\nودان پکښې زما د ښکلا ذکر نۀ دے کړے\n را کارم ئې په دې يو څو شعرونو باندې کرښې"},{"instruction":"د کار سړي دي خو بئيل بئيل دي سړي ټول را ټول کړه","input":"","output":"خلق ئې نه پرېږدي يقين او که مري ټول را ټول کړه\n\nلېونۍ کېږې لیونۍ پۀ خدائے تعالی مې قسم \nمعافي ترې او غواړه دا خپل ليوني ټول را ټول کړه\n\nکور ته ئې يوسه جینۍ وکره ور خارے پکښې\n په دې ګودر کښي دا مات شوي منګي ټول را ټول کړه\n\nپه ما چې تبريري هغه ورته ټول اووايه\n دا زړۀ مې وائي چې دا خپل او پردي ټول را ټول کړه\n\nاووایه هر میئن ته ستا قسمت کښې نشته جانان \nمړه چې صبر ئي شي زړونه پالي ټول را ټول کړه\n\nکه یو زمانه خائسته وو زه به جرم درکړم\n ودانه څه د کوه قاف ښاپیري ټول را ټول کړه"},{"instruction":"سوات می جنت دے خو اوس جوړه کربلا ده پکښې","input":"","output":"حوري غلمان پکښې مخ سر وهي ژړا ده پکښې\n\nد جانان سترګې دې وړې دي ماته خلق وائي \nخو داسې نه ده د خمار لويه دنيا ده پکښې\n\nجانان زما په دې خوښ نۀ دے چې خائست ئې ډېر دے\n په دې مې خوښ دی چې غېرت ننګ او وفا ده پکښې\n\nد يو نمر مخي ښکلي ياد پکښې استوګنه کوي\n زما د ذهن کور روښانه دے رڼا ده پکښې\n\nد جلاله د ګودر مونږ هسې صفت كوو\n يوئې اوبه خوږې دي بله دا شفا ده پکښې\n\nد مئينتوب احساس په دې راکوي ترڅ کښې ګوري\n دا نېغ چې نه ګوري ودانه دا حيا ده پکښې"},{"instruction":"ما ستا به زړه باندې ارمان د پېزوان نه پرېخودو","input":"","output":"خو بس بيخي مې نوټ په لاس کښې دوران نه پرېخود و\n\nدا اوس چې وائي په قلاره دې زمونږ نه کېني\n هم دغه خلقو په قلاره افغان نه پرېخودو\n\nسړک ئي بند کړو په تورخم کښي ئي زنځير وتړو\n کنې نو ما خو قندهار او لغمان نه پرېخودو\n\nپه پېښور کښې بلبلان او بوراګان اوسېږي \nما د ګلونو په دې ښار کښې خزان نه پرېخودو\n\nښه په آسانه خپل منزل ته رسیدلی شو خو\n افسوس افسوس چې میرمو تک ته کاروان نه پرېخودو\n\nښۀ راته پته وه چې مرو خو وو پښتو نيولي\n جانان زما لاس او ما لاس د جانان نه پرېخودو\n\nبابا هغه د مرګ نه مخکښې خپلې دښمنۍ ختمې کړې\n مې پولې وو هغه ماته تاوان نه پریخود و\n\nد خپل ښائست په زلزله باندې ئې وران کړو کنه \nد زړګي کور ښکلي ودان نه پرېخودو دغه می"},{"instruction":"په چغو چغو ژاړي کوي وير زمانه غواړي","input":"","output":"ودان لہونے شوے دے تصویر زمانه غواړي\n\nزما د محبت دعوى کوي په ما میئن دے\n زما د ليونۍ مينې جاګير زمانه غواړي\n\nپه خپله خو خوب نه ورځي تمامه شپه ویخ ناست وي \nخو ما هم خوب ته نه پریگدي شوګير زمانه غواړي\n\nد نرخه ئې خبر نه دی چې څومره ئی قیمت دے\n زما د مثال حسن کشمیر زمانه غواړي\n\nشاعر دی په نازونو اداګانو باندې مړ دے \nدنیا کښې د غزل ځان عالمگیر زمانه غواړي\n\nپه ما باندي ئي شک د جادو گرو دے که څنکه\n ودان د خپل هېر شوي خوب تعبیر زمانه غواړي"},{"instruction":"ته نه به پاتې کېږې بې پېزوانه خدای به خبر کړي","input":"","output":"غربت به مې لاس لر کړي له ګرېوانه خدای به خبر کړي\n\nخدای مل وي د ميشنو که د مينې لار ده ګرانه\n يرېږه مۀ زړۀ مه وهه جانانه خدای به خبر کړي\n\nپه خلقو پسې مۀ څۀ که راځي مې په غوښتنه\n تپوس به مي مور نکړي؟ ولي ما نه خدای به خبر کړي\n\nيواځې زما نه ئې د جانان راسره هم ئې\n پوره به شې د دوه زړونو ارمانه خدای به خبر کړي\n\nزه پته به دې اولګي دا خلق به دې پاس کړي\n معلوم په شې چې څه به کوې خانه خدای به خېر کړي\n\nنور ټول خلق رضا دے خو بابا مي نا رضا دے\n رضا به شي ځه اوبه شي ودانه خدای به خبر کړي"},{"instruction":"جانان مې وو خو ځان ته ئې نور خواته نه پرېږدمه","input":"","output":"دا بعضې نیم سړی د يارانې سړی نه وي\n\nدا سترګې ئي حال شرابونه ترې نه څاڅي\n ما جرم کړئ که دا د مېخانې سړی نه وي\n\nد کلي دا واړه ئې يادوي يو ليونے دے\n همزولو هسې ډېر د تماشې سړے نه وي\n\nپه چا پسې چې څوک د محبت مستۍ له پاڅي\n کښېني دې نه چې سم خولې خولې سړی نۀ وي\n\nکه غر دې ور په سر کړو نو هم وړي ئې بده ورځ وي\n میئن چي شي نو بيا خوئې په دې سړی نه وي\n\n دا خبر دے کۀ د ډېرې زمانې سړےسړے وي نه وي \nودانه خو سړے چې بې معنې سړی نه وي"},{"instruction":"هر څوک بس دا وائي چې کله به راځي ناست دي","input":"","output":"دلته کښې ډېر خلق طمع د سپرلي ناست دي\n\nڅوک منزل ته رسولی شي کاروان سلامت \nچی په دې وطن کښې هغه څوک نظر بندي ناست دي\n\nزما یاران په دغه وجه وروستو پاتي دي چې \nد مخکښې تلو له پاره نه کوي خواري ناست دي\n\nمنم حجره ده خو یارانو چیلم مۀ لکوئ\n دا کوری نه زما واړه واړه بچي ناست دي\n\nچې څوک پرې کښېني پۀ هوائې کړي اوچرته ئې وړي\n د دې وطن پۀ کرسو داسې خابيري ناست دي\n\nودانه ګرانه ده که مونږه د يو بل اورسو \nما او تا خپل یو خو په مينځ کښې مو پردي ناست دي"},{"instruction":"خدای سم به په دنیا باندې جنت سړي له وركړي","input":"","output":"چې ستا په شانې ښکلے محبت سړي له وركړي\n\nسړو مونږ ته د نه سړي نه ځکه سړی جوړ شي \nسړي په نه خبره اهمیت سړي له ورکړي\n\nکول د دې خبرې هر بې غوره ته په کار دي \nچې زړه ئې نۀ وي بيا دې اجازت سړي له ورکړي\n\nستا سوات د فطرت غيږه ده چې يو ځل سړے درشي\n څه چل دے بیا د بیا بیا تلو عادت سړي له ورکړي\n\nد سختې نه که څوک مړه کیدی زه خو به اوس مروی\nخو بس خدایی مهروبانه دے طاقت سړي له ورکړي\n\nچې څوک دومره مزل اوکړي ودانه نو واجب ده \nچې څوک خو بيا يو دوه ګوته شربت سړي له ورکړي"},{"instruction":"دا سړے سم سړے دے سم د ياراني سړے دے","input":"","output":"په سړيتوب پوهيکي زړۀ ته مې نزدې سړے دے\n\nکه سکول ئې نه دے وئیلے خبر دے بې تعليمه نۀ دے\n بابا مې پوئې دے حجرہ پاس دے د حجرې سړے دے\n\nدا چې تیارې ته دی نو دغه د رڼا سړے دے\n دا چې رڼا ته دی نو دغه د تيارې سړے دے\n\nخة عجيبه غوندې خمارئې په چشمانو کښې دے\n یا د تیراہ سړے دے یا د مېخانې سړے دے\n\nنور چې جانان ته مخامخ شي رنګ ئې زيړ او تختي\n هسې لګیا دے رقیب مړه تش د خلې سړے دے\n\nد ښار لباس ته د ښار خلقو ته حېران ولاړ دے\n ساده باده شدل بدل دے د باندې سړے دے"},{"instruction":"قسم په خدای په لېونۍ پسې مې زړه اوچاودو","input":"","output":"لکه فرهاد په شیرینی پسې مې زړۀ او چاودو\n\nسکول مې وئیلے دے خو څۀ کے بې روزګاره ګرځم\n نشته والله په نوکری پسې مې زړۀ اوچاودو\n\nوړې په لوئے غم اړولے یہ سہولے ئی یم \nرهم وړې وړې سلګۍ پسې مې زړۀ اوچاودو\n\nپه مزلونو مې د اسپنې څپلۍ زړې کړې\n د کوه قاف په ښاپېرۍ پسې مې زړۀ اوچاودو\n\nپه بام ولاړه وه ناوخته پورې بیا پرېوته\n در رسیدی نه شوم سپوږمۍ پسې مې زړه او چاودو\n\nودانه لاړله ډولۍ ئې په کنډو پناه شوه \nزړه مې خوږېږي په جینۍ پسې مې زړۀ او چاودو"},{"instruction":"بیا ماښامی شو ځئ چې لار د ميخانې اونيسو","input":"","output":"يارانو لاړ به شو چې ځانله پېمانې اونيسو\n\nبيا اختر رانه شي هم هغسې خفه پاتې شو\n مونږ د اختر په طمع هر کالې روژې اونیسو\n\nمونږه د چا له پاره خپله زندگي خاورې کړو\n مونږه د چا له پاره زړونو ته لمبې اونيسو\n\nچې مزدوري او کړو پېسې واخلو نو زړۀ مو ښۀ شي\n خو بيا خفه شو چې مخونو ته ائينې اونيسو\n\nمونږ هم ښکاريان يو ښکار کولے شو خو نۀ ئې کوو \nمرغی به اوولو که لاسو کښې ليندې اونيسو"},{"instruction":"په هر یو سړي یو ځلې اعتبار کول پکار دي","input":"","output":"چې ښه نه وي نو بيا ترې نه انکار کول پکار دي\n\nته وايه زما خوښ ئې زه به وایم زما خوښ ئې\n چې يو بل د چا خوښ وي نو اظهار کول پکار دي\n\nپه کوم ځائ کښې چه څوک د محبت نه ناخبر وي\n بس بيا د هغه ځائے نه خو فرار کول پکار دي\n\nدا خپل به مړه داسې وي دا ته لا څنګه خپل ئې\n تا کړے دے؟ تپوس د خپل بیمار کول پکار دي\n\nد دي د لاندې ما او تا بلها لوظونو کړي\n جانانه نو صفت د دې چينار کول پکار دي\n\nچې ګرځي په اسمان کښي د خپل ذهن په وزرو\n زما هم په هغو خلقو کښي شمار کول پکار دي"},{"instruction":"کاروان گرم نۀ دے خو سالار په ګډو و دو سر دے","input":"","output":"پرېخې ئې ده د منزل لار په ګډو وډو سر دے\n\nدا سړی هر وختې دا وائي چه ناوخته ئې کړه \nجور پاگل کرے انتظار په ګډو وډو سر دے\n\nورته جانان اووائي يو څه دی ترې بل څه جوړ کړي \nجوړ رقیب مې شو رېبار په ګډو وډو سر دے\n\nپه قتل گاه باندې چې کوم کلي يادېږي زړۀ مې\n لتوي هلته کښې قرار په ګډو وڈو سر دے\n\nوالي چې دغه دوله نه کووم دې سکول وئيلي\n قسم په خدای زما دا پلار په ګډو وډو سر دے"},{"instruction":"خان مي د ازمېښت په هر میدان در رسولی دے","input":"","output":"ما په هر حالت کښې تاله ځان در رسولی دے\n\nته په دې خوشحال ئې؟ چې په زلفو کښي دې پټ کړمه\n سوچ کوه مرۍ ته مې زندان در رسولی دے\n\nیه زړګیه ته چې څوک د خپل زخم مرهم ګڼې \nدرد خو درته ټول هغه درمان در رسولی دے\n\n عکس زما د مينې له هر قسمه داغ نه پاک وو خو"},{"instruction":"ودانه ټول عمر دې وي ښاد او آباد ښاپيري","input":"","output":"زما د زړه په کوه قاف کښي ستا د یاد ښاپيري\n\nڅومره مزه کړي چې شعرونه ښاپېرۍ وائي او\n څومره مزه کړي ورکوي چې ورله دا د ښاپيري\n\nنن دا سوچ نکړي چې سبا به مو پنجرو کښې بند کړي\n تورابان د پاره وائي زنده باد ښاپيري\n\nتا مې د يو ارمان په سر چرته کښې لاس راښکلی؟\n یه ستمکره تا خو کړل راله برباد ښاپيري"},{"instruction":"په ځان باندې مې راوستو سپرلی د زړۀ په چاودو","input":"","output":"دا خپل مراوی ژوندون مې کړو مسکر د زړه په چاودو\n\nد هجر ورځې شپې او شوګېرې او ژړاګانې\n پردے وو یار ما خپل کړو خو په خدای د زړه په چاودو\n\nقیصې راته د تېرې زندگی مه کوه یاره\nمالګينې اوبه څه له مې څخه د زړۀ په چاودو\\n\n د ده را لویولو هم بلها اوکړولم\n دا خپل ماشوم غزل مې کړو زلمي د زړه په چاودو\n\nچې زه چرته اوسپرم هلته بغض دے نفرت دے\n ساتلی مې د مينې خیال ژوندی د زړه په چاودو\n\nودان خو مې ودان دے زما ځان زما جانان دے\n موندلی مې همزولو دا سړی د زړه په چاودو"},{"instruction":"د هیچا د څړو اسوپلو شور تر غوږو نه شو","input":"","output":"د ښکلو د میئنو زړګو شور تر غوږو نه شو\n\nپه مونږه باندې څومره حشر نشر تیر شو ګوره\n بي احساسه ګڼو شور تر غوږو نه شو د دغه\n\nزمونږه په غوږونو کښې د ډزو انګازې وې \nد دې وجې زمونږ د مرغو شور تر غوږو نه شو\n\nخاموشه خاموشي د غريبۍ راسره مل ده \nنيازيينې نن مې ستا د بنګړو شور تر غوږو نه شو\n\nودانه بلها وخت او شو بلها موده شوه تیره \nچې چرته مو د ساز او نغمو شور تر غوږو نه شو"},{"instruction":"هم پکښې ګل معلوم شي هم پکښې ازغر معلوم شي","input":"","output":"مره غربت ښۀ دے سړي ته خپل پردے معلوم شي\n\nزما د ذهن رڼا ګانې په تيارو خورې شوې\n اوس به هر څوک او وینو اوس به هر سرے معلوم شي\n\nهغه اوس بئیله ده چه خپل ځان پوره نه غواړي څوک\n پوره سړی شي چاته هم چې خپل کے معلوم شي\n\nهغه په داسې لاره تلے چې د عمر ورک دے \nيقين مې نه کېږي چې ماته خپل زړګی معلوم شي\n\n\nچې په کم ځائے باندې میئن شمه شاعر سرے یم \nقدرتي کار دے بـ هر چاته هغه ځائے معلوم شي\n\nما لېونی کړو ما په غرونو باندې سر کړو ودان\nما ورک کړو څه اوس خو دې دغه لېونی معلوم شی"},{"instruction":"قيمتي لعل وو خو محبوبې ما ایره کښي خخ کړو","input":"","output":"ما ستا ارمان د خپل زړګي په ادیره کښي خخ کړو\n\n\nنفر با اعلان وکړو او نه ئې جنازه اوکړه چا\n په تور د مينې مړ مئين ئي په پرده کښي خخ کړو\n\nما د دې زمکې په سينه باندې شر نه پرېښودو\n قاتل د امن مې تېغ ځکه سينه کښي خخ کړو\n\nڅنکه در اوځمه اشنا که در اوځمه مرمه \nد رواج بم راته ځوانۍ په دروازه کښي خخ کړو\n\nغربت دې ورک شي د کفن د راوړو وس ئې نه وو \nکونډې خپل مړ بچے په خپله لوپټه کښې خخ کړو\n\nمحبوبې ستا ودان د مرګ نه پس جنت نه غواړي \nخو که د مرګ نه پس ئې په کوڅه کښي خښ کړو"},{"instruction":"پاتي شو پاتې نه شوې رانغلی چې تلې باران","input":"","output":"ما که ډېرو غوښتو شېبي شيبي شيبي باران\n\nپه کومه شپه چې ضرورت وو ورته نه کېدلو \nاو اس جانانه هره شپه کيږي د شپې باران\n\nدوبه وریځ وه خو زما او ستا قسمت خراب وو\n ما وې راخکې به شي خو بس نه شو راخکې باران"},{"instruction":"کړې مې پښتنې د سپوږمۍ نه ماله خوب نه راتلو","input":"","output":"چې اوم جدا د لېونۍ نه ماله خوب نه راتلو\n\nته څه خبر ئې چې هجران کښې په ما څه تېرېدل \nزړۀ مې وو تور د زندگی نه ماله خوب نه راتلو\n\nپه کومه ورځ چې ماته تا د مينې ښه کړي وو\n په هغه شپه د خوشحالۍ نه ماله خوب نه راتلو\n\nشکر دے ختمه شوله اوس مې په آرام شو ژوندون\n له دې زړۀ سترې دښمنۍ نه ماله خوب نه راتلو\n\nزۀ چې وړوکی ومه دا زما یو خاص عادت وو \nبې له ابۍ بې د قيصۍ نه ماله خوب نه راتلو\n\nودانه ستا د محبت په رنځ پرېوتې اومه\n ډېر وخت د دغه بیماری نه ماله خوب"},{"instruction":"سم گران دے لیونی دیدن دیگران دے لېونی","input":"","output":"په زړه باندې مې ستا لیدل آرمان دے لېونۍ\n\nاسمان ته دي چوت کړے یم د حسا په وزرو\n ما باندې دې زرمنه احسان دے لېونۍ په\n\nغربت به چرته لاړ شي او دولت به چرته راشي \nهېريږي مې نه ياد راته پېزوان دے لېونۍ\n\nدعا مې ده چې خدای دې درنه چل د ستم هېر کړي\nماښام دے او نری نرے باران دے لیونی\n\nگېلې مې عادت نه دی خو یوه خبره کومه\n ته نه راځې د زړۀ کلے مې وران دے لېونۍ\n\nغور کېږده که کڼه نه ئې تپې به دې تر غوږ شي\n ولاړ د ملاکند په سر ودان دے لیونی"},{"instruction":"اغیار ئې جرړې پرېکوي پسې لښکرې کوي","input":"","output":"زمونږه غرونه که چنار اوکۀ نخترې کوي\n\nهغه ټوپک واله سړے چې د دې ځائے نه تلے\n اوس نه وېرېږي په ازاد زړۀ سپل کونترې کوي\n\nدا مو نظر بندوي دا مداري پوئې شئ گورے\n چې د شاتونه خوږې خوږې خبرې کوي دا\n\nپه پښتنو کښې ځان ځاني شوه اتفاق ختم شو\n اوس نه غويلې څوک کوي او نۀ اشرې کوي\n\nپه ما مئينه ده هغه خوځان د تور نه ساتي \nخوا له مې نه راځي كاته د لرې لرې کوي \n\nودانه بیا به د غزل په اسمانونو ګرځي \nخیال مارغۀ مې ورو ورو لوئے شولو وزرې کوي"},{"instruction":"سوالونه ،زاري زار قربان و ځان سره بوځم","input":"","output":"جانان له چې ځم دا کسان د ځان سره بوځم\n\nپه ځان باندې ميئن نه يمه ځانله مخكښې نه ځم\n زه مخکښې خپل خوابه یاران د ځان سره بوځم\n\nدا سوچ مې وي که چرته کښي په خپلو خپو روان شي؟ \nزيارت له چې خپل شل ارمان د ځان سره بوځم\n\nبس بيا مې بانه جوړه وي بس بيا هلته کښې شپه کړم \nهلته کله ځم باران د ځان سره بوځم چې\n\nپرون مور ته لګیا وه وې کۀ ته راته څۀ نۀ وى\n گرگورو له نن زه ودان د ځان سره بوځم"},{"instruction":"قسم پرې درته خورمه ښکلي ټول سره کافر دي","input":"","output":"يو ته نه ئې صنمه ښکلي ټول سره کافر دي\n\nیو کار کوومه داسې کار کوومه هر ميئن له\n په مخ باندې ليکلمه ښکلي ټول سره کافر دي\n\nدا ټول ښکلي ولاړ وو خو لاس يو ښکلي رانۀ کړو\n لوېدمه له ايلمه ښکلي ټول سره کافر دي\n\nزه وايم مسلمان به وي خو بيا مسلمان نه وي\n چې زړه په چا بائېلمه ښکلي ټول سرۀ کافر دي"},{"instruction":"داسې به زۀ نۀ وی که ته حسن پرسته نه وی","input":"","output":"دردمند به نۀ وی خو که زړۀ حسن پرسته نه وی\n\nلېونۍ بیا ئې راله نه غوښتې بيا پاتې وې ته\n که خلق زمونږه د کاله حسن پرسته نه وی\n\nپه پېښور او په کابل کښې به ئې ژوند نه کوو\n قسم په خدائے که پښتانۀ حسن پرسته نه دے\n\nځانله وړو وړو جونو به سترګې نه تورولی\n که هلكان واړه واړه حسن پرسته نه وی\n\nغرڅنۍ بیا به مې ساده ساده سینګار نه وو خوښ \nکه زه د ښار وی کۀ د غره حسن پرسته نه وی\n\nته به مغروره نه وې ښکلې کۀ ته ښکلې نه وی"},{"instruction":"نه به ځې نه دې پریږدم دا به په دې ځائے وائي","input":"","output":"نه جینی شابه شابه ماته به لالے وائی\n\nپردي ته خپل مه وایه خپل ته به پردی نه وائي \nخپل ته به خپل وائې پردي ته به پردی وائې\n\nدا خو ما هسې وې چې اووايه ستا څه شی خوښ دے\n ما ته ښه پته وه چې ته به مېخکے \n\nوائي زه درته وایم د خپل زړه د چم ملکه وړې\nاو څه ته اووايه چې ته راته څۀ شے وائې\n\nپه اورباله کښي به دې ځائے د ګلابونو نه وي \nخو په دې شرط باندې کۀ ما ته پسرلي وائي"},{"instruction":"که ئې په شونډو راغی زار او قربان ښه به وي خو","input":"","output":"که چرته زه ورته ښکاره شوم جانان ښه به وي خو\n\nبیمار دے سترے ئې کړم ډېر مې په غېږ وګرځوو\n په خپلو خپو کۀ مې روان شو ارمان ښه به وي خو\n\nزه به د زړه له درده مرمه زۀ د پاتې نه يم\n که بچ کوي مې د دې مرګه درمان ښه به وي خو\n\nاوس ورته نه شمه او بیا ورته وخېژمه\n كة لي را ټيټ ئې شو د حسن اسمان ښه به وي خو\n\nيقين مې نۀ شي د نفرت په مذهب کلک ولاړ دے\n په محبت خو که ئې راوړو ايمان ښه به وي خو\n\nودان چې څۀ وائي نو خو ورپسې وروستو وائي\n که د دې خو نه په قلار شو ودان ښه به وي خو"},{"instruction":"اس مې ژوند ډېر د بې مزې کۀ خدائ مې ته نصيب کړې","input":"","output":"بښنه به شي هله خو وړې کۀ خدائی مې ته نصیب کړې\n\nیوه به پیر بابا له وړم بله به تا له راوړم \nما دي منلي لوپتي كه خدائی مې ته نصیب کړې\n\nما مي ملګرو ته وئيلي دي خو خدائے دې اوکړي\n کوو به سمې تماشې کۀ خدائے مې ته نصیب کړې\n\nمراوی به نه شمه کلاب يمه تازه به یمه\n د ملاکنډ د غره چينې کۀ خدائے مې ته نصیب کړې\n\nپه ما په ژوند کښې قسم قسم مرحلې راغلي\n درته به اوکړمه قیصې کۀ خدائے مې ته نصیب کړې\n\n به خاندل تا به وئيل ودانه څه اووايم\n ما چې به کله درته وې کۀ خدائی مې ته نصیب \nکړې"},{"instruction":"په ډیره سخته دې مقام ته رسېدلی یمه","input":"","output":"په تیندکونو خپل مرام ته رسېدلی یمه\n\nلار کښې زنځير وو خو کولاؤ وو چا تړلی نه وو \nکابل ته وایه زه باګرام ته رسېدلی یمه\n\nدا مي د غټ همت ثبوت دے چی آغاز می کړے\n مې په هاغه کار کښې زۀ انجام ته رسېدلی یمه\n\nما ډېرې غني په زړه راښکلی خو نۀ مې پرېږدي\n انتقام اخلم انتقام ته رسېدلی يمة\n\nڅنګه به ښکلی نه یم څنګ به د چا خوښ نۀ يمه\n لېونۍ ستا حسن بام ته رسېدلی یمه د\n\nودان دې ستا په صفتونو ډېرې خولې ستړې کړې\n په محبت کښي دې انعام ته رسېدلی یمه"},{"instruction":"جانانه مسافره ته تلي اوچتېدې","input":"","output":"زما د زړه نه هغه وخت لمبې اوچتېدې چی\n\nدي خلقو د ژړا په ځائر ويستلې الاكاني\n د کوره چې مې غبرګي جنازي اوچتېدی\n\nوو زمونږ په مجبورو دلته کښې هیڅوک خفه نه وو\n . زمونږ د مجبوریانو نه فائدې اوچتېدې\n\nد زړه له ډېره درده لېونی ومه جانانه\n نو خامخا به چغې مې له خلې اوچتېدې\n\nچې مونږ درنه لاس واغستل څه ته اوس بره لاړ شه\n دا مونږه کېخودې درته اوږې اوچتېدې"},{"instruction":"قبولي دعاګانې مې د خولې شوې او مبارک شه","input":"","output":"زرگیه او مبارک شه د هغې شوې او مبارک شه\n\nبس نوره به گرمي نه وي بس نوره به سړزي وي\n راپورې د دوزخ دوره تمبې شوې او مبارک شه\n\nپه ژوند کښي مو مشال د وصال بل شو شکر شکر \nاو ختمې د بېلتون تورې تیارې شوې او مبارک شه\n\nښه تیک به ښار تالار شي او پېزوان به راله راوړي\n چي ستا سره لا وو چرته پېسې شوي او مبارک شه\n\nچې پیر بابا له لارمه او شال مې ورله يوړو\n نو حل د مېني ټولې مسئلي شوې او مبارک شه"},{"instruction":"سم رقیب شوے دے اشنا ما تاته چرته پرېږدي","input":"","output":"د محبت ژوند مې غربت بقا ته چرته پرېږدي\n\nوخت وریځې ترې چاپېره دي موسم ښه نه دی \nد وخت تيارې مونږ د سپوږمۍ رڼا ته چرته پرېږدي\n\nمونږه د بل چا د زړګي په رضا ژوند تېروو \nمحبت مونږ د خپل زړګي رضا ته چرته پرېږدي\n\nهغه د خپلې وعدې نمر را خېژول نه غواړي \nانتظار شپه مې جانان سبا ته چرته پرېږدي د\n\nدا د ورورۍ ئې نۀ دے دا خانه په پتي مئين دے\n په لالا ډز کوي پتے لالا ته چرته پرېږدي\n\nد زړۀ قاتل ته مې ازار د زړه نه نه اوځي خو\n پرهر پرهر زرعي مي خلۀ دعا ته چرته پرېږدي\n\nودانه ستا خوشحالول څخه دومره ګرانه نه دۀ\n خو ښۀ کے مړه مونږه څوک خندا ده ته چرته پرېږدي"},{"instruction":"تیاره وه په تیاره پسې رڼا راغلې د ده","input":"","output":"د مينې د بام سر له سپوږمۍ بیا راغلې د ده\n\nمرکونی وو ارمان مي څه موده بيماري اوکړه \nخو اس ورپکښې لږه لپه ساه راغلې ده\n\nهغه خو لا د بل نه ده او زه ورپسې ژاړم\n قسم دے چې په ځان پورې خندا راغلې ده\n\nستا دوه ورځې یاری له به بس دغه تشبیه ورکړم\n په سر يوه بڼه مې هما راغلې د ده\n\nودانه راياد شوی ئې هېر شوې رانه نۀ ئې\n چې چرته کښې مې هم خلې له دعا راغلې ده"},{"instruction":"د ورځې هم خو د شپې بل شانتې مزه کړي کنه","input":"","output":"ګرانې د مينې قیصې بل شانتي مزه كړي کنه\n\nمور ته دې وايه سيتارې مې تور قميص له واخله \nپه تور قميص سيتارې بل شانتې مزه کړي کنه\n\nزمونږه یار د هغه لرې غرونو شاته اوسي \nمړه نزدې يارانې بل شانتې مزه کړي کنه\n\nد مشرق پېغلو د مغرب پېغلو ته او نه ګورئ\n ستاسو په سر لوپتې بل شانتې مزه کړي کنه\n\nراځه چې دواړه غرۀ ته لاړ شو او سم زړونه تش کړو\n د غره په سر کښې تپې بل شانتې مزه کړي کنه\n\nپه ما : ما ئې شنې هم خوږې لګي پته نه لګي خو \nد سوات ګورګورې پخې بل شانتې مزه کړي کنه\n\nستا د ودان غزل به ښکلي وي زه دا منمه \nخو ستا د خلې نه وړې بل شانتې مزه کړي کنه"},{"instruction":"لمن مې توره ستا د مينې په تور نه ده خوښه","input":"","output":"يوه خبره مې د کلي او کور نه ده خوښه\n\nزما چې خوښه ده هغه ئې راله وونه غوښته\n زما چې خوښه ده مي د مور نه ده خوشه هغه\n\nرور مې زما نه بئېل دے بیا هم کنه رور مې دی نو\n سريه ستا دا بدمعاشي مې په رور نۀ ده خوښه\n\nراځۍ چې بر کلي ته لاړ شو چې دا څه چل اوشو\n نور خبر نه یم خو ښکالو مې د شور نه ده خوشه\n\nودانة زه څه اوکړم ماله خو ـۀ مې د څه چل نه راځي\n د پلار زړۀ نه دی څۀ دې د ترور نه ده خوښه"},{"instruction":"قاصد دروغ وائي زۀ نه منمه دا خبره","input":"","output":"د ہے وفا جانان په خله او د وفا خبره\n\nنن راته اووي جانان ستانه لوکے ستانه قربان \nخو بیا ئې وروستو پسې اووې هغه ستا خبره\n\nزه ئې منم که مې د مرګ خبره ولې نه وي\n کوه راته جانانه په خندا خبره\n\nپه دې وطن کښي به دا ټولې مسئلے ختمې شي\n د ساقي او د ملا خبره که یوه شوه\n\nما ختمولې دښمنۍ د دوي تر مينځه خو بس\n څۀ کے چې نه کوله دې خلقو په ما خبره\n\nودان د خلقو د ذهنونو نه تيارې اوباسي\n ودان په هر ځائے کښې کوي رڼا رڼا خبره"},{"instruction":"اشنا یا ستا او یا زما له بې غورۍ شوې ده","input":"","output":"خو جدا كېږو فیصله د جدائۍ شوې ده\n\nڅوک بدې ردې وائي څوک ژاړي چا نیت بد کرے\n زمونږ دې اخوا ګاونډي کره جينۍ شوې ده\n\nسبا به ګل شي په اوربل کښې به ئې ږدم هغې له\n نن مې د يو ارمان په بوټي کښې غوټۍ شوې ده\n\nبېګا په خوب کښې مې سېلونه د كونترو ليدل\n ښکاري جوړ نن مې نصيبه د خوشحالۍ شوې ده\n\nد كوز وطن بعضي كم عقل زمیدار خوشحال دي\n وائي سم کار شوی په بر وطن بلۍ شوې ده\n\nراځه دوکان ته ځو بچے درله کولی اخلمه\n تن ودان شوی یم په جېب کښې مې روپۍ شوې ده"},{"instruction":"يو ځل به مهربانه شي خدائے پۀ ما اوتا","input":"","output":"ودانه چرته را به شي سپرلي په مه اوتا\n\nمونږ دواړه یتیمان یو زمونږ څوک د تپوس نشته\n نو ځکه خو پرېوځي هر غرکی په ما اوتا\n\nد خپلو لېونو زړونو اظهار به پکښې وکړو\n موسم به چرته راشي لېونی په ما او تا\n\nهر وختې دیدن مه غواړه رسوا نه شو پاګله \nپه دې کلي کښې پوئې دے هر سړی په ما او تا\n\nزما او ستا نه خپل پردے و ہزار دے نن منم خو\n سبا به کوي فخر خپل پردی په ما او تا\n\nچې مونږه کله غره ته راشو دے شپېلۍ شروع کړي \nجانانه جوړې پوهه دے ، شپونکی په ما او تا\n\nودانه داسي څۀ خطا زما او ستا نه شوې \nچې چرته چا اونه سبز و زړګی په ما او تا"},{"instruction":"ډير مې یاد شوی ئې صنم خو که موقع مېلاؤ شوه","input":"","output":"در چکر کېږمه درځم خو که موقع مېلاؤ شوه\n\nګلاب په لاس کښې ګرځووم خو موقع کم ده چې خوري\n ستا په اور بل کښي به ئې بدم خو که موقع میلاؤ شوه\n\nپتنگ یم خان در رسوومه ستا د مخ رڼا له \nتنگ یم د هجر له تورتم خو که موقع میلاؤ شوه\n\nد هغه نورو خو وخت اوشو زاړه شوي به وي\n نوي بنګړي درله دروړم خو که موقع میلاؤ شوه\n\nپه ښکاره اونه شوه خو اوس د غلا نه کار اخلمه\n کور نه په پته در اوځم خو که موقع مېلاؤ شوه\n\nد ودان کال اوشو چي ستا دیدن ئي نه دی کړے\n دے دې لېوال لیدو ته سم خو که موقع میلاؤ شوه"},{"instruction":"پرهري زړونه له درمانه جدا خدايه مه کي","input":"","output":"یو میئن هم له خپل جانانه جدا خدايه مۀ کې\n\nهغه چې راشي بېرته زر ځي بیا به نشي تللی\n د یار راتګ مې له بارانه جدا خدايه مۀ کې\n\nدا پښتانۀ کړې په دې خپله پښتونخواه مالا مال\n پښتانه له پښتونخواه نه جدا خدايه مۀ کې دا\n\nد پښتنو پېغلو مې دا سینګار د زړۀ نه خوښ دے\n د دوي دا شونډې له پېزوانه جدا خدايه مه کې"},{"instruction":"په زړۀ کافر وو په ظاهره مسلمان ښکارېدو","input":"","output":"هغه قاتل وو زما ماته جانان ښکارېدو چې\n\nزه هم یو ورځ د داسي بام سرته ختلی ووم چې\n هم تري مكان ښکارېدو هم ترې لامکان ښکارېدو\n\nهغه ظالم دومره په تېز گزار وهلی وو چې\n د ګوتو چاپ ښکاره په مخ مې د ارمان ښکارېدو\n\nما د وصال په ورځو شپو کښې هسې ویر نه کوو\n په ائينه کښې د وصال راته هجران ښکارېدو\n\nداسې راورسېدم سترے قدرې هم نه شومه\n ماته د سوات په لاره هسې مزل ګران ښکارېدو\n\nهمزولو ځکه مې په دغه بره لار راوستی\n ماته د دغه بره لارې نه ودان ښکارېدو"},{"instruction":"اوتر اوتر یم په غوږونو کښې مې ځم ځم کيږي","input":"","output":"جانان چې تلے دے دا زړه مې داسې كم كم كيږي\n\nاوس د سپرلو او د ګلونو قيصو سر خوړلي\n اوس چې په کوم محفل کښې کښېنې پکښې بم بم کيږي\n\nیو سندر غاړي وې سندرې نورې نه وايمه\n خپل نوم مې ورک شو په دې چم کښې راته دم دم کيږي\n\nلي لي ښه شوی يم اوس لي لي بلد شوى يمه\n د جدائی احساس دې کيږي خو لږ کم کم کيږي\n\nستا خلاف نه یم د کرسی ناستې ته بد نه وایم\n دا کار ډیر ښه کار دی خو دغه ده چې سم سم كيږي"},{"instruction":"چی زړونه پاک نۀ کړو له شکه مخکښې نه شو تللے","input":"","output":"که داسي حال وي نو هلکه مخکښي نه شو تللی\n\nدا سرے او پیژنئ دا سړی په ځان مئېن دے\n دا څوک چې وائي مشتركه مخكښې نه شو تللی\n\nپښتنو مونږ که مخکښې ځو نو د حجرې نه په ځو\n پښتنو مونږه له بېټکه مخکښې نه شو تللے\n\nد وخت ياران په دې خبره باندې ښۀ پوهه دي \nلاس کښې مو نشته رڼا ځکه مکښې نه شو تللی\n\nاسلام آباد کښې مو پخې پخې بنګلې جوړې کړې\n دا چا وئيل چې له اټکه مخکښې نه شو تللی\n\nکږه وږه لاره ده څۀ نۀ څۀ درک پکار دے\n د ژوند په لاره بې درکه مخكښې شو تللے\n\nمينې ته وقف ده خوکر پرې د نفرت شوے دے"},{"instruction":"که خلق بلوي ورباندي اور زرکی را تول دے","input":"","output":"زما د خپلې مينې په پېغور زړګی را ټول دے\n\nزما په پېښور او په کابل زرګے راټول دے\n که ستا اسلام آباد او په لاهور زړګی راټول دے\n\nدا نورې نخښې يوسه خو دا یو تصویر دې پرېږده\n په باندې جانانه مې دا خور زړګی راټول دے\n\nالله دې ئې هیڅ نه کوي الله دې ئې ژوند ډېر کړي \nکه شل دی او که گر دے پرې د مور زړګی راټول دے\n\nیو ستا نه مي را ټول نه کړو بلها کوشش مې اوکړو\n یه ښکلیه د هر چا نه مې نور زړګی را ټول دے\n\nودان ته داسې مه وايه چې ورک شې خيرې مکړه \nمحبوبې په ودان دې د ټول کور زړګی را ټول دے"},{"instruction":"په منډو ځان ساه ساه کړو نو بیا چغې وهو ژاړو","input":"","output":"سوچ نۀ کړو لار خطا کړو نو بيا چغې وهو ژاړو\n\nکه دا غواړی چې او خاند و نو خپل سرے باچا کړئ\n پردے سرے باچاه کړو نو بيا چغې وهو ژاړو\n\nتياره وې په کوټو کښې مو تندي په ستنو لګي\n په خپله مړه رڼا کړو نو بيا چغې وهو ژاړو\n\nچې څه غواړئ زما نه راشئ او غواړئ ملګرو\n بتانو ته ژړا کړو نو بيا چغې وهو ژاړو\n\nپه ښکلو زړونه اوبائېلو په ښکلو ګرځو\n ځان تور کړو ځان رسوا کړو نو بيا چغې وهو ژاړو"},{"instruction":"د خوشحالۍ شپه چې سحر شي نو په چغو سر شي","input":"","output":"چې د غريب سري اختر شي نو په چغو سر شي\n\nزما ارمان لکه طاؤس ښه ګډ شي ښه ګډ شي خو\n په خپلو خپو چې يې نظر شي نو په چغو سر شي\n\nچې غم ئې نه وي نو هر وختې د خندا نه شين وي\n خو چې غمونه ور په سر شي نو په چغو سر شي."},{"instruction":"شراب شراب ماحول نشې نشې ورځې راغلي","input":"","output":"ودانه پسرلے دے که راځې ورځې راغلي\n\nپه سوات کښې يمه سمې دي مزي ورځې راغلي \nزما په ژوند کښې دا ورځې خوږې ورځې راغلي\n\nهغه ورځې به هم راشي چه دا به مونږ پوره کړو\n راځه لېونۍ اوس كوو وعدې ورځې راغلي\n\nچې ما به درته اووې په مونږ څنګ ورځې راغلي\n نو تا به راته اووې په مونږ ښې ورځې راغلي\n\nرقيب دې د هجران د سختو ورځو پېغور نه کړي\n په مونږه باندې هم د يارانې ورځې راغلي\n\nودانه دا خو سمې زر زر تېرې شوې قسم دے\n ودانه تا به هسې وي اوږدې ورځې راغلي"},{"instruction":"مغروره د خپل حسن په جاګير دي څو کسان دي","input":"","output":"په زمکه قدم نه ږدي هوا ګير دي څو کسان دي\n\nزما نه ئې کوشش د اغستو کوي سيزي ئې\n اشنا راسره وران ستا په تصوير دي څو کسان دي\n\nرحمان دے او خوشحال دے او حمید دے او حمزہ دے\n په ټوله دنیا راج کړي عالمگير دي څو کسان دي\n\nخان نۀ دے دا سړے خوخان هغوي ترې نه جوړ کړے \nد دۀ چمچه گيري کړي چمچه ګير دي څو کسان دي\n\nڅخه څه دي او څۀ څۀ دي خو بس ټول د مرګ لائق دي\n او رونه ئې بل کړي په کشمير دي څو کسان دي\n\nودانه یو جانان دے یو رقیب دے بل دوران دے\n کړی مې د شعرونو د زنځير دي څو کسان دي"},{"instruction":"ملګرو ده سلګۍ سلګۍ قیصه څۀ بل شانتې ده","input":"","output":"زما د خوارې زندگی قیصه څۀ بل شانتې د ده\n\nیو بل کښې لوئے وړوکی نه ګوري خو ډز پرې کوي\n د دې سړو د دښمنۍ قیصه څۀ بل شانتې ده\n\nاوس شراب څکمه خو بس هغسې اثر نه کوي \nستا د سرو سترګو د قیصه څه بل شانتې ده"},{"instruction":"خوشحال پرې ووم منمه ئې احسان زما سره وو","input":"","output":"لوظونه که دروغ کړي جانان زما سره وو\n\nهغوي د کلي لاړل نو زه هم د کلي لاړم\n اوس کلے نۀ دے وو خو چې ياران زما سره وو\n\nمنزل راته معلوم دے د منزل لار مې ليدلې\n خو کاش چي مهارونه د کاروان زما سره وو\n\nهغه به درله درکړم اوسني خو زما نشته\nزما د ماشوموالي تصویران زما سره وو"},{"instruction":"په پته دې پوه نه شوم د بابا څنګه چل دی؟","input":"","output":"مالا راکوي اوکنه تا څنکه چل دی؟ چي\n\nتا وہل که زه مو پاس کړم نو رڼا به درته کومه\n تياره کښې تنګ شو صېبه د رڼا څنکه چل دی؟\n\nليکلي مي وو خط کښې ورته څنګه چل دی څنګ ئې\n جواب کښې ئې وو زه ښه یم خو ستا څنګه چل دے؟\n\nرتا نن ورځ یاده کړے وہ خو څه خبر دے تن پرېږده\n سیا له به راځي که نه سبا څنګه چل دی؟\n\nچې ما پخلا کولې ته نو نه پخلا کېدلې \nودانه اوس ته چا کړې را پخلا څنکه چل دی؟"},{"instruction":"څوک ده د کوز کودر نه منګی بره خېژوي","input":"","output":"د ځان سره زما نه زړګی بره خېژوي\n\nليلا مجنون عيسى او محمد ته فکر اوکړه \nدا مینه داسې شے دے سرے بره خېژوي\n\nاسلام کښي که دا نشته خو پښتو کښي خبر دی شته دی \nواده کښې په پالنګ چې ځلمی بره خېژوي\n\nهغه به څوک راکوز نکړي که ډېر کوشش هم اوکړي\n چي څوک هم د عروج په بام خدائی بره خېژوي\n\nپه زړه د اور اوخلي د اسویلو تشبيه مي دا ده\n په زمکه اور بلیږي لوکی بره خېژوي\n\nودانه د محل مالک مو خپل دے خو چه ولې \nمونږ ښکته کښېنوي او پردی بره خېژوي"},{"instruction":"اوس ترې نه هېر یو مونږ اوس مونږه و دان نه پېژني","input":"","output":"په نورو نورو سر دے زمکه اسمان نه پېژني\n\nپه ده کښي ډېر څه دي د دۀ نۀ اوس ډېر څه جوړيږي\n دا سړی ډیر د کار سړے دے خو ځان نه پېژني\n\nهغه چې ته به ئې هر وختې يادولې ماته\n اوس پردی شوی ما اوس هغه ارمان نه پېژني\n\nچاړه ئې لاس کښې ده هر چالا ئې په څټ راکاږي\n حیران یم دا څنکه انسان دے انسان نه پېژني\n\nلږه خرچه اوکړه ودانه چرته سوات ته راشه\n په محبت کښې مئين ګټه تاوان نه پېژني"},{"instruction":"دے سورے سورے په ژوند تنگ شوے دے","input":"","output":"زړه مي کوي سوي په ژوند تنگ شوے دے\n\nټول پرهر پرھر دے نن مې اوکتو \nزړه زما په ځائے په ژوند تنگ شوے دے\n\nدا سړے دې بره چم ته څه له ځي؟\n سړی په ژوند تنگ شوے دے ښكاري دا\n\nپلار ته وائي لور راله د خان اوکړه \nدا د دهقان ځوئے په ژوند تنگ شوے دے\n\nزړه ئې په توپک باندې بائبللے دے\n یاره دا ځلمی په ژوند تنگ شوے دے"},{"instruction":"چي تا د سرو ګلونو بار د ولو نه کوز کړے","input":"","output":"زما خيال د رنګونو بار د ولو نه کوز کړی\n\nزما په زندګی کښې داسې وخت نه دی راغلی\n ازمېښتونو بار د ولو نه کوز کړی چي ماد\n\nته اوس هم ترې نه لاندې ټيټ روان ئې؟ ما وئيل چې\n که تا د ارمانونو بار د ولو نه کوز کړے\n\nد ورور په سر خور نۀ رانیسو دا کار مو پرېښودی\n مونږ دغه د رسمونو بار د ولو نه کوز کړے\n\nبلها موده می اوګرځوو هېڅ مې ترې جوړ نکړل\n بس اوس مې د د غمونو بار د ولو نه کوز کړی\n\n هغه اوس مېخانې ته تله بد نه كني ودانه\nملا د کتابونو بار د ولو نه کوز کړے"},{"instruction":"سړے په ځان پسې سېزي په سړي زړه نه سېزي","input":"","output":"د سور کافر لور ده بېخي په سړي زړۀ نۀ سېزي\n\nهغه په خپلو مئينانو پسې داسې وائي\n دا ليوني دي ليوني په سړي زړه نه سېزي\n\nزما خو دا خیال دے چې خپل په سړي زړه نه سېزي \nاو خلق وائي چې پردي په سړي زړۀ نۀ سېزي\n\nوائي قسمت کښې دې يار نشته څۀ رقيب غوندې دے\n دا فالي نۀ دے؟ دا فالي په سړي زړۀ نۀ سېزي\n\nدې وخت کښې دا سړي بلها د کار خبرې کوي \nخو بس بیا روستو دا سړي په سړي زړۀ نۀ سېزي\n\nودانه ښه پوهيږي داسي نه چي نه پوهيږي\n ښۀ مې خبر ده په زړګي په سړي زړۀ نۀ سېزي"},{"instruction":"ودانه د حالاتو سترګې سرې وې ویرېدم","input":"","output":"در تلی نه شومه بندې دروازې وې ویرېدم\n\nد وصل د کاروان په طمع ناست وومه یوازې\nد هجر په دشتونو کښي مې شپې وې ویرېدم\n\nپرون یو ځائے ته تلی ووم په هر کور باندې برج وو\n په غرونو باندې هم جوړې مورچې وې ویرېدم\n\nودانه په یو کار هم داده نه شومه ورتللی\n پرون مې راته مور کړې خپرې وې ویرېدم"},{"instruction":"دې چم کښې یو سړے دے څنګه وو او څنګه شو","input":"","output":"د هر سړي زړکے دے څنګه وو او څنګه شو\n\nهمت چي ئي او نه بائېلو په منډو منډو ګرځي\n دا هغه شل بچے دے څنګه وو او څنګه شو\n\nښه ځوان دی خو توپک باندې میشن وو نو خیال اوکړه\n نه مړ دی نه ژوندی دی څنګه وو او څنګه شو\n\nد مينې په اول کښې خو يار ښه وو داسې نه وو\n کلاب وو اوس ازغے دے څنګه وو او څنګه شو\n\nودان هغسې نه دی اوس چې ما ترې لاس اخستے\n ودان اوس لیونے دے څنکه وو او څنګه شو"},{"instruction":"لیکم پسې دا خپله ځواني خدائے کړے ناکام دے","input":"","output":"له غمه دا هلک چرته مري خدائے کرے ناکام دے\n\nياري راسره اوکړه او ياري راسره اوکړه\n کوي راته هر وختې زاري خدائے کړے ناکام دے\n\n\nبس ويني مي نه شمه پلو مخې ته وړلی\n دا گرانه د ده سره د منګي خدائے کړے ناکام دے\n\nرومال به ورله کل کرمه بدل به ورله خلاص کړم\n راوړي ئې دي ماله بنګړي خدائے کرنے ناکام دے\n\nحسن پرست دے پۀ رنګونو باندې مړ دے\n زمونږ نه کیږي چرته خواري خدائے کرنے ناکام دے"},{"instruction":"به په دې خلقو مهروبانه خلقو اومنلي","input":"","output":"باران دې اوکړو پرې اسمانه خلقو اومنلې\n\nجنت دې جوړ کړو پښتونخواه نه خلقو اومنلې \nبس دے معلوم شوي بس دے خانه خلقو اومنلي\n\nدا می ارمان وو چه دا ټول پښتانه یو ځائ کړمه\n خو بس را يومې کړل ارمانه خلقو اومتلي\n\nچي زه دې سر کړمه په غرونو ليوني دې کړمه \nنو ته په حسن کښي جانانه خلقو اومنلي\n\nما په ګودر د جينکو نه ستا غزل واورېدو\n بس او مبارک دې شه ودانه خلقو اومنلي"},{"instruction":"اوس ئي گناه كنم گناه ته مې زړه نه کيږي اوس","input":"","output":"پاره ستا مینی ته او تا ته مې زړه نه کيږي اوس\n\nته به مې اوغوښتي چې لاس به مي اوچت کړو خدائ ته\n چي ته د بل شوې نو دعا ته مې زړه نه کيږي اوس\n\nاوس په ژړا پائیم چې او ژاړمه زړۀ مې سپک شي \nدرته قسم خورمه خندا ته مې زړه نه کيږي اوس\n\nاوس در تلے نه شم اوس به څۀ درشم پېسې نشته دی\n ګنې دا نه چې پښتونخواه ته مې زړه نه کيږي اوس\n\nد رڼاګانو خلق وژني اوس په ځان ويرېږم \nتياره کښ ښۀ يمه رڼا ته مي زړۀ نۀ کيږي اوس\n\nودان دې نه کوي د مور سره خبرې بس دے\n دغې خوږې خوږې حلوا ته مې زړۀ نۀ کيږي اوس"},{"instruction":"بس يو بوت مې شين دی د ارمان د ژوند په لاره","input":"","output":"زما سره چې مينه کړي جانان د ژوند په لاره\n\nعالم ته چه مي خيال شي او ژوند ژواک ته چې مې خيال شي\n روان دی خپل منزل ته ځي کاروان د ژوند په لاره\n\nزمونږ داسې ياري وه چې مونږ ټول عمر يو ځائے وو\n جدا نه شو په شمار یو څو یاران د ژوند په لاره\n\nسړي مې ترېنه جوړ کړل تعليمونه مې پرې اوکړل\n ما خپل بچي په سمه کړل روان د ژوند په لاره\n\nپه مينه کښي ترې زۀ زيات يمه خبر دے پروا نشته\n که زیات دے په پیسو کښې رانه خان د ژوند په لاره\n\nزه دا منم مات کود یمه خو ته به دا مني چې\n په هر پراؤ کښې مخکښې يم ودان د ژوند په لاره"},{"instruction":"هسې نه چرته ئې راویلي کړي نمر سوری غواړم","input":"","output":"د دغه سپینو سپینو واورو په غر سورے غواړم\n\nهیڅ پروا نشته که ما اوسېزي غارمه د خفګان \nخو همیشه د خوشحالی په دلبر سوری غوارم\n\nصرف په خپل سر سوری نه غواړمه داسې نه ده\n زما یارانو زه د هر چا په سر سوری غواړم\n\n خدایه دا کوم موسم دے فکر ورته ور يمه \nپه سوري نمر غواړم چي شمه په نمر سوری غواړم\n\nزه به د عرش نه غواړم زه به ستا د زلفو غواړم\n آشنا له خدايه چې په ورځ د محشر سورے غواړم\n\nو دانه اوګوره په شته کور کښې په شته وطن کښي \nدر په در گرخم په سوال ځانله د سر سوری غواړم"},{"instruction":"لږه مستي غواړمه لږه خوشحالي غواړمه","input":"","output":"په خپل رخسار باندې رنګونه د سپرلي غواړمه\n\nزه هم د نورو جينکو سره سيالي غواړمه\n ځکه پیزوان غواړمه ځکه مېخکي غواړمه\n\n د چا د زړۀ خاموشه دشتی شورول غواړمه\n خپو له پانزېب غواړمه لاسو له بنګړي غواړمه\n\nځان د حالاتو د پنجرې نه راويستل غواړمه\n قيدي مرغۍ يم يمه ګېره ازادي غواړمه\n\nزه د خپل ژوند اختیار د بل چا لاس کښې نه ورکووم \nخپله مرضي غواړمه خپله زندگي غواړمه\n\nد بام په سر دواړه لاسونه په تندي غواړمه\n زه خپل ودان ته سلامي په دوه لاسي غواړمه"},{"instruction":"راته ښکاري در يادېږي","input":"","output":"بیا جونګړه لیونی شوې\n\n وطن وړ د عبادت شو\n ته يې پښو ته سپېلنى شوې\n\n لادي سترګي ښايسته دي\n چي په خيال کي وطن ګورې\n\n د خیالونو په زانګو کي\n هغه ښکلی چمن ګورې\n\n داته څومره زړه وريې"},{"instruction":"یادوې ستړي خوبونه","input":"","output":"د مغرب په جنتو کي\n\n درياديږي لغړ غرونه \nداته څومره زړه وريې \n\nچي په سويوپسي ژاړې\n دیپغمو په دنيا کي\n\n د غمونو کیږ دی غواړی \nداته څومره زړه وريې\n\n چي دوینو تو فان څاري\n د اورونو په تالاب کی\n\n بیرته باسي سړې لارې\n ما وې وار یې د مزودی\n\n نشوي به سپيني نجونه\n تخنوي به وحشي بطي\n\n تشوي به گیلاسونه\n ما وې وار یې د جنت دئ\n\n پر پرده پرېږده چي پې موړ شي \nما وې ډک دی له انگاره\n\n پر پرده پرېږده چي لیږ سوړ شي\n ما وې نګېري به چي ستر دی"},{"instruction":"نه ځايېږي په وطن کي","input":"","output":"ما وې نګېري به چي ښه دی\n\n تر کابله په لندن کي\n ما وې موږ سپېره وطن يو\n \nدی اباده نرۍ غواړي\n دی دوینو په سېلاب کي\n \nد سرو زرو بېړۍ غواړي\n ځکه لاړ زموږ له سيمي\n \nدهوس ویرجینیاته\n دی په خپل هوس اخته شو"},{"instruction":"د پیریو څراغونه","input":"","output":"په افغان مو باوري کړل\n\n هم شر قونه هم غربونه \nزموږ جونګړه که هم سوځي\n\nلا زمان پکي بهيږي\n دایرو په توده غېږ کي \n\nنوي نوي ګلان زېږي \nهریوڅاڅکی گلستان دی\n\n د شهید په سره کوګل کي\n هر سنگر خونی تاریخ دی \n\nپه کابل کي په زابل کي\n لمر هغه دی تالیدلی\n\nموږ يې سوځو په لمبو کي\n وطن سر تر پایه اور دی\n\nموږ يې ناست يو په ایرو کي\n د ټوپکونلی کاندي په هر ناو کي\n\n غځوني دشپېليو په بدل کي\n دراکټ سندري پلني په بدل کي"},{"instruction":"ما وې زه به تاته لېږم","input":"","output":"د تاوده زړه آوازونه\n\n ما وې زه به تاته نيسم\n داد تنگ ختلي غرونه \n\nما وې یوځای به خوځېږو\n په پېچلو واټنو کي \n\nماوې يوه لاره به باسو\n په دې تتو ترور مو کي\n\n ماوي کد به عشق ته وایو\n موږ ته راكاندي وزري \n\nپه یوه دم به وردانگو \nهم په لوړي هم ژوري\n \nماوي يو شعر به لولو \nماوې یو دریاب به بیایو\n\nاوبولود صحراته\n ما وې یوځای به یی گالو"},{"instruction":"ماوي یوځای به رابولو","input":"","output":"دا پاشلي اولسونه \n\nزموږ بېری ټوټه ټوټه شوه \nد توفان په تکرو کي\n \nموږه ورک شوویو له بله\n دڅپو په غلبلو کي\n\n اسمان غر کړل خیر نشته\n په دوه ګونو خطا لارو \n\nموږ پې وخندل په سپکه \nسره ورک کړو نفسي چارو\n\n راشه مخه کړو ساحل ته \nلا درياب مور ته غريري \n\nلا آسمان د ښکلا کوردی \nد لمر وړانګي پې خورېږي\n\n لا دخاوري د تاوده زړه \nسره کلونه را خوتيري\n\nلا څپې بولي سندري\nلا بادونه پې غورېږي\n\nلاد ځمكي غير پرانيستي"},{"instruction":"قبلولو د مردی ته","input":"","output":"لا تاریخ ترلی نه دی\n\n د مردانو قربانی ته\n لا څپري وريځي ګرځي\n \nپاس په څوکو د خيبر کي\n لا زموږه خنجر برېښي \n\nد پېړيو په ګذر کي\n لا په دښتو کي خواره دي\n\n صحرايي عطر د ترخو \nلمرختو كي لا ځلېږي\n\n په څوڅانو تاج د پرخو\n لا د غرونو شپه هغه ده\n\n هیبتناکه وحشتناکه \nلا دسين سندري باسي\n\n عاشق زړه له خپله واکه\n لا په پراخو دښتو اوري\n\n دبریښنا د اور لرونه \nلا په کاڼو کي زړه چوي\n\n پاس د تالند و غرونه\n لاد شرق بادونه خوځي"},{"instruction":"لا را خېژي لمر په تالو","input":"","output":"لا غوړېږي سره ګلونه\n \nباد و هلي او به سپري \nدسپور می سپین تنابونه\n\n لا چوپتیا خوره په دښتو\n لا خالي وحشي رغونه\n\n لا ایلبند هغه ایلبند دی\n سپيني واوري ګڼ ګلونه\n\n لا جونګړي د زدرانو \nترشنو ونو لاندي پټي\n\nبير بوتي سپين سندرېږي\n شنه نشتر خري خربتي\n\n لا عاشق زموږه زړونه \nپه دې ړنګو ړنګو کلیو\n \nلا ژړاند زموږه سترګي"},{"instruction":"چي موږ وې ګوندي به راشي","input":"","output":"لا هغه محتسب ګواښي\n\nچي موږ وې ګوندي رسوا شي\nلا هغه ملا غصه دی\n\nچي وطن يې سوځولی\nلا هغه واکدار د دین دی\n\nچي جومــــات یـــې نړولی\nد پنجاب يزيد هغسي\n\nپه مورچه باندي راخوځي\nلاد جنگ په تناره کي\n\nد افغان هډوکي سوځي\nما خپل ايښي پرهارونه\n\nد عاشق زړګي دپاسه\nخپل غمونه پکي چشمه\n\nکه یې ګورې یو وار راشه\nراشه راشه چی در یاد کړم\n\nغم و هلي کړاوونـــــــه\nراشه راشه چي در و چشم\n\nداد زهر و گیلاسونه"},{"instruction":"راشه راشه چي ورګډ شو","input":"","output":"د سرو وينو په ګرداب کی\n \nراشه راشه مانوگان شو \nد اورونو په درياب کي\n\n راشه راشه دمه ورکو\n دې لار ورکي ويښ انسان ته\n\n راشه نوي وینه ورکو\n دې ننگي افغانستان ته\n\n راشه دغه جهان وران کو\n چي دغم په ورځ آباد دئ\n\n راشه دا تقدیر بدل کو\n چي زموږ په برخه یاد دی"},{"instruction":"زماد فریاد د اورېدو لایقه","input":"","output":"نری زګیروی دی در لیرم یې غواړم \n\nد سوي نظم له زخمی کو کله \nیو زمزمه ده اورول یې غواړم \n\nچي د چو نفر د ترانو هاتفه\n زما ترانه هم اوریدای سی کنه\n\n چي يې سورونه چپاوونو لوټ کړل\n داسي نغمي ته غور نیوای سي کنه \n\nزما پایکوبونه زما خړوبه ځواني\n د تار اکونو چپاوونو شومه\n\n زماد خمار زما د مستی هنگامه\n دڅو ناترسو سر کوبونو شومه \n\nزه له پرهار څخه ګیله نه کوم \nد پرهارونو سره مینه لرم \n\nزه په زخمونو کي لوی سوی یمه\n لا په کوگل کي توده وینه لرم"},{"instruction":"تاد سر کښي ککرۍ دپاره","input":"","output":"د جهاني ښایست گلونه جوړ کړل\n\n ماد امید پلونه هم وسوځول\nزما بغاوت ځانته اورونه جوړ کړل\n\n غور را نیژدې که څه پوښتني لرم \nزه هم شاعر یم د دردونو شاعر\n\nته به سنګر ته لڅي پښې ورځغلې \nزه د مور چل دفریادونو شاعر\n\n تا په مالوچو کی لمبې کرلي \nاوس هم په هر څه کي لمبې بلوې؟ \n\nتا په باروتو کي اورونه لیکل\n اوس هم له اوره سره مینه لرې؟\n\n ته هم د توپ له آتشین ستوني نه\n نغمه دسولي او امان بغوي؟\n\n ته هم د تانک په پولادي سينه کي\n د غوښو زړه مینه او عشق لټوې\n\n ته وايې څاڅکی یم توپان لانه یم\n تاد توپان په غېر کي څه وليدل ؟ \n\nته د مورچل په ارمان ويني \nژاړي مگر له سولي دي ترخه وليدل"},{"instruction":"بس که دخدای دپاره مه ویښوه","input":"","output":"زماد کلو کلو بیده رنځونه \n\nنور مي د سترګو کور ته مه ستنوه\n تللي پردېس او مسافر خیالونه \n\nنور مي خور مني سترګي مه ژړوه\n چي د زړه مراندي مي هم ويني ژاړي \n\nزه د اغیار ستر کو خوړلی یمه \nذره ذره مي تيري ميني ژاړي\n\n زه د بېلتون لمبو وهلي يمه \nته د پېغور په اور سوځې مـــي ولــي\n\n اوښکي مي و چي که تسل مي وکه \nدښمن خونه يې ژړوې مي ولي \n\nزه له توپانه تښتېدلی یمه\n ماته کیسی د سېلابونو کوي \n\nزه د انگار له خوبه ستړی یمه\n ته يې دورځي تعبیرونه کوې\n\n که باوري وای چی دا زما په لمبه\n رنا کیدلای سي تياره کونجونه\n ما به ژړلي وای خاموشي اوښکي"},{"instruction":"ماد خيالي جنت په تمه تمه","input":"","output":"وحشي دوږخ پرځان منلای نه سو\n \nماد خوبونو د سپرلي په هیله\n پرشنه بهار چپاو زغملای نه سو\n\n زه د بازانو له ټولیه نه يم\n زما منگولي جنګ ته نه جوړېږي\n \nته په مورچل کي هم سندري وايي\n خو زما ستونی ورته نه سمېږي \n\nزه می قسمت هسي روزلی یمه\n چي مي لاسونه زولنې نه مني\n\nزه دازل دور کو لارو پردیس\n له کړلېچونو راوتلی نه یم \n\nپه هیڅ ربات کي چا منلی نه یم\n له هیڅ کاروانه سره تللی نه یم\n\n ماته پېغور د نامردی ونه کې\n له خپله هوډه اوښتلی نـــه یــــم \n\nلا يې فرهادیم دشیرینو څوکو \nکه څه په وینو لمبېدلی نه یم"},{"instruction":"لا يې مجنون د سوځېدلو دښتو","input":"","output":"لامي کعبه ده خپله ورانه خونه\n \nلايي شبکوریم په لیدلو پسې \nلا مي توتیا ده د کوڅو گردونه\n \nزخمی نسیم به په پردېسه غېر کي\n بیاله ختنه کاروانونه راوړي\n \nبیا به له سترګو د رقيبه ليري\n تیاره کونجو کي شور د ميني كېږي\n\n بیا به د وصل او بېلتون افساني \nد زمانې په سيند كي و بهېږي\n \nزه به درځم او بيا به حدي بولو \nستاد چونفر زما د هلمند ترانې\n \nستاد چونغر لمن به سپړي غوټۍ\n زماد هلمند سینه کي مستي څپې"},{"instruction":"بیا به شهباز پر غزلونو ناشي","input":"","output":"زه به یم ته به يې شعرونه به وي\n \nبيا به موهيري وي توى کړي\n اوښکي زاره شراب او گیلاسونه به وي \n\nزه به دالپي لپي اوښکي ساتم \nدر ته به ژاړم د بیلتون کلونه\n\n زه به سجدې کوم پر خپلو تر خو\n او مچوم به د کوڅو گردونه \n\nزه به په ډک ستوني بغيرم در ته\n او در شمېرم به د زړګي داغونه\n\n دبي وطنو نامردانو کیسې\n د بیگانه وو د جنت اورونه\n\n د زړه تارونه به دي وژړوي\n زماد پردیسو زمزمو سورونه\n\n زما د رنځور و غزلونو زکروی \nزماد خور منو ترانو زخمونه"},{"instruction":"زمـــاد خاوري د ګلانو د غونچــــــوجهـــــاني","input":"","output":"د پښتو ژبي دغزل او ترانو جهاني\n\n خوږې کیسې په خوږه ژبه راته ډېري وکړه\n د لوی افغان دلوی تاریخ د کارنامو جهاني \n\nشکر دی خدايه چي مو ملک بې خوشحال خانه نه شو\n دنر پښتون به ننګ ولاړ د پښتنو جهاني \n\nد قلم څوکـــه یـــې خاونده چيري پڅه مه کړې\n چي گذارونه په غلیم کا د و جهاني\n\n تر څو راغلي دي دېرې ته ننواتي نه وي\n له مری تینکه زمانه کړه تر هغو جهاني\n\n د دوز خو دروازې بندي کړه په مخ د افغان\n کړه گناهکار تمول مېلمانه د جنتو جهاني\n\n د تزوير و زولنې ماتي د اولس له پښو کړه \nپه کلیوالو وکړه ږغ د ويښېدو جهاني"},{"instruction":"چي ځنځیر د محبت شي ور په غاړه","input":"","output":"نو د سپین مخ تلاوت شي ور په غاړه\n\nسری هلته د دې مځکي خليفه شي\n چي د مځکي مسئوليت شي ور په غاړه\n\n جهاني شي په جهان کي د شعرونو\n چي دربي حفاظت شي ور په غاړه\n\n شي کړې ورته ړندې او بينا سترګي \nیارانه چگي د فطرت شي ور په غاړه\n\n آیینه یې شي دشعر صفا خپله\n چي دخپل کور نه هجرت شي ور په غاړه \n\nگذارونه د سره اور په دښمن کاندي\n چي د جنگ میدان کي پت شي ور په غاړه"},{"instruction":"د خوشحال په منبر كېني وينا پيل کړي","input":"","output":"امامت چي د ملت شي ور په غاړه\n\nپیغمبر شي اولوالعزم قریب خدای ته\n شفاعت چي دامت شي ور په غاړه\n\nجهاني شي نه ځاييږي يو وطن کي\n چي په مينه کي تهمت شي ور په غاړه\n\nکلیوال ورته سلام دواړه لاسي کا\nچي د مشر اطاعت شي ور په غاړه"},{"instruction":"ډېر پخوا کلونه وړاندي کندهار کي","input":"","output":"چي هر څه وه نړېدلي په دې ښار کي\n\n کنډوالې جادې يې هسي ايسېدلې\n لکه خوله کي دبلا چي ګرځېدلې\n \nعزراییل و تیکه دار په دې کوڅو کي \nپرېماني وه په قتلونو په مرګو کی\n\n ټوله ښار په ګونګه خوله باندی گویان و\n د غلیم په لاسو کښلی زمور داستان و\n \nچي هر څه يې راسو ځلي وه لمبو کي\n چي لاښونه لا پراته وه دې درو کي\n\nله دې چوپونړېدلو کند والونه \nپه سکوت کي لاهو سویو خرابونه\n یو آواز د مستی دکتر غوږ راتللی"},{"instruction":"کله ځان کله آسمان ته کړیدلی","input":"","output":"دهلمند هلمند نارې به يې وهلې \n\nپه سينه کي يې څپې ور پارولې\n په سوکونو یی ټانکونه ویلوله\n\n د غلیم په وینویی زړونه يخوله\n جلالا یې ویښاوه په ميخانو کي\n \nد خنجر عکس یې وړلی\n په محفل دپایکوبونو کي ښاغلی\n هر قدم د سباوون په تمه تللی\n\n په نغمو کي د شپېلۍ به اوسېدلی \nکوه طور ته به په لڅو پښورهي و\n\n د جانان تر کوڅې زر ځله واري و\n نن هغه آواز پردېس کلونه ژاړي\n\n له خالقه خپله مېنه بیرته غواړي\nغواړي بیایي په دښتونو کي کېږدۍ وي\n \nشور و زوریی په رګو کي د ځوانۍ وي \nوايي نه چي زما د غرونو کله هبر سم\n پسرلي غوندي له ښکلیو سره تېرسم"},{"instruction":"خو تر څو پاشلي ستوري پر آسمان وي","input":"","output":"او ژوندی پر مخ د مځکي يو افغان وي\n \nجهاني ستا په آواز په بیا خو ځېږي\n په رګو کي ځواني ويني به مستيري\n \nکاروانونه الهامونه به و پشی تل\n د جانان خیال به په زړو کي تخنوي تل\n \nته د اوښکو او دردونو مصور يې \nخو په ځان کي د مستۍ ښایسته تصویریې\n \nستا آواز د سرکښانو ترانه ده \nدظالمو حاکمانو افسانه ده \n\nته د میني او احساس خوره کیسه یې\n زما خيالو ته دالهام در نه څپه یی"},{"instruction":"د پښتو په شنه آسمان کي يو ستوری په نڅاشو","input":"","output":"لټوي د پښتو توري جوړوي ترې امېلونه\n \nد ساده غره نه حرفونه ورکوي ورته رنګونه\n کله ښار او کله غروته کله سوي ځنګلونه\n \nکله لاړ شي ميخانو ته کله ځي د ګودر خواته\n کله ډوب ځي په آمو کي د پامير څوکو ته خېژي\n\n کله سور پېزوان ته ګوري کله کله و چي شونډي\n خدای ورکړی مهارت دی خاکساري پکي بېحده\n \nبی ربابه نغمه ګر دی هر پښتون یې پوروړی \nاو دومره نېکي پېرزويني اوروي په پښتنو خپل\n \nچا وېل څوک دی ما و پل غلـــــــی\n مره حرفونه به ژوندي کړي څه موسکا به ترې لوګی کړي"},{"instruction":"بیا و پل څوک دی ما وېل غلی","input":"","output":"د غني دلاس قلم دئ د رحمن له مریدانو\n\nد الفت یو میراث خوردئ د خوشال د پټکي ول دئ \nکليوال د ابدالي دئ د اسحق ننگیال ملکری\n\n هم کاروان سره آشنا دی کله ژاړي کله خاندي\n یو سلام ورته ډالی کړه صد سلام به درته وايي \n\nپوروړی به شی یاره راشه نوم يې درته اخلم\n\n همت مل دزړه ټکوردی خدای دي ژوند ور کړي دخضر \nپه ريشتيا عبد الباري دئ جهاني دئ جهاني دئ"},{"instruction":"چي د پښتو آرایشگر دی نن زموږ مېلمه دی","input":"","output":"چي شعريي وياړ د لر او بر دی نن زموږ مېلمه دی\n\n د بغاوت د ښار بیباکه او باغي شاعر دی \nچي د سر کښو سرلښکر دی نن زموږ مېلمه دی \n\nچي يې د شعر د ښکلي ناوي جادو گره ژبه\n چاته ملهم چاته خنجر دی نن زموږ مېلمه دی\n\n چي د پښتو د شاعرۍ سمسور او ښکلي بن يې \nپه غزلونو معطر دی نن زموږ مېلمه دی \n\nوړه چینه نه ده ویاله نه ده دریاب هم نه دی\n چي د احساس لوی سمندر دی نن زموږ مېلمه دی\n\n چي له مطلع نه تر مقطع دغزل هر بیت یې \nخوشبو تر مشک او تر عنبر دی نن زموږ مېلمه دی"},{"instruction":"آوازه کړې د وخت پېښو ده ورنه ورکه مینه","input":"","output":"چي يې احساس پرهر پرهر دی نن زموږ مېلمه دی\n\n په تورتمونو کي روان د سباوون په تمه\"\n آچي مين په روڼ سحر دی نن زموږ مېلمه دی\n\n هغه شپونکی چی د شیرین احساس خوره شپېلۍ یې\n تل د وطن په نغمو سر دی نن زموږ مېلمه دی\n\n دمستانه و و پایکوبونو آخمار شاعر ! \n چي يې پایکوب کي لوی هنر دی نن زموږ مېلمه دی\n\n د خیال مارغه یی کړي پرواز د کوه طور\" له څوکو\n چي يې وزر لاندي هر غر دئ نن زموږ مېلمه دی\n\n رقیبه تاب یی که د سرو لمبولري نو راشه \nچي د سکروټو سور مجمر دی نن زموږ مېلمه دی\n\n خورلنه مه راوړه میناد جهاني بزم ته \nچي هم مينا او هم ساغر دی نن زموږ مېلمه دی\n\nمست وې په څپو شوې طوفاني شولې \nلوړ وې لا اوچت شوې آسماني شولې \n\nشعر دی چي دي سرود شو د افغان اولس\n اوس نو په ریشتیا چي جهاني شولې"},{"instruction":"سلام مي واخله د دعا سره همراه جهانی","input":"","output":"زماد شعري سفر د هیلو رهنما جهاني\n \nجهان جهان مي نېکي هيلي او آرزو در لرم\n لکه څپې لکه گهسار لکه هوا جهانی \n\nد مستو مستود کاله د سرود و آوازه \nدهر شهباز نغمه دي مسته او رسا جهاني \n\nکله به اورې څه پر سد او څه بېسده نغمې\nدلیونو څه کیله کله ده زیبا جهاني\n\n زړه مي سرور دئ د دردونو پر آسمان ليدلي\n ځکه د درد په ننګ د روح خوله ده گویا جهاني\n\nهغه چي ستا و جهاني زړه ته حملې اچوي\n هغه نظر مي و کوګل ته دئ بريښنا جهاني \n\nډالۍ ده جوړه یو ډالۍ و مورنۍ ژبي ته"},{"instruction":"ستاد نظر و پلوشو ته هویدا جهاني","input":"","output":"چي ځوانو هیلو او آسـر و دغه ډالۍ اوډله\n\n څيري ګرېوان او د مجنون منګول رسوا جهاني \nکله سهار او د ځلا ګام ولوله لمسول\n\n تل دي شاداب د زندگی پر رباتونو غواړم\nکله د دهر د صحرا سره هوا جهاني\n\nتل دي وصال کړي د اوږده عمر دعا جهاني"},{"instruction":"چي رحمان دبن بلبل دى جهاني دئ","input":"","output":"که خوشال د باغچې ګل دى جهاني دئ \n\nد احمد د سر شمله ده زه پرې وياړم \nکه حمید د پګړۍ ول دئ جهاني دئ\n\n د الفت په څېر غښتلی دی ادب کي\n د حمزه غوندي اتل دئ جهاني دئ \n\nای لمسی د میرویس خان او د ملالي\n داد هر زخم درمل دئ جهاني دئ \n\nدا پښتون دی افتخار د پښتنو دی \nدا زموږ د ټولو خپل دى جهاني دی \n\nد پښتو د ادب ستوری دی ځلانده\n دا څراغ دهر محفل دئ جهاني دئ\n\n دا چي تل له سوزه ډکي نغمې وايي\n دا بلبل دګران کابل دئ جهاني دئ \n\nدا مو زړو لره دارو دی ای ملګرو ! \nدا مو ستر ګوته کجل دى جهاني دئ\n\n دا \"قريبه سرمایه د پښتنوده \nدالایق د صفت تل دئ جهاني دئ"},{"instruction":"زه چي ستا په غمو پايم ستا غمونه دي ژوندي وي","input":"","output":"ستایه یاد نظمونه وایم ستا يادونه دي ژوندي وي\n\nپر لکړه به يې وړمه افسانې د شپو تر کلي \nبس چي زه پکښي تنهايم ستا نکلونه دي ژوندي وي\n\n چي يوزه يم يو دي غم وي زړه قلم له ستر ګونم وي\n چي مي اوښکي پکښي پيایم ګرېوانونه \n\nدي ژوندي وي هره شپه دي غلا کومه له لحده تصویرونه\n ته مي خوب زه دي معنى يم تعبیرونه دي ژوندي وي\n\n نه فرياد مي څوک خبر کړي نه زګبروی می چاته يوسم\n پټ په زړه کي په غوغایم پرهارونه دي ژوندي وي\n\n د یعقوب د اوښکو لاریم تر کنعانه پوري ځمه \nازل وړی پر دې خوا یم کاروانونه دي ژوندي وي\n\n په تندي کي مي شمېرمه د نصیب د قدم نښي\n لکه پل داسي پیدایم رباتونه دي ژوندي وي\n\nجهاني به در لیر مه جنازې د وزرونو\n ته دي شمع زه بورایم ستا خيالونه دي ژوندي وي"},{"instruction":"زه دي تر قدم پوري راغلی وم تا نه ليدم","input":"","output":"سیوری دي پر مځکه پرپوتلی وم تا نه ليدم\n\nخپل پښتون غیرت مي په تندي کي ويني وچي کړې\n ستاد کوڅي کانو پېژندلی وم تا نه ليدم\n\n څو به لا پلمه کې د زلمو خوبونو هېري شپې\n ستا په لونګين کي زنګېدلی وم تا نه ليدم\n\n ستا معصومي سترګي له انکار څخه لا ښکلي سي\n ټول وطن می ستا په تور نیولی وم تا نه ليدم\n\n زه لکه منصور ستا په نامه پر ځان مین سومه \nسل ځله سنګسار ته درغلى وم تا نه ليدم\n\n ستاله ويښو شپو به خماري سباوون څنګه ځي\n ستوری د سبا وم ځلېدلی وم تا نه ليدم\n\nاوس مي پر مزار باندي د شمعي اوښکي مه کره\nستا په لېونو کي چي ښاغلى وم تا نه ليدم\n\nتا پر ځوانیمرګو څانګو ډېري غوټۍ و چي کړې \nزه لا په خزان کی رژېدلی وم تا نه ليدم \n\nنوم مي دغرور پر ژبه نه راځي معذوریمه \nنکل د جنون و مه لیکلی وم تا نه ليدم \n\nڅه به له اغیار څخه پوښتې د جهاني کیسې\n ستاد محفل شمعي سوځولى وم تا نه ليدم"},{"instruction":"تصوير دي په لېمو کي زنګومه چي ته نه يې","input":"","output":"پر شونډو دي خيالونه مچومه چي ته نه يې\n\nدانه دانه یادونه دي پر زړه باندي را اوري \nتعبیر ته دي خوبونه در لېرمه چي ته نه يې\n\n نه لاري د چا څارم نه شېبې پر ګوتو شمارم\n د زړه په تل کي هيلي ښخومه چي ته نه يې\n\n له شپو سره دي يووړې د پانوس رنګيني وړانګي\n وزر به مي تر کومي شمعي وړمه چي ته نه يې\n\n نه رنگ راځي قلم ته نه مي شرنګ له ستوني وزي \nغزل به د چا سترګو ته ليکمه چي ته نه يې\n\n کرلي دي پر مځکه تصویرونه د اغیار\n و کوم سیوری به په اوښکو لمبومه چي ته نه يې\n\nماتم ته مي راغلي دي وعدې د ديدنونو\n داتوري شپې به چاته سپینومه چي ته نه يې\n\nما خپل د مزار لاري در ښودلې تا ژړله\n دازه به چا ته اوښکي تويومه چي ته نه يې \n\nلا څو به جهاني خوري د فلک دستم غشي \nدردونه به په چا ټکورومه چي ته نه يې"},{"instruction":"راځه چي نن دي پر هجران باندي غزل وليكم","input":"","output":"یوڅه پرتایوڅه پر ځان باندي غزل وليکم\n\nد خپلو هیلوله لحد سره مي و نڅېرم\n دخپل جنون پر نیستان باندي غزل وليكم\n\n هره شېبه مي د بېلتون په اوښکو ولمبوم \nستاد خیالونو پر پیزوان باندي غزل وليكم\n\n ستاد ښکلا د ځوانیمرګو ارمانونو په یاد\n په پسرلي کي پر خزان باندي غزل وليكم\n\n د تورو ورځو په کوګل كي مي لمبه لمبه سم\n نن دازل پر شبستان باندي غزل وليكم"},{"instruction":"دانه دانه اوښکي مي ستا تصویر ته وژړوم","input":"","output":"د خپل قسمت پرورک جهان باندي غزل ولیکم\n\n ستاد نیمکرو سفرونو کیسه و سپړمه \nهم پر منزل هم پر کاروان باندي غزل وليكم\n\n\nپکښي مي څرک دارمانونو د بیری لټوم \nهم پر ساحل هم پر توپان باندي غزل ولیکم \n\nد خیال په کور کي مي تېشه د آذر و رنگوم\n په خپل تندي کي پر جانان باندي غزل وليکم\n\n جهاني حمه له قلم څخه کسات اخلمه\n په زړه ظالم پر شنه آسمان باندي غزل وليكم"},{"instruction":"ستانوم مي پر خوله نه راځي جانان در ته لیکم","input":"","output":"یوخط مي پر کاغذ بل پر گریوان در ته لیکم\n\nرقيب دي د شپې لاري په سکروټو کړلې بندي\n دورځي به درځم تور مي پرځان درته لیکم\n\n چي پاته مي کيسه سي د ماشو مي شپې په خوله کي\n د خپل جنون پر پاڼو مي داستان در ته لیکم\n\n تېریر مه هېر پرم لکه سیوری د بلبلي\n یوه ناره په زړه کي د توپان در ته لیکم \n\nدرخم په جگه غاړه خپل ازل ته یاغی سوی \nشېبه د غرغړې مي پر میدان در ته لیکم \n\nمطربه په شهباز دي د نغمې ویني کړه مستي\n سلګی مي د غزل پر گورستان در ته لیکم \n\nد خپل زړه په کعبه کي دي تصوير انځورومه\n د ژوند پر ماتو کرښو مي پيمان در ته لیکم\n\nعمرونه به راځي پر جهاني د فلک غشي\nفریاد نه دی کیسه می د آسمان در ته لیکم"},{"instruction":"چي جلادي له مالته په هیواد یم","input":"","output":"پر انگار به وایه څنګه په زړه ښادیم\n\nلکه پاڼه د خزان یـم بـاد اخیستی \nستاله کور څخه چي ليري يم\n\n بربادیم يو قدم مي په اختیار اخیستی نه دی\n له ازله په منګول کي د صياد يم \n\nستا په نوم دي د کوڅې کاني را اوري\n ښه دی ښه دئ چي په بده ورځ دي یادیم \n\nپه دا ماتو وزرونو به درځمه\n لا تر څو به زنداني د غم آبادیم\n\n تر در شله به تپشه پر تندی در ورم\n د شیرین محفل په شپه کي دي فرهادیم \n\nما ته مه راوړه کیسې د پتنګانو \nزه د خان په سوځولو کي استادیم \n\nزما په نوم دي جهاني اوښکي راغلي\n زه همزولی د دردونو د فریادیم"},{"instruction":"بیا می د خیال پر وطن و اور بدل ستا یادونه","input":"","output":"به تنهايي کي راته وژړیدل ستا یادونه\n\nلامي سيرابي د قسمت په برخه نه کړې غوټۍ\n پر تاند و لښتو باندي ورژېدل ستا یادونه\n\n اوس به دي څنګه تري شونډي په انځور اوبوم \nله هري اوښکي سره ورغړېدل ستا یادونه\n\n پر ستړي ژوند به مي لا څو د نصيب غشي اوري\n ترنيمي لاري مي راور سول ستا یادونه\n\n اوس به میڅوک پر مسافر و لارو سيوري کوي\n چي مي د فال له ژبي و تښتېدل ستا يادونه\n\n نور دي خوبونه د هوسیو ستر گونه گورمه \nچي د تعبیر پر ګودر و تور پدل ستا یادونه\n\nنه جهاني نه يي غزل نه يې مستي پاته سوه \nپر جنازه باندي يې وځلېدل ستا یادونه"},{"instruction":"څو شپې سر پر سر می د جانان خوبونه وینم","input":"","output":"د عمر پر اور غوي د هجران خوبونه وینم\n\nتعبير مي د یوسف سره دستور و سفر یووړ\n په سپینه لمن توریم د زندان خوبونه وینم\n\n له خپله بخته ژاړمه له چامي ګیله نسته\n په غېر کي د ساحل چي د توپان خوبونه وینم\n\n کلونه مي پر لار د انتظار کړې تیارې سپيني\n د خپل خیال په غبار کي د کاروان خوبونه وینم\n\n نصيبه ما دي سرې سترګي ليدې چي مي ويله\n په غېر کي د غونچو مي د خزان خوبونه وینم \n\nد اوښکو فوارې مي د قسمت پر تندي کښلي \nچي ته راسره نه يې د باران خوبونه وینم\n\nما پر پرده په ټولۍ د لېونو کي به درځمه \nپه شرنګ د زولنو کي مي د ځان خوبونه وینم\n\nشېبه د لېونتوب مي کله ځوانه سي په زړه کي\n د سيوري په ګودر کي د پېزوان خوبونه وینم \n\nيو زړه د جهاني یې دئ ليدلی د غم ساندو \nپه اوښکو شپه بیده کم د ګریوان خوبونه وینم"},{"instruction":"څه بېخونده ورځي شپې دي چي بې تا يې تېرومه","input":"","output":"څه ترخې د ژوند شېبې دي چي بې تا يې تېرومه\n\nڅه خور من زخمي يادونه څه د سوزه ډک یادونه\n څه د اوښکو فوارې دي چي بې تايې تېرومه \n\nنه لمبو سوى لرمون دئ نه راپاته خپل جنون دی\n څه بې شرنګه زولنې دي چي بي تا يې تېرومه \n\nنه په خپلو وینو سوریم نه خیام یم نه منصوریم \nڅه بې شوره غرغړې دي چي بې تايې تېرومه \n\nنه پتن غوندي سوگېرم، نه پانوس رنګه بلیرم \nڅه سړې سړې لمبې دي چي بي تا يې تېرومه\n\nنه محفل سته د یارانو نه شرنګی د مطربانو\n څه بې سوزه ترانې دي چي بې تا يې تېرومه\n\nنه مستي له ستر ګو پاڅي نه جامونه ورته ناځي\nڅه بدرنګي پيمانې دي چي بې تا يې تېرومه\n\nما ته مه وايه چي ولاړم، تل به ویني در ته ژاړم\n څه چي پاته دي ترخې دي چي بې تا يې تېرومه\n\n نه به بيا جهاني راسي، نه به بیا ازل پخلا سي\n په نصيب کي مي تيارې دي چي بې تا يې تېرومه"},{"instruction":"ما به کیسه در ته کول راڅخه ورانه سوله","input":"","output":"چي د آرزو غوټۍ مي څرنګه خزانه سوله\n\n زه د نصيب له فيصلو وم بیخبره روان \nکه دي قسمته ازلي وعده پښېمانه سوله\n\n رقيبه اوس دي په محفل کي سترګي سرې ګرځوه\n چي زما پیاله راته نسکوره له آسمانه سوله\n\n لا به مي څونه ژړوې د عمر توري ورځي\n چي مي د اوسکولاره ستړي له ګرېوانه سوله\n\n ماور کتل چي د مرګي پياله يې ونوشله \nڅومره ترخه می وه ګڼلي څه آسانه سوله\n\nلکه برېښنا هسي د ژوند پر مزار وځلیده\n معلومه نه سوه چي پر کومه خوا روانه سوله\n\nد جهاني زړګیه کله به ورځو ورپسي \nچي د امید شمع مو کوچ له شبستانه سوله"},{"instruction":"ما به کیسه در ته کول راڅخه ورانه سوله","input":"","output":"چي د آرزو غوټۍ مي څرنګه خزانه سوله\n\n زه د نصيب له فيصلو وم بیخبره روان \nکه دي قسمته ازلي وعده پښېمانه سوله\n\n رقيبه اوس دي په محفل کي سترګي سرې ګرځوه\n چي زما پیاله راته نسکوره له آسمانه سوله\n\n لا به مي څونه ژړوې د عمر توري ورځي\n چي مي د اوسکولاره ستړي له ګرېوانه سوله\n\n ماور کتل چي د مرګي پياله يې ونوشله \nڅومره ترخه می وه ګڼلي څه آسانه سوله\n\nلکه برېښنا هسي د ژوند پر مزار وځلیده\n معلومه نه سوه چي پر کومه خوا روانه سوله\n\nد جهاني زړګیه کله به ورځو ورپسي \nچي د امید شمع مو کوچ له شبستانه سوله"},{"instruction":"ستا په طلب کي تر خپل ځانه پوري ورسېدم","input":"","output":"په ګام د اوښکو تر ګرېوانه پوري ورسېدم\n\nټوله هستي مي د وجود او د عدم شيبه وه \nلکه شبنم تر گلستانه پوري ورسېدم \n\nنه در قیب نه د غماز غوږونو واورېدلم \nیوه ناره وم تر جانانه پوري ورسېدلم \n\nهم د منصور هم د خیام هم د جنون په ژبه\n له کوه طور تر لامکانه پوري ورسېدم\n\n نور مي د عمر له شو گیر سره پیوند شلولی\n د خپلو هیلو تر ارمانه پوري ورسیدم \n\nد ژوند ساقي به مي پر کومو شونډو وګرځوي\n د که پیاله و متر مغانه پوري ورسېدم\n\nزه په تیارو کي د وصال د سباوون په تمه\n پر خپلو پښو تر شبستانه پوري ورسېدم\n\nيارانو چيري به مي ګورئ دهستی پر لمن\n وړه څپه وم تر تو پانه پوري ورسېدم \n\nلکه غوټۍ په سره کوګل مي څوک خبر نه سوله\n په پټه خوله تر خپل خزانه پوري ورسېدم\n\n جهاني هلته د منزل په پته وپوهېدم \nچي د جنون تر شبستانه پوري ورسېدم"},{"instruction":"یو نفس به مي هېر نه سې زه هغه بې وفانه یم","input":"","output":"څه پرواده له هجرانه ستاله یاده مستانه یم\n\nنه بی تا محفل ټولېږي نه بې ما سترگي در اوړي\n څنګه یو له بله بېل سوو ته لمبه زه پروانه یم\n\n له از له مي راوړي پر تندي باندي زخمونه\n تر قیامته به روغ نه سم زه نصیب د فرزانه یم\n\n نه خمار مي د چامات کړ نه نشې مي کړلې مستي\n د اسمان له تشه لاسه پرېوتلې پیمانه یم بې پروايم\n\n له رویباره بې خبره له نگاره\n نه بنویمه ویشتلی نه د زلفو زولانه یم \n\nيو تصویر دی چي را اوري پر خیالونو پر خوبونو \nبیاد یار پر کوڅه راغلم پت په زړه کي بتخانه یم\n\nنن په رنګ د آیینه کي سر د ميني را معلوم سو\n داله تاسره پیوندیم چي له ځانه بیگانه یم\n\nد ژوندي وصال شېبې دي لکه خوب داسي پناه سوې\n اوس مي ټول یادونه خپل دي چي بېلتون ته یگانه یم\n \nنه لوګی نه مي لمبه سته جهاني رنګه ویلیرم \nدا هم ستا د میني شور دئ پر وطی چي افسانه یم"},{"instruction":"زه دویر له سترګو بېل سوم د ګرېوان پر لمن راغلم","input":"","output":"یو پیمان و مه د میني د جانان پر لمن راغلم\n\nڅوک به څه وايي چي څه سوم په پېړيو کي شېبه سوم \nديوه څاڅکي هستي وه د باران پر لمن راغلم \n\nله ازله را اور پري آيينې د عرش له بامه \nنیمه شپه وه په شبنم کي د بوستان پر لمن راغلم\n\n زه د ميني په تعبیر کی بیخبر له خپله ځانه\n لکه اوښکه رغږېدمه د کنعان پر لمن راغلم \n\nپه راتللو يې پوه نه سوم چي يې ږغ د بېلتانه سو \nزه د خیال په زرغون ټال کي د کاروان پر لمن راغلم\n \nلکه نه وو پیدا سوي اشنا داسي به هېر پرو\n د پیریو په تندي کي د داستان پر لمن راغلم\n\nبیخبره رخصتبرم دهستیو له دیوانه\n دبریښنا په شان مييون دئ د توپان پر لمن راغلم"},{"instruction":"زه به څه وایم جانانه چي د چا خيالونه ستا کرم","input":"","output":"داد کوم تصویر اثر دئ چي يې ستا پر مخ شیدا کرم\n\nد خوبونو تر محله لکه ستوری هسي راغلي \nهم دي اوښکه د یعقوب کړم هم دي تور د زلیخا کړم\n\n څه به اوښکي تويومه دهجران په تاريکو کي\n ته په هغه شېبه زما سوې چي بېلتون ته دي تنها کړم\n\nهغه ورځ به دي سي پورته له منصور آسمانه چيغي\n چي زه تا راته مجنون کړم چي زه ځان در ته لیلا کړم\n\n ته به څرنګه جلا کړې زه او زما د زړه اورونه \nچي جمال ته دي خليل سم په انکار کي دي پیدا کړم \n\nله کعبې تر سومناته له محراب تر خراباته \nهر طواف هري سجدې ته هر پایکوب ته دي سوا کړم"},{"instruction":"په هغه شیبه به ورک سوله نظره داغیار و","input":"","output":"چي ساقي مي پر کوثر سې هم دي مي هم دي مینا کړم\n\nله حباب سره راغلی د قسمت پرورانه مینه\n لا خبر په هستی نه وم چي يې شومه دفنا کرم\n\n په یوه محل کي اوسو بیگانه یو تر قیامته\n څه دنيا څه یې رواج دئ چاته مخ کړم چگاته شا کړم \n\nداد چاپر پله روان یم داد چا سیوری می بيايي\n هر سفر می سو نیمګړی پر هر کام یې نيمه خوا کړم\n\n بس همدومره مي زده کړي جهاني له دې محفله\n چي يوه شېبه وصال دئ ته یې شمع زه بوراکړم"},{"instruction":"چي ستاد ميني مي په زړه کي پرهارونه ايږدم","input":"","output":"د رقیبانو پـه کـو گــل کــي مــي اورونــه ایـــردم\n\nدوخت په تار مي دي پېيلي مرغلري د ژوند\n هو سیو ستر ګو ته دامونه غزلونه ایردم\n\n چي د نمرود و زولنو په شرنګ دي ولړزوم \nياغي تندي ته تر منزله انگارونه ایردم \n\nيوه وعده وه په ازل کي مي در وسپارله\n اوس به مي څرنګه سجدو ته محرابونه ایردم\n \nمادي پر سلو بندو لارو باندي څرک ایستلی\n د غليمانو پر لېمو مي قدمونه ایردم\n\n نورد کوثر په تمه نه پردي کوم کلونه\n نن می توبې ته پر سپیرو شوند و جامونه ایردم\n\nپر بوډۍ سترګو زنگومه جهاني خوبونه\n چي مي د تللي ځوانۍ مخ ته سرابونه ایردم"},{"instruction":"نن مي لا در وبوله آشنا سبا به نه یمه","input":"","output":"شمع د محفل دي يم بنگاه سبا به نه یمه\n\nسل ځله تر تا پوري لیدلی رقیبانویم \nشپې ته دي راغلی یم په غلا سبابه نه یمه\n\n ما مي د زلمي غرور تندی نذرانه کړی دی\n نن در ته راغلی یم پخلا سبابه نه یمه\n\n زه لکه خوبونه د بنو پر څوکو ګرځمه\n وامي خله سراب رنګه یم ستا سبابه نه یمه\n\n ستامي تر محفل پوري سلګۍ مستي راوړې ده\n خمه وروستۍ شپه میده په خوا سبا به نه یمه \n\nبیا به دي اورغوي له فالونو در ته ستړي سي\n سل به دي خوبونه سي ريشتيا سبا به نه یمه\n\n زه دي دا يوه شېبه تر بخته رسېدلی یم\n سیوری دي پر سریم د عنقا سبا به نه یمه\n\nتېر به کړې عمرونه جهاني د لېونو سره\n زه یوه جلوه یم دلیلا سبا به نه یمه"},{"instruction":"نه رسي منزل ته د کاروان څخه لار ور که ده","input":"","output":"شپې لېونۍ سوي له آسمان څخه لار ور که ده\n\nواورئ د مرمر په محلونو کي ويدو خلكو ! \nوار يې د ساحل دئ له توپان څخه لار ور که ده\n\n چاويل چي لاري يې د امن پر ګودر وزي\n ماته ده کښتۍ له جاله وان څخه لار ورکه ده \n\nنن يې په محفل کي د پردیو رنگ لیدلی دی\n جام له ساقي لوېږي د مغان څخه لار ور که ده\n\n هر څه د رنګونو په بازار کي رنګېدلي دي\n تورو سپین اغوستی له شیطان څخه لار ور که ده\n\n اوس غنچې د ګلو د زوزانو بوی په خوله کي وړي\n بن کي د اغزيوله باغوان څخه لار ورکه ده\n\nنوم يې د رویبار دئ له اغیار سره راغلی دی\n مینه چېرته يوسي له جانان څخه لار ور که ده\n\nتللي د پېريو پر اوږو دي د بلال چيغي \nدې د کفر ښار کي له آذان څخه لار ور که ده\n\n وايه جهاني د چا په مینه به غزل لیکو \nاوس پر ګودرونو له پیزوان څخه لار ور که ده"},{"instruction":"ستالار مي لنډول چي پر اغــز و در ته در تلم","input":"","output":"په اور کي لوبېدلم پر لمبو در ته در تلم\n\nچي ته وي که دي خیال و که نامراده تصویرونه\n د اوښکو په ځولۍ کي په سلګو در ته در تلم\n\n تندي ته مي تراشلې د مر مرو له خوبونو \nسجدې مي درلېږلې پر لیمو در ته در تلم \n\nپوه نه سوم چي د کوم جنون اثر وم تیر ایستلی \nگونگی نصیبه څنکه یه سوالو درته در تلم\n\n دستورو په حساب مي ويښي شپې سبا کولې\n دور کو مساپروپه کامو در ته در تلم\n\nد چاد ازل پور وم جهاني دلته راوړی \nد عمر د محبس پر زولنو در ته در تلم"},{"instruction":"ستروتماکوته کوڅې د اغیار مه یادوه","input":"","output":"د زړه پرهار ته مي پلمې د دلدار مه یادوه\n\nقلم یې حسن د یوسف دئ په قسمت لیکلی \nد زلیخا په مخ کي بل خریدار مه یادوه\n\n ما تر منزل پوري سکروټي په لېمو منلي\n خلیل ایمان ته مي لمبې د انگار مه یادوه\n\nما په ازل کي دي ليدلي ابابیل خوبونه \nد زړه کعبې ته مي لښکر د کفار مه یادونه\n\n پر پرده چي شپې مو د سپوږمۍ په کیسو وځلوو \nپردی پانوس راته ماښام او سهار مه یادوه\n\n ته د ساحل پر پسته غیره زنگوه خیالونه\n زموږ په موجونو کي سکون او قرار مه یادوه\n\nدر ته په لار کي مي د عمر نذرانه ايښې ده\n مرگیه نوردي راته تریخ انتظار مه یادوه\n\nما يې په پښو کي د ځوانۍ مستي شېبې سوځلي \nآسمانه ما ته مي د شمعي مزار مه يادوه\n\nلا به ترڅوله جهاني اورو د حق سندري\n هغه منصور ته غرغړې او سنګسار مه یادوه"},{"instruction":"راوړه خم چي نوشو و یې دا خمار لکه چي نه ځي","input":"","output":"شپه تېرېږي له رندانو دا اغیار لکه چي نه ځي\n\nتور وېښته مي ور ته سپین کړل د سبا سبا پلمې دي\n م دالاري لنډومه زما رویبار لکه چي نه ځي\n\n چي هر څو يې اوږدومه ستا د وصل شپه لنډېږي \nپه لېمو کي تيارې وړمه دا سهار لکه چي نه ځي\n\n زه له درد سره پخلا سوم د مرهم كيسې زړې دي\n طبیبان به سی بدنامه زما پرهار لکه چي نه ځي \n\nچي منلې يې سجده وي د يوه جانان د ميني\n د خلیل په نوم لیکلی سور انکار لکه چي نه ځي\n\n ماته مه نښيه مزلونه د هوښیار و پردیسانو\n دا جنون وهلي پلونه پر دې لار لکه چي نه ځي\n\nنه د چا پر ګوتو ناڅي نه پردي رباب ته لوېږي \nدې نغمې منتر خوړلی پر هر تار لکه چي نه ځي\n\n\nشپې په اوښکو روڼومه شمعي مه راځه تيارو ته \nداله ژونده سړي پښې مي تر مزار لکه چي نه ځي\n\n څو به وړم د شپې تر غېري درسوا ميني رازونه \nپه قسمت مي رسېدلی تور سنګسار لکه چي نه ځي\n \nجهاني ديار تر كلي غماز لاري دي نيولي \nد غوټۍ له سور ګرېوانه هغه خار لکه چي نه ځي"},{"instruction":"پر پرده چي دانن لا پر هجران سندري وليکم","input":"","output":"هېر مي پسرلی کړم پر خزان سندري ولیکم\n\nته دي د غونچو پر ز مولیدلو پاڼو وژاړه\n زه به په ماتم کي د باغوان سندري وليکم\n\nزمايي په تندي کي دا يوه شېبه ليکلې ده\n اوښکه سمه توی سم پر گریوان سندري وليکم\n\n ته راته د تللیو مساپرو کيسې وسپړه\n زه به نامردو د کاروان سندري وليكم\n\n نن می د مجنون په آیینه کي ځان لیدلی دی \nخم چي په اغزيو د بیابان سندري وليکم \n\nمادي تر قدم پوري غونچه ستوري راوړي دي\n اوس به دي په لار کي د کنعان سندري وليكم\n\n سوال به مي خالق ته د تقدير له غيري راوړمه\n نور به په ساحل کي د توپان سندري وليکم\n\nمادي جهاني کور له حباب سره لیدلی دی\n څنګه دي په ژوند کي د باران سندري وليکم"},{"instruction":"د خیال په رنګولو پسي بیا راغلی یم","input":"","output":"رنگریز نصیبه نن در ته پخلا راغلی یم\n\nتياري مي سبانه کې زه له شپې سره درځمه\n خپل خوب ته مي يوه شېبه په غلا راغلی یم\n\n راځه پر مات وزر مي اور وه د ستم غشي \nقسمته په اختیار تر کربلا راغلی یم\n\n جلوه دي پټومه له نظره داغیار و\n جانانه کوه طور ته دي تنها راغلی يم \n\nد درد په شان مي لار د تلو راتلو معلومه نه ده\n پرهار ته مي په زر ځله پخوا راغلی یم\n\n اغزی رنګه را ځمه د دردونو له مالته\n د خپل ازل تر کوره په ژړا راغلی یم\n\nنصیب د جهاني یم په سکروټو کي لیکلی\n پانوسه سوځېدلو ته بورا راغلی یم"},{"instruction":"زه د هغه شهید کیسه یمه چي ګور نه لري","input":"","output":"دهغي ساندي سلسله يمه چي اور نه لري\n\nموږ د هغو مظلومو سترګو اشارې ننګوو \nچي يې سرې اوښکي د ګرېوان پر لمن کور نه لري\n\n په دې ولات کي له پېړیو توري و چلېدې\n دلته به څوک وي چي پر چادوینو پور نه لري\n\n بیاد خیبر پر کلیو وختل مغول پوځونه\n بوډۍ سرتوري ګرځي پېغلي اور بل خپور نه لري\n\n موږ له نصیب سره په پټه خوله زندان ته وزو\n داسي لمن به چا راوړې وي چي تور نه لري\n\n دلته رندانو دئ له حق سره پیمان تولی\n هغه سرونه دلته نه پرېږدي چي شور نه لري\n\nزمور قلندر ته هدیره پر پېښور ختلې \nبیده قسمت مو جوابونه د لاهور نه لري"},{"instruction":"نن که دي جواب کړمه جانانه سبا نه راځم","input":"","output":"پرخه رنگه الوزم ورکېږمه بیانه راځم\n\nنه ومه خبر دوران تقدير له فيصلو څخه\n ما خوبه ويل چي پر دې لاره بې تـانـه راځم\n \nزمايې له تعبیر سره خوبونه تښتولي دي\n لار د وصل اخلمه پر ښار د بېلتانه راځم \n\nپلونو د رقیب می پر لېمو غشي ویشتلي دي\n ولاړمه نصيبه بيادي کور ته پخلا نه راځم\n\n کليو مي په اوښکو لمبېدلي سجدې وليدې\n نوردي تر محفله هر سبا او بیگانه راځم \n\nڅو به د وصال په سرابونو غولوم سترګي\n ستړی یم له ژونده مرګه راسه پر شانه راځم\n\nوايه جهاني د ژوند اغزني لاري څنګه دي\n تل به دي ويل چي بي جانانه تنها نه راځم"},{"instruction":"نور مي جانان ته د لېږلو کيسې پاته نه دي","input":"","output":"رویباره تا ته د راوړلو کيسې پاته نه دي\n\nله شهبازونو د نغمې پر ګریوان اوښکي اوري \nد در خانی د ژړیدلو کيسې پاته نه دي\n\n د پسرلیو پر وطن خزان خېمه وټومبل \nد ګل غوټۍ د غوړېدلو کيسې پاته نه دي\n\n هغه منزل د غمازانو په قسمت و رغی\n اوس په سکروټو کي د تللو کيسې پاته نه دي \n\nد حق له ستوني يې نارې د منصور و توږلې \nنور غرغړو ته د ختلو کيسې پاته نه دي \n\nد کوه قاف وطن دیوانو په یرغل نیولی\n اوس د بدرۍ د الوتلو کیسې پاته نه دي\n\nدیدن گناه ده مینتوب دلته په کاڼو ولي\n د غزلونو د لیکلو کیسې پاته نه دي"},{"instruction":"زرگیه تم سه چي منزل راځي","input":"","output":"ږغ د پاولیو د پايل راځي\n\nلکه شاعر زړه مي له واکه وزي\n چي ښکلي ووينم غزل راځي\n\n د زړه په غلا جانانه څوک ونیسم\n له هره لوري پرتابل راځي \n\nچي مي پر ژبه نوم د ښکلیو اخلم\n خيال دي جوړه ورسره مل راځي\n\n چېري به پټ سي لکه سیوري خلک \nدلمر چي مخامخ يرغل راځي\n\n حیله له تاكه له نصيبه وکړم\n وعده یوه پښېماني شل راځي\n\n سترګي له خيال سره جوړه وروزي\n ته وايي نجوني د کابل راځي\n\nد جانان خوب ته جهاني ورغی\n غمازه نن به دي اجل راځي"},{"instruction":"له نېستيه چي هستی ته یم راغلی","input":"","output":"له نامه سره پيوند مي دئ شلولی\n\nزه سينې د سمندر ته له آسمانه \nد توپان په شپه یو څاڅکی یم لوېدلی\n\n په صحرا کي د انسان له سترګو ليري\n یو سور ګل یم غور بدلی زمو لیدلی\n\n نه يوه شېبه دي سترګي را اوښتي\n نه شمله کي نه اوربل کي چاټومبلی\n\n زه یوپل یم د کاروان په لار کي پاته\n څه له پلونو څه له باده سره تللی \n\nزه یو نوم یم په نومړي پسي ګرځم \nچېرته سته زما په نامه څوک نومولی؟\n\nیو آوازیم نا آشنا په تور ځنګله کي\n یو غزل یم نه لیکلی نه لوستلی"},{"instruction":"نه داستان مي د مطرب له ستوني وزي","input":"","output":"نه قلم ته د شاعریم ورغلی\n\nدا یوه شیبه برېښنا غوندي څرګندیم\n زما نوبت هم تر هينداري رسېدلی\n\n د قسمت پر اوږو بار لکه تابوت یم\n په هر حال کي له ماضي سره ګنډلی\n\n نه مي نوم نه مي کیسه چاته یادېږي \nلکه شمع په محفل کي سوځېدلی\n\n لاله رازه خبر نه سوم چي سهار سو\n یوه شپه وم په پردی نامه راغلی\n\n نه له کور نه له څښتنه څوک خبر سول\n کوربه هر سړی په بیل نامه بللی \n\nهيڅ وګړي مي په خپل نامه یاد نه کړم \nنا آشنا محفل ته چایمه راوړی\n\nجهاني لاري دستورو په حساب دي\n یو قدم یې لا چانه دئ از مبیلی"},{"instruction":"نن د عمر له محبسه د خپل خیال جنازه وړمه","input":"","output":"دشبنم پر اور و راغلم د شبنم پر اوږو ځمه\n\nله نصیب سره مي جنګ دي له قسمته مي زړه تنګ دی\n د ګلونو په بستر کي د اغزيولار کرمه\n\n چي په خپل هنر مي جوړ کي چي په خپل قسمت مي موړ کي\n د صنم تر ککرۍ مي له تېشې سره ورځمه \n\nچي پردۍ مي هديره سي له زمانه له آسمانه\n د ساحل له غېږي ولاړم د توپان په زړه کي مرمه\n\n ماته مه تويوه اوښکي ما ته مه روڼوه شپې دي \nد ازل کنعان ته ولاړم نصیبونه خرڅومه \n\nما د سترګوله محله د ګلونو تصویر و تيښ\n د لمبو په یارانه کي خپل تندی کبابومه \n\nپه ډک ستوني در ته راغلم د رقیب غیرت له زوره\n په زخمی تناکو ګوتو خپل قسمت مي تخنومه\n\nستاد شپوله کلي ولاړم د پردېس جهاني کور ته\n دز ګېرويو په کامونو خپل رنځور سفر کومه"},{"instruction":"زه د ژوند پر تر و لارو د ازل په حکم ځغلم","input":"","output":"چي ته ځانته غره نه سي د پنځو ورځو سرابه\n\n مرکې د اوښکو راغلې بدرګــه يـې دي سوالونه\n کنډولي د صبر ډک سول لپه ونیسه سېلابه \n\nزه له خپل غروره تېر سوم داله هوډه راته اوړي\n چي مرګی را خبر نه سي ژوند په پور غواړم حبابه\n\nنور د خیال کورونه ډک دي بدمستی ته مي هوس دی\n دا یوه شیبه می واخله نه مه کوه گردابه \n\nموږ تقدیر یو غورځولي د خونی موجونو غیر ته\n لاپی مه وهه توپانه مستي مه کوه دریابه \n\nهسي نه ياغي وزر دي د قسمت د غشیو سپرسي \nدلته ساه د ژوند ختلې دلته مه راحه عقابه\n\n مورد تاک له کوره يوړې اجارې د ښو او بدو \nهر څه هر څه نذارنه سول بپره نسته له حسابه\n زماز گېروی له خپل پرهاره ته پردي غمونه ژاړې"},{"instruction":"په بوډازړه کي ځوانــه ســــوې نشه","input":"","output":"دنا آشنا مستیو بنګ اخلي\n\n لاسونه پښې نــاتــه ځان جوړوي\n د چاد ګونګي نغمې شرنګ اخلي\n\n د جادوګري زمــــــان لــــــه ګو تــــــو\n د کوه قاف د څو کو رنګ اخلي \n\nپېغلي وعدې د انتظار پر ګودر \nله زلمي ميني زړه قلنګ اخلي\n\n خدایه بیا زړونه له کوله باسي\n څه په نازونو څه په جنګ اخلي\n\nسترګي پرانيزم آیینه راګوري \nمات مي خيالونه کړي له هره لوري\n\n پر سر مي واوره د زمان پرته ده\n لا په تلوار وربانـــي نــــوره اوري \n\nپاس له تندي تر زني لاندي ګونجي \nپکښي مي دوې بې نوري سترګي ښوري"},{"instruction":"تر دې منزله په ګېروي راغلی","input":"","output":"لامي پخوا دي ورځي سختي نوري\n\n نه کوه قاف نه يې خیالونه وینم \nنه شاپیری نه یې پوځونه وینم \n\nنه د ملوک نه دیدری پر نکل\n پاس په تختونو کي خوبونه وینم \n\nنه بندوي مي جادوګري زلفي \nنه يې په تار پېيلي زړونه وینم\n\n نه د ساقي له شونډو څاڅي نشې \nنه يې په ګوتو کي جامونه وینم \n\nنه له مستی می ده نسکوره پياله\n نه ډکي پيني تش خمونه وینم\n\nنه د مطرب کوتو شهباز اخیستی \nنه مي آشنا پکښي سورونه وینم"},{"instruction":"تر دې رباته چار راوړی یمه","input":"","output":"چي يې نه سیوری نه یې پلونه وینم \n\nلا به تر کله دې پردي محفل کي\n پردی لمبې او پانوسونه وینم\n\n لا به تر کله د زمان پر زنگون\nاغزنه لار دي راته مه اوږدوه\n\nد مرور نصیب یادونه وینم \nلا به مي څو د خپل زګېروي پر آهنگ \n\nد بد مستانو پایکوبونه وینم \nآسمانه بس که نور می مه ژړوه\n\n قسمته و سـوم نــور مـي مــه کــوه \nبس که د خدای روی می دروړی ژونده\n\nپر پرده لمن دخپل جهان و نیسم \nنامراده لار مي د جانان ونیسم"},{"instruction":"لکه ووړ کی چي د خاورو څلي جوړ کي","input":"","output":"او تر څنګ یی له خاشو وکړي باغونه\n\n قلاګاني کړي آبادي جګي \nجكي ورته ورکړي تر آسمانه لوړ برجونه\n\n هم شنیلی وي هم رڼي اوبه رواني\nپکښي ځغلوي ماشوم اومه خيالونه\n\n بيايې وران کړي د لښکرو تر پښولاندي \nيا پرې راولي جوړ کړي سېلابونه \n\nله آدمه تر دې دمه ده دا لوبه \nچي هر څه پر دې نړۍ تېر دي کلونه\n\nآبادېږي او جوړېږي ښکلي کلي\n تباه کېږي خرابيري لوی ملکونه \n\nچی جهان یی آباد کړی په تناکو \nچي په وینو یې پرېولي دي مزلونه\n\n چي يې خټي خیشتې کړي په خولودي \nچي يې ستړي په چوپړ دي اندامونه"},{"instruction":"چي له مټويي آبادي بنگلي دي","input":"","output":"چي په عقل یې هوار کړله تور غرونه\n\n نه يې نوم په ياد نه يې کیسه سته \nنه پر مځکه یې معلوم دي لحدونه\n\n نه نومونه يې يادېږي په سندرو \nنه يې څلي په نامه دي نه ښارونه\n\nدهغو نومونه لوړ دي تر آسمانه\n دهغو په نوم جوړېري رباتونه\n\n دهغو پښو ته عالم پر سجده پروت وي\n دهغو پر مرو جوړ دي زيارتونه \n\nنړوي چي لويي لويي قلاګاني\n ورانوي چي په توپونو هیوادونه \n\nسوځوي چي خرمنونه د هستیو \nاوروي چي د مرمیو بارانونه\n\n چي له جوره يې آسمان ته ځغلي چيغي\n چي پر ساندويي کانه دي دوه غوږونه\n\n غوڅوي چي بېګناه د خلکو ژبي\n رغړوي چي بی پروا مظلوم سرونه\n چي په سرو وينو تر مرګه اوبه نه"},{"instruction":"نه يې ستړي په قتلونو سي لاسونه","input":"","output":"د هغو په نامه لوی څلي جوړېږي\n\n لیکل کېږي د هغوی په نوم شعرونه\n نه يې ستړي قصيدې سي په ستايلو\n\n نه يې ورک سي په بیتونو کي نومونه\nچي دا لوبه د انسان که در آسمان ده\n\n د تدبیر که د تقدير دي داستانونه \nچي دالوی سطرنج به چاوي غوړولی\n\n کوم لاسونه جوړوي دا میدانونه \nنه لوبغاړي نه يې لوبه معلومېږي \n\nموږ بي واکه لوی واړه اخلو ګامونه\n عدالت راته ښکاره سي يوه ټوکه\n\n دها بیل او قابیل ورک سی توپیرونه\n قضاوت به دلته څوک کوي آسمانه\n چي راځي د چاله کور څخه حکمونه"},{"instruction":"زما د عمر په خزان کی","input":"","output":"یوه لښته یې د ګلو\n\n زماد خیال پر و چه دښته \nګلدسته يې د سنبلو\n\n د خمار په ترې شپه کي \nشنه پیاله یې د سرو ملو\n\n زړه مي کور د زګېروي پرېږدي\n بوی دي راسي د کاکلو \n\nدخوانی پر هديره مي \nشرنګ سي پورته د پایلو\n\n داد چاد خیال هنداره \nزما تر سترګو ده راغلی\n\n داد کومي ځوانۍ بنګ مي\n دخمـار لاره نیولې \n\nزما گمراه ترور میو څنګه\nدسپور می خونه میندلې"},{"instruction":"چي ناڅاپه مي راويښ سي","input":"","output":"پر بانو باندي خوبونه\n\n نه مینانه میخانه وي \nنه ساقي نه يې جامونه \n\nهغه زه هغه سراب دئ \nهغه زما تري خيالونه\n\n لا تناكو ته مي ګوري \nداغزيور با تونــــــــــــــه \n\nد پردیس جنون په خـوادي \nازل کښلي ځنځيرونه\n\n د پردي ساحل په غېږ کي\n له نسیم س لو ببرم\n\nژړه پانه دخزان یم\n د مرګي په تال زنگیرم\n\nڅو شېبې د ژوندون پاته\n مرکه مه راځه در لوپرم \n\nدپردی هستۍ په کور کي\n لکه نوم داسي اوسېږم\n نه له ژوند سره راغلی"},{"instruction":"پردی وطن دی پکښي اوسېږم","input":"","output":"په خپل پانوس کي تنها بليرم \n\nهوس پردی دی اوښکي مي خپلي\nچي کله خاندم کله ژیرم \n\nڅلور زامن مي څلور میرونه\n زما په آباده پلرنی خونه\n\n چي هريووینم په تازه کېږم\n رانه هېر ېري د ژوند غمونه\n \nپه دوی مي روڼه د ژوند ډېوه ده\n له دوی مي پايي تاوده رګونه\n\nچي يو رنځور سي بل په خوږېږي\n له يوتر بله سره جاريري\n\n دا پیوستون یې همداسي غواړم \nچي دوی ژوندي وي داسي اوسپږم\n\n څلور مي مرندي د زړه اچې دي \nپه دوی مي روني د ژوند تيارې دي"},{"instruction":"هم په روزلې خپله دېره ده","input":"","output":"هم پښتنې دي هم ښايستې دي\n\n یوه تر بلي زړه ته راتېره \nرا باندي گراني راته خوږې دي\n\n هم په روزلی هم په پاللی\n هم په غلطي د غم شېبې دي\n\n ماله مخلوقه دا اور بدلي \nوايي لمسي وي ډېر نازولي \n\nلمسي خواره وي تر اولادونو \nما هم ليدلي ما هم منلي\n\n مشره لمسی می پېغله شمله ده\n لکه شکره داســـــــي خـــــــوره ده\n\n شه مهربانه څونه هوښیاره\n څونه زړه سواندې څونه ښايسته ده\n\n کوټې ته راسي غير كي مي نيسي \nپر مخ مي مچ کړي زړه مي رانيسي\n\n په تنکي عقل وکړي پوښتنه \nآرامي راکړي د زړه دننه\n دوه مي لمسيان دي لکه ګلونه"},{"instruction":"نن به واړه وي سبا مرونه","input":"","output":"یو ایمل خان دي بل اکبر خان دئ\n\n مايي ټاکلي ښکلي نومونه \nګوندي پر لار سي د پخوانیو \n\nخویونه زده کړي د مېړنيو\n د قام ملګري د قام سري سي\n\n هم د غمونو هم د ښاديو \nدوې مي لمسياني لكه كلاني \n\nپه رنگ رنگيني دوي ناوكياني\n یوه بیدیا ده یوه ځلاده \n\nتر خپلو وینو راباندي ګراني\nکله به خاندي کله به ژاړي\n\n ښکلي ماشومي څه خوبه غواړي \nخدایه عزت يې داسي خوندي کړې \n\nچي ژوندي مړي ټوله په وياړي\nیوه لمسی مي وينا نومېږي\n\n بل مي پيمان دئ کله هېرېږي\n خولګۍ يې تل وي له خندا ډکه"},{"instruction":"چی نوم یې یاد کړې درته مسيري","input":"","output":"څونه هوښیاره زما ویناگی ده\n\n څونه خوره ده څه کلالی ده \nپه نیمکی ژبه داسي کړيري \n\nکه لوی که کم دي ټول په پوهېږي\nخدای دي ملګری زما د اولاد سي\n \nهر ځای چي اوسي زړونه یې ښاد سي\n چي يې دوستان دي هغوى دي ښاد وي \nچي يې غلیم دی ټول دي برباد سي"},{"instruction":"چي پر ټول جهان پلود تيارې خپور سي","input":"","output":"چي د شمعي لمبه مړه سي کوريې تور سي\n\n له محفله چي خروب ياران ستنبري\n چي بوډا حریف دخم څنګ ته نسکور سي\n\n چي د شپې د لړمانه لمبې سرېږي\n کانو ته چي روغ وزر پېغور سي\n\n نه ميناوي نه نوبت وي نه جامونه \nنه محفل کي د ښایسته ساقي لاسونه\n\n نه شرنګی وي درباب نه مطربانو\n نه جوړه ورسره ږغ د بلبلانو\n\nنه د کونک آواز راځي له جګو ونو\n نه ځنګلونه ویښوي ږغ د مرغانو\n\n نه سپوږمۍ وي پر اوبو پاشلي وړانګ\n نه نڅېري له نسیم سره ګل څانګي\n خاموشي وي پر نړۍ د انسانانو"},{"instruction":"ويښه سوې طایفه وي د دېوانو","input":"","output":"نه کوڅو کي وي آواز د قدمونو\n\n نه سکوت ماتوي شور د آوازونو\n شپه وي ښکلې د آسمان له ستر ګکونو\n\n په تروږمۍ کي څو کي پټي وي د غرونو\n زه پوهېږم چي ته ويښ يې درته راسم\n\n په خيالونو کي دي ورکه سم پیداسم\n ته مي غيري ته در بولې زه موسکۍ سم \n\nستاله غېري ستاله ځان څخه پردۍ سم \nزه دي سر و ستر ګو ته ګورمه چي ژاړي \n\nزه دي اور مه له خدای څخه مي غواړي\n زه دي وينم چي د خيال نيلي دي شل دئ\n \nوران ویجاړ دي د خوبونو شیش محل دی"},{"instruction":"پر تندي مي نه بتکی نه پالوی سته","input":"","output":"نه په غاړه د الماسو غاړګۍ سته \n\nزما پر قبر باندي تالندي غړومبيري\n زماد شپو پر تنهایی باران اور پری \n\nزه د سپینو مرغلر و امپل غواړم \nپوروړی پاته سوې يې زه ولاړم\n\nما ته مه پرانیزه غېره زه یو خیال یم\n د ځوانۍ د پسرلي د بوډۍ ټال یم \n\nستاد نظم په تندي کي شينكي خال يم \nهم تعبیر ستاد خوبونو هم دي سوال یم\n\n یادوه مي هره شپه در ته راځمه\n لکه سیوری تر قیامته دي پالمه \n\nهسي نه چي رنګين خيال دي دبل چاسي \nزما تصوير دي په لېمو کي نيمه خواسـي \n\nهري اوښکي ته جلا جلا درځمه\n کرونده دي د خیالونو اوبومه\n\n ما ويل چي در سره یم لکه سیوری\n در نسیم به دوفاد خلوت لوری"},{"instruction":"وایه دخپل ښکلی آواز په گناه","input":"","output":"دلته راغلي زنداني مرغکی\n\n له خپله سیله له همزولو څخه\n را بېلي سوي بياباني مرغکی\n\n ته به له چا څخه پوښتنه کوې\n چي تا ته کوم قانون سزا در کړې\n\n ته يې په کومه ګناه ونیولې\n دایی دکوم عمل جزا در کړې\n\n دا چي په ټاکنده غرمه کي دلته \nواړه قفس کي زنداني يې مرغۍ\n\nستونی دي وچ دی لالهانده ګرځي \nلا لټوې د خپلو تللیو ټولۍ\n\n له خوار قسمته در ته ورسېدې\n د ژوند تر پایه په قفس کي بېړی\n ته به له چا څخه پوښتنه کوې"},{"instruction":"د دې ظالمي بې انصافي نړى","input":"","output":"در ته يادېږي تر قفسه پوري\n\n د لنډي ژوند د حوادثو لړۍ \nڅنګه په دام کي د ښکاري پرېوتي \n\nخوني منګول ته د زمري پرېوتې\n له شنه آسمانه د دانې په تمه\n\n دلته تر مرګه پر خواري پرېوتي\n که ته پوښتنه کړې له چايې کوې\n\n څوک به دي واوري په قفس کي وی وی \nته چي فرياد کوې چي ژاړې دلته\n\n چي د زندان له درده وکړې زنګېروی\n خلک یی ستاله خولې سندري بولي\n وايي په ستوني کي يې ناڅي سپرلی"},{"instruction":"کوره مرغی زه دي په درد پوهېږم","input":"","output":"ستاله فریاده سره سم ژربرم \n\nزه دي سندرو کي زکیروی اور مه\n له هره زخمه دي جلا خور پرم\n\n زما بیگناه زما نبایستی مرغکی\n مور ته هم دلته قفسونه جوړ دي\n\nڅه دازل څه د قدرت په حکم \nله ښار او کلیو زندانونه جوړ دي\n\n د ژبه و روژبي نه کړېږي\n له هیوادونو نه دامونه جوړ دي\n\n ته خولا ښـــه یـــې لـــه آوازه بـــه دي\n يوڅو زلمی پر مستېدلو راځي"},{"instruction":"ستاد سندرو له زخمی کو گله","input":"","output":"د چا شهباز پر شرنګېدلو راځي\n\n نه دي په ژبه رغېدلای سي څوک\nنه دي په زخم پوهېدلای سي څوک\n\n نه دي په غم نه په ښادي پوهېږي\n نه دي پر مخ اوښکي لیدلای سي څوک\n\nدلته چي ژبي لري خولې نه لري\n ژبي په خولو کي کړېدلای نه سي \n\nدلته زخمونه په سينو کي ايشي \nز ګېروي له زخمه خوځېدلای نه سي\n\n دلته زلمي دخپل تقدیر په حکم\n له زولنو سره شيبي شرنګوي\n دلته د زور او زورور و قانون"},{"instruction":"پر قفسونو ويښي شپې زنګوي","input":"","output":"دلته د حق له چيغو ډکي حجرې\n\n په وینو ستري فيصلي رنګوي \nښه دی مرغی چي په حق نه پوهېږي\n\n ښه چی آواز پورته کولای نه سې\n ښه دئ په ژبه دي څوک نه پوهېږي \n\nچاته خپل درد بیانولای نه سې \nځه پر دې ماتو وزرونو يوسه \n\nتر خپل ازل پوري ګونګي زخمونه \nد خپل تقدیر په کور کي وژړوه\n\n د ځوانیمرګ عمر بندي وختونه\nدلته هغه ښه دي چي نه پوهېږي \n\nهغه نېکمرغه دي چي نه ګړېږي\n دلته ړندې دشنه آسمان سترګي دي \n\nتقدیر دچاله چیغونه لړزېږي\n تمه به نه کړوله رانده قسمته\n د زورورو له خوني فطرته"},{"instruction":"ته د حسن خالق راوړې ته دسته وې د سرو گلو","input":"","output":"ته میناوې په محفل کي د پېړيو د سرو ملو\n\n ته د ګل په څېر ناز که له پاپیوتر کاکلو\n ته آواز وې د بلبلو ته شرنګی وې د پایلو\n \nبس یو زه وای یوه ته وای سر تر نو که می ستایلای\n کشکي زه يو بت تراش وای له مر مر و مي تراشلای\n\nما به ته وای ژوندۍ کړې د مر مرو له خيالونو\n سر آغاز به يې ستا نوم وای د آذر د هنرونو \n\nته به رنگ د قصید و وای ته به شرنګ د غزلونو\n ستا په یاد به شرنګېدلای زیر او بم دریابونو\n\n نکلچي به په محفل کي دا یوه سندره کړلای\n کشکي زه يو بت تراش وای له مر مر و مي تراشلای\n\n له تېشې به مي تراشلې ښایسته لکه سپوږمۍ وای\n تکه سپینه لکه واوره بند پر بند نښایسته غوتی وای\n\n لکه ته چي ښایسته یې بس همداسی کلالی وای \nهره شپه خوب ته راتللای زه ملوک ته مي بدرۍ وای"},{"instruction":"دهنر تېشه په لاس کي ستا پر پښو مي ساه ختلای","input":"","output":"کشکي زه يو بت تراش وای له مرمر و مي تراشلای\n\nیوه شپه لکه شبنم یې د غونچې غېږ کي راغلې \nلکه څاڅکی د الماس یې سپینو وړانګو ځلولي\n\n لکه خوب تر لېمو راغلې پر بنو مي زنګېدلې \nڅه نېکمرغه وې زما سترګي چي پر تا به لګېدلې\n\n بس چی دواړه سره مله وای او د لمر نړۍ ته تللای\n کشکي زه یو بت تراش وای له مر مر و مي تراشلای\n\nکشکي شپي د سمندر ته زه او ته سره تنها وای\n د څپو غيري ته تللای د موجونو تماشا وای\n\n ته مي غيري ته لوېدلای سر تر نو که ټوله زما وای \nله نړۍ څخه ګوښه وای ټول غمونه مو تر شا وای\n\nپر سپين مخ دي توري څوني نسيم ورو ورو لوبولای\n کشکي زه يو بت تراش وای له مرمرو مي تراشلای\n\nکشکي مخ ته غوړېدلي سره ګلونه د بېديا وای \nد وحشي كلو پر څانگو یرغلونه د بورا وای"},{"instruction":"په ګلونو کي روانه لکه زرکه د صحرا وای","input":"","output":"ستاپر سرو شونډو سندره بیخبره له دنیا وای \n\nد شپانه د شپېلی رغ وای مــور لــه ليــري اورېدلای\n کشکي زه يوبت تراش وای له مرمر و مي تراشلای\n\nزه او ته وای نیمه شپه وای پر جهان تيارې خپرې وای\n مادي سپين مخ ته کتلای ستادي دواړه سترګي سرې وای\n\n ماد خیال په شیش محل کي در ښودلي خزانې وای\n تا په سرو ورېښمينو ګوتو را اخيستي در دانې وای\n\n د خیالونو په ټالونو د سپور می بام ته ختلای\n کشکي زه يو بت تراش وای له مر مر و مي تراشلای"},{"instruction":"ته قدرت ښکلې پیدا کړې ته پخپله کرشمه یې","input":"","output":"زماد خیال پر تور تمونو د برېښنا په څېر خپره يې \n\nهر قدم راسره درومې په هر خوب کي راسره يې \nزه به څنګه بې تا پایم زه لمبه ته مي ډېوه یې \n\nبس دا یو نوم راته یادوای ته مي ژبي ته راتللای\n کشکي زه يو بت تراش وای له مر مر و مي تراشلای\n\nکشکي تل د وصل شپه وای کشکي تور مخ دهجران وای\n لاس تر غاړه سره ناست وای یومو کوریو گورستان وای\n\n اوياته ممتاز محل وای او یا زه شاه جهان وای زمادي عمر وای\n د خضر خزانې د هندوستان وای ستا په نوم مي تر قیامته محلونه جوړولای\n کشکي زه يو بت تراش وای له مرمر و مي تراشلای"},{"instruction":"جهاني قلم دي جار سم دا ته څرنګه شاعر یې","input":"","output":"خندوې مي، مستوې مي، ژړوې مي، جادوګر يې\n\n دا پر چا باندي مين يې دا ته څونه بختور یې\n هم سوځل کړې هم سوځېږې لکه شمع اور پر سريې\n\nستا نظمونه په پښتو کي هر شاعر نه سي \nلیکلای کشکي زه يو بت تراش وای له مرمر و مي تراشلای\n\nته د حسن خالق راوړې ته دسته وې د سرو ګلو\n ته میناوی په محفل کي د پېړيو د سرو ملو\n\n ته د ګل په خبر ناز که له پاپیوتر کاکلو\n ته آواز یې د بلبلو ته شرنګی یې د پایلو \n\nبس یوزه وای یوه ته وای سر تر نو که می ستایلای\n کشکي زه يوبت تراش وای له مرمرو مي تراشلای"},{"instruction":"زه دي وينم کرشمې دي دهر ګل پر پاڼو ناڅي","input":"","output":"له شبنم سره اورېږي له رنګونو سره پاڅي\n\n هره څانګه دي جونګړه له هر بوی سره پیوندیی\n د غونچو پر لمن اوسې په غوټيو کي څرګنديې\n\n د نسیم پر اوږو ګرځې له تا ښکلی لاله زار دی\n هم له تا خزان رنګین دی هم له تا ښکلی بهار دئ\n\n چي بلبل کښېني پر څانګه چي خوله پوري په نغمه کي\n ستا په نوم وايي سندري ستاد ذکر نغمه سره کي\n\n ستانشه یې ده په زړه کي ورسره یوه سوداده\n نه يې غم دئ له خزانه نه خبر دی له صیاده\n\nستاله ميني يې مستي ده پر رباب چي تار شرنګېږي \nله شهبازه سره ته يې چي لمبې ترې پورته کېږي \n\nته آهنگ يې ته مقام يې ته خالق یې د سورونو \nستا آواز راځي له سازه چي مستېري پر تارونو"},{"instruction":"ستاله ګوتو به لا څنګه رنگ راځي د بدرنګیو","input":"","output":"ته به څرنګه تباه کې شهکارونه د هستیو\n\n ستا په نوم به څوک تاوده کي ميدانونه د جنګونو\n ستا په نوم څنګه جوړېږي منارونه د سرونو\n\n ستا په نوم ولي روان سي د سرو وينو ډک رودونه\n ستا په نوم څنګه ژړېږي د بي وزلو ماښامونه\n\n تاچي مینه پیدا کړې ویني نه سې بهولای \nته پر خپلو شهکارونو لمبې نـــه ســـې بلـولای\n\n ته به څرنګه تالا کړې خپل جوړ کړي معبدونه\n ته به څرنګه لمبه کې خلوتونـه جوماتونه\n\n تاچي ښکلي پيدا کړي ته یې نه سې ژړولای \nته د مور د زړه پر غولي ګولۍ نه سي اور ولای\n\nچاچي ستا په نوم تباه کړل د انسان د هیلو څلي\n مخ يې ستاله کوره تور دی د شیطان په حکم ځغلي\n\n دا به څنکه تا ته درسي چـي وهـي ســتانـازولي\n سر به چاته پر سجده کړي چي سجدې يې وي وژلي\n\n نه نه دالاري پردۍ دي تا ته نه دي درغلي\n پرې روان چي دي ګمراه دي تر تا نه دي رسېدلي\n\n ستا مقام دگل پر پانه ستا وطن کور د بلبلو \nته کاروان د رنګ او کلو ته وږمه يې در د سنبلو"},{"instruction":"د زړې کلا په کونج کي زوړ رباب دی ځړېدلی","input":"","output":"د میاشتونو د کلونو کرد غبار باندي لوېدلی\n\n نه چا ایښی پر زنګون دئ نــه يـې ږغ د اورېدلی\n نه يې تار دی له وختونو له عمرونو شرنګېدلی\n\n نه يې تار دي چا تاو کړی په محفل کي د یارانو\n نه له شرنګ سره شهبازيې په نغمه کي نڅېدلی\n\n د مېږیویو کتار دی پورته کېږي کښته کېږي\n ځي راځي له زوړ ربابه ګوره څه شي یې میندلی\n\n درې څلور مچان ښکارېږي خړو دوړو کي وچ سوي\n دریاب دواړو څنګو ته جولا کی دی ځای نیولی\n\nرنگ د پوښ يې نه ښکارېږي تر خیرنو ټپلو لاندي\n سر تر پایه کودړی ده په هر بند کي لاندي باندي\n\n نه کلاهغه کلا ده نه یی جوش نه يې خاني سته \nنه دخان په سرو غالیو د یارانو مهماني سته\n  سته نه ټولۍ دي د زلميونه مستۍ دي نه ځواني"},{"instruction":"نه را اوري نعمتونه نه دهرڅه پرېماني سته","input":"","output":"نه سرې کړي مطربانو له کلو پکښي نغمې دي\n\n نه زړو خونو ته تللي بلوړي سپيني ډېوې دي\n دلته گرم له وختو وه محفلونه د خانانو \n\nهره شپه پکښي کېدلې مرکې د ملکانو \nکله کله به لا ښکلي ځواني ډمي نڅېدلې\n\n شرنګول يې پايزېبونه لکه لښتي غير ګېدلې\n په محفل کي د زلميولا پيالې هم تشېدلې\n\n مستي نجوني تاوېدلې لا به غېږو ته لوېدلې\n اوس کلا ده تشه توره لکه و رانه کنډواله ده\n\n فقط سیوری د خانۍ دئ نور خاموشه هدیره ده له زړې کړکۍ\n لوېدلي د حجري منځ ته دي وړانګي\n دوه د تېر مني بر گونه په زړو ټالیو زانگی"},{"instruction":"د زړې کمبلي تللي له وختونو دي رنګونه","input":"","output":"تر رباب لاندي پراته دي دوه وچ سوي چلمونه\n\n څو کلونه دې حجرې ته مېلمانه نه دي راغلي\n نه سازونه شرنګېدلي او نه ډمي نڅېدلي\n\n چاويل ربابی مردئ پرې اوښتي دي کلونه\n باب شهبازیې نسته او شلېدلي يې تارونه\n\n وایي پلار ته یی ورپاته دا رباب و له نیکونو\nکور له کوره رباییان وه او منلی پر ملکونو\n\n پلار يې وړي شاباسونه بهادرۍ له دربارونو\n د نیکه وې ورته پاته خاطرې د انعامونو\n\n اوس هغه ربابي مړ دئ چي يې خلکو نندارې کړې\n چي پاشلې يې سکروټي چي نغمې به يې سپرې کړې\n\n مستول چي يې په خم کي د سرو میو ګیلاسونه\n نڅول چي يې په زړو کي زمولېدلي هوسونه \n\nپه رنګین وه در بارونه د پاچا د حاکمانو\n په سنگین وه محفلونه د خانانو د لویانو \n\nچي په سترګو کي اغزی و د ملا او د لويانو \nچي يې خوب و حرام کړی د خلوت د زاهدانو"},{"instruction":"اوس هغه ربابی مردی سړه سوی هنگامه ده","input":"","output":"حجره تشه ده له خلکو وايي مه ورځی درنه ده\n\n وايي اوس هغه حجره کی ځای نیولی پیریانانو \nپکښي ځاله د بلا و و پکښي کور د شیطانانو \n\nخلک وايي په تروږمۍ کي پېريانان پکښي نڅېږي\n هم شرنگی در بابو نو هم نارې اورېدل کېږي\n\n خونه ډکه سي له اوره سرې لمبې پکښي بلېږي\n د سکروټو پر سرونو شيطانان دي چي ګډېږي \nهغه زوړ ربابي راسي هم يې پلار هم يې نيکونه"},{"instruction":"هر یوه پر زنگون ایښي د سکروټو ربابونه","input":"","output":"سرې لمبې ورباندي ګرځي د سره اور يې وي تارونه\n\n لاس او ګوتو اور اخیستی د سکروټو شهبازونه \nملا جان وايي لاحول دا سزاده تر قیامته\n\n چي چا غور ساز ته نیولی هم به سوځي له شامته\n لا سزا به وی بدتره د هغو مستو خانانو\n\n اورېدل چي يې کلا کي آوازونه د ســازیانو\n نه کلانه ربابي سته نه نغمې پکښي شرنګېږي\n خوسينو کي د زلميو هو سونه لا مستېږي"},{"instruction":"زلمي وايي ګوندي راسي هغه تېر تللي کلونه","input":"","output":"بل زلمی ربابي راسي نوی کال نوی سورونه \n\nگوندي بيا هغه مستي وي ګوندي بيا هغه نگار وي \nبيا ساقي وي بيا پيالې وي بيا په لاس کي مي ګلنار وي\n\n یوبوډا د سلو کالو د زلمو څنګ ته تېرېږي \nپر لکړه باندي رېږدي ورو له ځان سره ګړېږي\n\n که ویاله وي هر څه و چه دا خبره ريشتيا کېږي\n چي پرون وي سبا خامخا بهېږي"},{"instruction":"كله له تندي ومري كله لـــه بــاران وطنه","input":"","output":"لا به تر څو درته په قهر وي آسمان وطنه\n\nراته خبري دي بوډا د عظمتونو کړلي\n راته کیسې یې د پنځو زرو کلونو کړلې\n\n راته يې يـــادي کارنامې د میدانونو کړلې\n تا چي رنګيني حماسې د تاریخونو کړلې \n\nنن دي د پلار پر مېنه ګرځي غليمان وطنه \nلا به تر څو درته په قهر وي آسمان وطنه\n\nکله دي خپل کله پردي ورانه نړۍ لوټوي \nيو دي پوړنی در نه وړي بل دي بګړی لوټوي\n\n څوک دي ښارونه ورانوي څوک دي کېږدۍ لوټوي\n له شنو در و دي هم شپانه هم دي شپېلۍ لوټوي\n\n هم دي په سر هم په ناموس کد سو تالان وطنه \nلا په ترڅو درته په قهر وي آسمان وطنه"},{"instruction":"اوس نه خوشال دروه پر سيمه ځغلوي آسونه","input":"","output":"نه په خيبر كي چا مات کړي د اورنگ هډونه\n\n نه له کابله د فرنگ تښتي زخمونه پوځونه\n نه دي له ډاره په سينو کي رپېدلي زړونه\n\n اوس دي سرې سترگي در ته ګرځي قاتلان وطنه\n لا به تر څو درته په قهر وي آسمان وطنه\n\nاوس دي په شپو کي د کېږديو لمبې نه بلېږي\n اوس دي له وېري په درو کي شپېلۍ نه ږغېږي\n\n سپیني سپور می ته تر سهاره کیسې نه غوړېږي \nدنیمه خواميني پر نکل اوښکي نه تویېږي\n\n اوس دي په شپو کي زېږي وېره د توپان وطنه\n لا به تر څو درته په قهر وي آسمان وطنه\n\nاوس په کېږديو کي کوچۍ پېغلي لمبې نه لري\n اوس له یخنی سره راغلي شپې لمبې نه لري\n\n زلمي بي هيلي بوډاګان يې خاطرې نه لري\n ژوندي بې کوره دي او مړي هديرې نه لري\n\n هم دي ټاټوبي هم دي ورک سو گورستان وطنه \nلا به تر څو درته په قهر وي آسمان وطنه"},{"instruction":"وایه تر څو به لا راځي در ته دغم لښکري","input":"","output":"داد پیریو قاتلاني د ماتم لښکري \nڅه د مغول څه د فرنګ څه د عجم لښکري\n\nراځه که شال راڅخه تللی وی شړۍ خپله کو \nدارنگه خونه ورانه مېنه دابی خپله کو \n\nدا بې ډېوې دا بې لمبې توره کیږدۍ خپله کو\n هغه پر شونډو د شپانه ماته شپېلۍ خپله کو\n\n نور په زړونکونونه کېري درمان وطنه\n لا به تر څو درته په قهر وي آسمان وطنه\n\nراځه کیسې د پخوانیو پخوانو ته پر پر دو \nد سروشپونکل بوډیو افسانو ته پرېږدو\n\n دازنګ وهلي توري تېرو زمانو ته پرېږدو\n نيکه دي ولاړ سي دی به خپلو میدانو ته پرېږدو \nراځه چي نن له سره ولیکو داستان وطنه"},{"instruction":"راځه چي نن له مات ربابه څخه شرنګ پورته کو","input":"","output":"د دې غمګين ماښام له زړه څخه به زنګ پورته کو\n\nمسته ناره به له نصیب سره د جنګ پورته کو\n زه به حمید سم راحه بله پیاله بنګ پورته کو \n\nنوي به راولو محفل ته حریفان وطنه \nلا به تر څو درته په قهر وي آسمان وطنه\n\nراحه له سیال سره دي سمي کړو دا وراني خوني\n چي د قلم په حکم وناحي ويراني خوني\n\n بیا په خندا سی پر قسمت باندي پښېماني خوني \nله کنډوالو څخه سر پورته کړي وداني خوني\n\n نور به دي نه يادوي خپل او پردي وران وطنه\n لا به تر څو درته په قهر وي آسمان وطنه\n\nکلونه کېږي له تيارو څخه وتلې نړۍ\n دنور په کور کي يې وتلي دي قرنونه پېړۍ\n\n پښو ته دي چادر اچولي دي داتوري بېړی \nچي دي پر بخت سوه مېلمنه د تاریکیولړۍ\n\n راځه دانن به سو ملګري د د کاروان وطنه \nلابه تر څو در ته په قهر وي آسمان وطنه"},{"instruction":"نوردي د ورځو په تندي کي تيارې نه غواړمه","input":"","output":"په پردي کور کي دي د خوني ډېوې نه غواړمه\n\n دبخت په کور کي دي بدمرغه لمبې نه غواړمه\n د جهالت په دور خو کي دي شپې نه غواړمه\n\n دنصیب ستوری دي روښان غوارم جانان وطنه\n لا به تر څو درته په قهر وي آسمان وطنه\n\nنور به مي خپل یې له آمو تر ارغسانه پوري\n مځکي دي زما دي له هلمند تر بدخشانه پوري\n\n که پښتانه که هزاره دي تر باميانه پوري \nد جهاني پيغام به یوسي تر آسمانه پوري\n\n چی دسر تاج به د آسیا یې د افغان وطنه\n نن که هر څو درته په قهر دی آسمان وطنه"},{"instruction":"زه د هلمند پر غاړه ناست یمه چرتونو وړی","input":"","output":"زه ورته ګورم چي څپو کي يې بهېږي زمان\n\n بيا غر غړې وهي بيا غېږي د پېړيو ته ځي\n بیایې اخیستی په سينه کي د قرنونو داستان\n\n هلمنده زه درنه د زړه په ژبه سوال کومه\n در ته يادېږي دي په عمر کي وحشت د انسان\n \nته هم پوهېږې چي په څنډو کي دي څه تېرېږي\n تا اوریدلی دی د مرګ د مردکیو باران\n\n تا هم ليدل چي دي څپو کي بهېدلې ويني \nچي جلادانو دي موجونو ته سپارل شهيدان\n\nچي پر ګېډيو دي مېلمه سوله آسمانه چپاو\n چي دي ګلونه د ځوانیو سول پر غاړه خزان"},{"instruction":"تاته یادېږي د تاریخ د قصابانو لښکر","input":"","output":"کا اور بدلي قهر بدلي غرغړې د آسمان \n\nته پوهېدې چي څوک دستر خالق په نوم لوټوي\nستاد کوچیو ځوانیمرګو لوڼو ټيک او پېزوان\nهلمنده څرنګه آرام دي بهدل زده کړي\n\nښه دی هلمنده! ته همداسي بېخبره راځه\n زموږ تر باند و او تر جونګړو بې ګودره راځه\n\n ځه په څپو کي دي کلونه او پېړۍ رغړوه\n دشاهنا مو د میدانونو زوره وره راځه\n\n همداسي ويښ دي په موجونو کي ساته نکلونه \nترخاطر و مولکه تندر لکه زغره راځه \nستاسره نه ښايي د ساندو د تیارو نکلونه"},{"instruction":"ستا سره نه وايي د اوښکو د کيسو يادونه","input":"","output":"تاته به شه در یادوو خپلي دغم خبري \n\nمله به ويني ژړوو د کلیو وران کورونه\n خونه به ستا په ښایستو څنډو کي اوښکي کړو \n\nخونه به تاته در په زړه کړو د غضب اورونه\n راخه هلمنده سره هېري کړو کيسې د پرون\n\n راغه چي بيرته له اسمان سره کړونوی تړون\n راخه چي بيا دي له پیریو انتقام واخلمه\n\n پښو ته دي راولم لښکر د رقیبانو زبون\n راخه چي بيا دي د غلیم کرمه حرام خوبونه\n\n دبخت پر کرښويې د مرګ ورته ښکاره کړم شګون\nهلمنده راسه ! د قضا کیسې سبا ته پرېږدو \n\nپه پسته غېږه کي دي هېري کړو شېبې د بېلتون\n من چي بهېرې راته وسپړه ګلونه ګېډۍ"},{"instruction":"پر مستو څنډو راته وغوړ وه ښار د کېږدۍ","input":"","output":"په شنه لمنه کي دي بيا لاهو کړه ښکلي بېړۍ\n\n د دنگو پېغلو در رواني که پلټني ټولۍ \nبیاله رمو سره راوخوځوه خړي وريځي\n\n يوځلي بیا که د شپانه پر شوند و مسته شپېلۍ\n تر پسته غيره دي جار برمه در ومي نيسه\n\nچي پر بنو مي زنګومه د خوبونو لړی \nچي دي له څاڅکو سره ګډ سم د کیسو په رسم \n\nچي په څپو کي را اړوم صفحې د پېړۍ\n هلمنده بيادي در لاهو کړم د خیالونو په ټال\n\n بيا مي راځوانه په رګونو کي سوه مینه بوډۍ\n ستاپر آسمان مي وزرونه غوړ ولي پرېږده\n چي ويښه نه کې زما د خیال د شاپیریو نړۍ"},{"instruction":"پر ټوټې ټوټې بدن دي ډلي ګرځي د کارګانو","input":"","output":"زما چمن چمن وطنه څنګــه کــور ســوې د زاغــانو\n\nبيا دي اوري په لمن کي لـــه آسمانه سره اورونه\n بيادي وسپړل پر مځکه په چينو کي تنورونه\n\n پر ګل څانګو دي خپاره دي د باروتو تور دودونه\n پورته کېږي دي له کليو سوي ساندي فريادونه\n\n بیا میدان سوې د تاختونو د قدرت د لېونيانو \nزما چمن چمن وطنه څنګه کور سوې د زاغانو\n\nتن دي بيا د کور واکدار دئ چي ستانيلي يې سوځلي\n نن هغه سړی سردار دئ چي يې ويني بهولي\n\n چي پرون به يې لوټلې هغه نن هم دي ښاغلي\n چي تباه یی کړه ستا مېنه هغه بیا در ته راغلي\n\n بیا یې واغوسگتلې زغري دازل داړه مارانو\n زما چمن چم چمن وطنه څنګه کور سوې د زاغانو"},{"instruction":"چاپه نوم د عدالت کړې بندېوان د زندانونو","input":"","output":"د جهاد په نوم د جوړ سول منارونه د سرونو\n \nد اسلام په نوم دي لوټ سوې خزانې د تاریخونو\n د ورورۍ په نوم سوې لاندي د پردیو تر تبغونو\n\n لا تر څو به په دعا یې د زړو کفن کښانو\n زما چمن چمن وطنه څنګه کور سوې د زاغانو\n\nداد تورو شپو مزلونه وایه کله به ختمېږي\n دا ورک سوي کاروانونه وايه كله رارسېږي \n\nد طالع تور سوى لمر دي وايه کله به ځلېږي \nورځ به کله کور ته راسي شپې به کله سبا کېږي \n\nلا تر څو پر پله روان يې د ازل د ګمراهـــــانو\nزما چمن چمن وطنه څنګه کور سوې د زاغانو\n\nيو په سپینو جامو غل دئ چي قاتل دي د خپل پلار دی\n هغه بل د پردي زوى دئ د لښکرو چي سالار دی\n\n دا غلام در ته راغلی ستا پر مینه چي بادار دی \nستا شمله یې ده لوټلې چي په ښار کي دی واکدار دی\n\n لا به څو ژوندی په ګور یې دلستوني له مارانو\n زما چمن چمن وطنه څنګه کور سوې د زاغانو"},{"instruction":"لا قسمت به دي تر کله د تیارو غېږي ته ځغلي","input":"","output":"لا به وژنې هغه خلک چي يې شمعي بلولي \n\nلاتر کله ډېوې باسې له خپل ښاره له خپل کلي \nمدرسي به دي تر کله په تيارو کي وي ساتلي \n\nقاتلان دي د نيکونو خپل انکر ته رابللي\n زور دښمن در ته راغلی په بدل نامه دي ولي\n\n لاتر کله به دي وژني نوکران د فرنګیانو \nزما چمن چمن وطنه څنګه کور سوې د زاغانو\n\nچي ستا خوريې کړه سرتوره نن په ښار کي قوماندان دئ \nچي پوړني يې لوټله هغه نن د کلي خان دی \n\nچي يې خاوره خرڅوله هم واکدار هم نگهبان دی \nچي لعلونه يې پلورله په وطن کي قهرمان دی\n\n ستا پر فال به کله مات سي نور منتر د تګمارانو\n زما چمن چمن وطنه څنګه کور سوې د زاغانو\n\nراسه پورته دي ناره که راسه پوکه په شپېلۍ\n کي لمبې یوسه تر دښتونو اور دي بل که په کیږدی کی\n\n یو آواز آسمان ته ور که بل دي پورته که نړۍ کي \nدازندان که دړي وړي خير دئ نسته په پېړۍ کي"},{"instruction":"سترګي غبرګي ور ړندې که د رڼا د غليمانو","input":"","output":"زما چمن چمن وطنه څنګــه کـــور ســـوې د زاغــانو\n\nراځه وروڼه سره خپل سو کور به خلاص کړو له پرديو\n پریوه کاسه به ټول سو طلسم مات کو د پېړیو\n\n له تربور سره جوړه سولښکر جوړ کو د بګړیو \nساندي وشړو له مېني راته مخ سي د ښاديو\n\n مرور سره جرګه سو ډزي وکړو د خوښيو\n اوښکي و چي کړو د سترګو ويني پرپولو له کالیو\n \nلاتر کله به یې پاته له کاروانه د سيالانو\n زما چمن چمن وطنه څنګه کور سوې د زاغانو\n\nته بيده يې په ربات کي قافلي تر تا تېرېږي\n جرسونه د وختونو له کلو څخه شرنګېږي \n\nچي بيده په درانه خوب دي اوس پر مړو حسابېږي\n د خيالونو په کنډو کي سر او مال به دي لوټېږي\n\n وخت روان لکه سیلاب دئ نه تمېږي نه ستنېږي \nکه نن سترګي روني نه کې سبا هم نه در پاتېږي \n\nته به کله روانېگېرې په ټولۍ کي د خپلوانو \nزما چمن چمن وطنه څنګه کور سوې د زاغانو"},{"instruction":"له يوه دامه خلاصیږې په بل دام کي يې لوېدلی","input":"","output":"جهان ټول در ته صیاد سو ته لانه يې پوهېدلی\n\n دهر غشي په نښان یې په سینه کي یې ویشتلی\n داد چاللو ويده کړې کوم جادویې غولولی\n\n زلزلې دي پر کور کېږي ته لانه يې پاڅېدلی\n جهان ټول د نور وطن سوپر تیارویې لمر ختلی\n\n تا په تور و کنډوالو کي زوړ رباب ته غوږ نیولی \nدا انگر ستاد علیم دی ستا بابا يې دی وژلی \n\nوایه کله به پرلار سې د نصیب د هوښيارانو \nزما چمن چمن وطنه څنګه کور سوې د زاغاتو\n\n پر ټوټې ټوټې بدن دي ډلي ګرځي د کارګانو\n زما چمن چمن وطنه څنګــه کـــور ســوې د زاغــانو"},{"instruction":"خالقه بيا مي پر وطن باندي اورېږي ګولی","input":"","output":"بيا مي دهيلو په غوټيو کي لګېږي ګولۍ\n\n محکه آسمان کلی بانده و چ او لانده مي سوځي\n له هسکه اوري په ښارونو کي مي زېږي ګولۍ\n\n يتيم قسمت مي له بې وسو سترګو ويني ژاړي\n پر ماتو څانګو مي د ګل پر ځای غوړېږي ګولۍ\n\n پر دوږخــي کـــور مـــي لښکر د بلاګانو ګرځي\nهري ښكلا هري موسكاته مي خروښېږي ګولۍ"},{"instruction":"اے غافله که ستاده که پوهېږي","input":"","output":"ترقی د دین دنیاده که پوهېږې\n\nد قرآن په سمه لار باندې روان شه \nشيش هسې صفـاده که پوهېږي\n\n هغه او کړه چي څه خدائي دي فرمائيلي\n چي توښه دې د عقباده که پوهېږي\n\nدغه لارتلی ده منزل مقصود ته\n و اوره بله لار خطاده که پوهېږي\n\nکه قدم دې په غلطه لاره کېښود\n تباهي دې په رښتیا ده که پوهېږې\n\nد دنیا په دې لږ ژوند مه خوشحالبره\n درنگ ساعت لره فناده که پوهېږي"},{"instruction":"د دنیاد الر ساعت دے زر به تبر شي","input":"","output":"دنیا ډېره بـــي وفــاده که پوهېږي\n\n دلته غم خاص د هغې جهان په کار دے \nچې نامه ئې دار بقـاده که پوهېږي \n\nدادنــیــایــو کـــــرونــــده د آخرت ده \nنوره خوشې دادنـيـاده که پوهېږې \n\nدلته هر څه چی کرې هغه به ريبي \nباقي ستا خپله رضاده که پوهېږې\n\n كه نبكي دي دلته او کره ستا فائده ده \nبد عمل درته بلاده که پوهېږي\n\n بد کرداره به خلاص نه شی په محشر کښي\n خدائې سره لويه سزاده که پوهېږي\n\nوخت تېرېږي تيار د عقبی اوکړه\n درنگ ساعت له دي قضاده که پوهېږي"},{"instruction":"بیا به مروړې دواړه لاسونه وخت به تېروي","input":"","output":"نن موقع در ته ویپیاده که پوهېږې\n\nبد اخلاقه بد اعماله چي ګرځېږي \nناراضگي د پـاک مــولــی ده که پوهېږې\n\nپه اخلاص د بد عمل نه توبه کار شه\n ټوله کټه ستا هم داده که پوهېږي\n\nچي د خُدائې او د رسول فرمانبردار شي\nپه محشر دې څه پرواه ده که پوهېږې\n\nمطهرة فدا غم د آخرت کــړه\n دنیا پاتې نن صبا ده که پوهېږي"},{"instruction":"چې د ناصح په غوږو نه اورې نصیحت مسلمه!","input":"","output":"داته کوي د ځان سره ډیر عداوت مسلمه\n\nچې د چا ناوري نصيحت شي عاقبت به دې خوا\nر راشه په خپلو بد و او کړه ندامت مسلمه\n\nګرځېږې ته شام و سحر د مال دولت په حرص\n پاتې له تانه به شي دا مال و دولت مسلمه\n\nئې د دنیا په کاروبار کښی همیشه مبتلا \nستړي دي ځان نۀ کړو هر گز په عبادت مسلمه\n\nتر اوسه پورې ناخبره د مذهب نه ئي ته\n ډېر دے افسوس ارمان ارمان ستا په حالت مسلمه\n\nحج او زکوة روژه مونځونه دي فرض شوي په تا\n له تانه پاتې دي افسوس په دې غفلت مسلمه"},{"instruction":"وایه تا کوم فرض اد اکړې په اخلاص سرہ دے","input":"","output":"وایه جواب به څه کوي په آخرت مسلمه\n\nد مونځ اودس د پاره يو ساعت فرصت دې نۀ وي\n غیر و کارونو له بیدارئی هر ساعت مسلمه\n\nددي مانځه په برکت سرہ اے رورہ زما\n ستا په روزگار کښی د دنيا وي برکت مسلمه\n\nراځي ژړا ماله پۀ دې چې هډو مونځ نه کوي \nشار شوی ستاد لاسه وینم جماعت مسلمه\n\nد دنیا دوه ورځې ژوندون دے ته ډېر ناز پري کوي\n له دې جهانه به روان شي عاقبت مسلمه\n\nراشه د گل بدونه او باسه توبه په اخلاص \nچې دي نصيب شت خود ایمان او مغفرت مسلمه\n\nپۀ نیک عمل او کړه شروع چي دي ايمان شي نصيب\n نه به وي تاته لوئي منزل کښې مصيبت مسلمه"},{"instruction":"عاقله راشه څه نیکي او کړه د ځانه سره","input":"","output":"د دنيا څو ورځې ژوندون دے د ارمانه سره\n\nعمر دې تېر کړو بي فائدي واړه عبث په دنیا\n عاقبت تک دے لہ دُنیانه دارمانه سره\n\nد خدائي رسول حکم ته نن په اخلاص ملا اوتړه\n یو ورځ به ستا کېږي پيشي د پاک سبحانه سره\n\nپه نېک عمل او کړه شروع چې عاقبت دې ښه شي\n خوشې ياري مه کوه نوره د شیطانه سره\n\nنفس و شیطان ستا د ښمنان دي که پوهېږې په دې\n زړه کښې پیدا کړه ډېره مینه د قرآنه سره\n\nد آخرت کته کول دي پېروي د قرآن\n شستي نه ښائي د دين کار کښې ستا د شانه سره"},{"instruction":"په دې تش نوم مۀ خوشحالېږه چې عمل دې","input":"","output":"نه وی نۀ شي ګټلے جنتونه په اسانه سره\n\nپه پنج بناشه مستقل چې هېڅ خواري دې نه وي \nچې لاړ شې پاک له دې جهانه د ايمانه سره\n\nځان کښي پیدا کړه ښه اخلاق او ښه انصاف مسلمه\n مه ساته بغض دښمني د مسلمانه سره\n\nياري د خدائې د رسول ښه ده مطهرة فدا\n عمر دي تېر کړو په ډېر غم کښي د تاوانه سره"},{"instruction":"چې ناراضه او از ارتري والدين وي","input":"","output":"هغه خلق وي په دین او دنیا خوار\n\nدا توفیق خودي خدائي هېچاله ورنکړي\n رسوي چې والدینو ته ازار\n\nخوشحالي د والدینو زیاته داده \nچی اولاد وي نیک صالحه نیکوکار\n\nمور و پلار راضي ســاتــل يــو لـوئـي ثـواب دے\n رحمتونه پرې د خدائي وي په بار بار\n\nچې مور پلار سره مدام مشت و ګرېوان وي \nد خدائي قهر وي په داسې ناپکار\n\nمخ تورن به په دنيا په آخرت وي \nهېڅ ښه ورځ نه وي د داسي گنهگار"},{"instruction":"چې روزگار ئې بد عمل او بد عادت وي","input":"","output":"ورک شه داسې بد عمله بد کردار\n\nنیکو کاره که وی نېک د ځان د پاره\n منکروائی آفرین پری هر دیاره\n\nننگ ناموس كتل عزت هم دغه څیز دے \nچی عمل صالحه کړي څوک اختیار\n\nبد عمله سرے سپک ښکاري هر چاته\n وي هر څوک د داسی خلقونه و بزار\n\nترقي ددين دنيا خاص نیک عمل دے\n یبت دے رورا تک په بده لار\n\nدومرہ بس دے نصیحت که څوک پوهېږي\n نور به څخه بیـان کـــومــــه زه په جار\n\nخدائې دې مونږ ته هدایت د نېکئ او کړي\n چي دنيا کښي نیک عمل ته شو تیار\n\nپاک الله دي مطهر له غمه خلاص کړي\n په پاک مخ د محمد نبي سردار"},{"instruction":"په دنیا اعتبار څۀ دے ، دنیا پاتې له هر چا ده","input":"","output":"نياز بدل پرې خوشې کار دے، اصلیت کښې بې وفا ده\n\nاے عاقله خدائي د پاره ، له گل بد و شه و هزاره \nیره اوکړه له قهاره خدائې سره لویه سزاده\n\nد الله رسول ياري کړه، هر ساعت خدائې ته زاري کړه\n نن په ځان تېره خواري کړه، چې توښه دې د عقبی ده\n\nد الله رسول احکام، په ځائې راوړه صبح و شام \nډېر به ښۀ شي ستا انجام باقي ستا خپله رضا ده\n\nستړی ځان په عبادت کړه، روره غم د آخرت کړه \nد گل بدونه نفرت کره دادنیا آخر فناده\n\nبس دے پر پردہ بد اعمال شه تابع د ذو الجلال\n تل به نه نی په یو حال، در نگ ساعت لره قضاده"},{"instruction":"ته چې کړې فضول خرچــونـه ناروا همه کارونه","input":"","output":"ډېر دې او کړل ګناهونه، څومره د اغلطي ستاده\n\nدا مقام دې د حسرت ، کړې مانځه کښې چې غفلت\n شي به خدائې ته ملامت در نه پاتې پنج بناده\n\nمستقل په پنج بناشه تل کویا پۀ حمد ثنا شه \nتقوی زهد کښي فناشه، چې دا ټوله ګټه ستاده .\n\nمونځ روژه او حج زکوة کړه په دې کښي ډېر خیالات \nچې خدائې درکړي درجات بله چاره دي خطاده\n\nډېر افسوس راځي ارمان چې روژې خوري مسلمان \nد خپل ځان کوي نقصان په دوني شوي څه بلاده\n\nمطهر چې دا څه واني اول خپل ځان پکښې ستائي\n مسلمانه دانه ښائي، غوره کړې ئې چې دنيا ده"},{"instruction":"سړے هغه دی چې څوک ترې ازار نه شي","input":"","output":"یار هغه نۀ دے چې غم کښې دې يار نه شي\n\nچی په خُلـه در ســره خوږ او په زړ کوږ وي\n داسې خلقو سره خوښ م روزگار نه شي\n\nچې پۀ زړۀ باندې صادق او صفانه وي\n د هغې سړي پۀ خُله می اعتبار نه شی\n\nخپل ئې مه گنره لائق د خپلوی نۀ دے\n چې په وخت د ضرورت دې پکار نه شي\n\nد هغي خپل نه پردي خلق ډېر ښه دي\n چې تنګسه کښې درسره مدد گار نه شي\n\nخپل خپلوان او دوستان دلته پکارېږي\n آخرت کښې خو بيا دغه وپار نه شي\n\nمطهرد بي وفاو خلقونه موړدے\n بیا زماد ورسره تک په لار نه شي"},{"instruction":"خدائي دي نة كاندي محتاجه او لاچار څوک","input":"","output":"د غریبو خلقو نۀ وی مددگار څوک\n\nمحتاجي پۀ دې دنيا کښي بد مرض دے\n خدائې دې نۀ کاندي په دې مرض بیمار څوک\n\nهسې رنگ حالت بدل د زمانې شو\n چي مي اونه ليد د مینی چرته یار څوک\n\nصداقت او محبت نشته دنیا کښي \nنشته نن دی زمانه کښي د اعتبار څوک\n\nخپلوان خپل او دوستان دلته پکارېږي\n آخرت کښې خو بيانه راځي پکار څوک\n\nد غم شپې ورځې تېرېږي مې دنيا کښې\n نه دي بي خدايه په حال می خبردار څوک\n\nناخبره خدائې په داسې غـم اســیــر کـړم\n چې به نه وي د اسې غم کښې ګرفتار څوک\n\nزه فدا مطهر خدائې نه بخشش غواړم\n نشته نن زما په شانې ګنهګار څوک"},{"instruction":"ای زړګيه شوې زخمونه دا په څه","input":"","output":"چې شروع دې کړل دردونه دا په څه\n\nچې لتا نه ځي د سرو وينو رودونه\n تا خوړلي گزارونه دا په څه\n\nپه علاج دي نه پوهېږم چې څه اوکړم\nشوې سرې ویني پرهرونه داپه څه\n\nاندېښنې غم او سودا شوه راته جوړه\n اوس ئې نه راځي بندونه داپه څه\n\nزه د غم نه خبر نه ووم تا غمژن کړم\n مل زما شو خفګانونه داپه څه\n\nای قسمته بي وفا او ډېر بې پته\n ماته رسي تکليفونه داپه څه\n\nما سره دې ياري او نه کړه د سره\n شو خزان مي اميدونه دا په څه\n\nاوف زۀ سوزم ناقرار شوم څه چل او کړم\n زه چې مرور مه لاسونه دا په څه\n\nبد قسمته مطهر فداکړېږي\n څوک ئې نۀ کړي تپوسونه داپه څه"},{"instruction":"که ستاظلم هر ساعت وي هېر مې کړه","input":"","output":"خو چې تاته سهولت وي هېر مې کړه\n\nچې زماد مينې ځائې درسره نه وي \nډېر که زما دبر محبت وي هيرمي کړه\n\nماخوستاد مينې ډېر ډېر قدر اوکړو \nبي قدري كه ستا عادت وي هېر مې کړه\n\nکه په زړه کښې دې څه نورې ارادې وي\n داز ما به کم قسمت وي هېر مې کړه\n\nما خوستاد پاره ډېرې خواری اوکړې \nکه عبث می دا محنت وي هېر مې کړه\n\nزندگي مې ټوله ستا مینه کښې اور کړه \nنور که ستا څه شکايت وي هېر مې کړه"},{"instruction":"خدمتونه مې ډېر ستا د مينې او کړل","input":"","output":"نامنظوره که خدمت وي هېر مې کړه\n\nزه خو وایم چی زه ستا او ته زما شوی \nستاکه نور څه طبعيت وي هېر مې کړه\n\nمخامخ چې راته خپله وفاستائی\n بیاد روستو نور حالت وي هېر مې کړه\n\nمحبت وي ډېر غمونه تکلیفونه\n که دې وېره د تهمت وي هېر مې کړه\n\nکه زماد امینه تاته منظوره نه وي\n حاصل تاته څه راحت وي هبر مي کړه\n\nزه فدا مطهر خدائي ته ځان سپارمه\n د زور مینه عداوت وي هېر مې کړه"},{"instruction":"زه لتانه چې زارېږم ، خوشحالېږم","input":"","output":"چی پتنگ هسې سوزېږم خوشحالېږم \n\nچې پۀ زړۀ مې ستا د مينې ګزار او خوړ\n چې هر څومره زۀ درد هرم، خوشحالېږم\n\n غم په تا می پېرزو نه شي غم ښۀ نۀ دے\n زۀ دې غم کښې چې ګرځېږم \n\n، خوشحالېږم خداني دې نه کړي\n چې ستا غم شانه گزار کړم \n\nچې دې غم کښې زۀ کړېږم ، خوشحالېږم\nکه هر څومره ظلم زور ته په ما اوکړې\n\n چې په سرو سترګو ژړېږم ، خوشحالېږم\nکه لیلی هسې ته نه شي و فانه کړې\n خو مجنون چې زه يادېږم ، خوشحالېږم\n\nپه فدا مطهر خبر دے رحم مه کړه\n چې څومره عذاببرم خوشحالېږم"},{"instruction":"دریغه عشق کښې يو تر بله زارېدے","input":"","output":"د پتنگ شمع په شان چې سوزېدے\n\nمينه څه وي يو تر بله زارېدل دي\n ھائے افسوس چی زارہدے خوشحالیدے\n\nدرېغه زه چې وے قربان پۀ محبت کښې \nچې د عشق تاريخ کښې زۀ هم یاد بدے\n\n اُمیدونه مې د زړه شو تر مې تر مې\n څه به غم وو که ارمان پوره کیدے \n\nدا غمونه به امبار دبریه مانه وو\n که لیلی زماد حاله خبر دے\n\n بې وفا به دومره څه له یاد بدله\n که زما آه و فرياد ئې اورېدے\n\n مطهرة فدا خپل نصیب ته ژاړه\n له دې غم نه دې اوس نشته خلاصېدے"},{"instruction":"اے زما د زړۀ طبيبه شابه راشه","input":"","output":"خدائې د پاره مې د سوي زړۀ دو اشه\n\nنن زما د زړه په کور توره تیاره ده\n اے د ډېر حسن میر من بله رنداشه\n\nماد مينې کور په زړه کښې تاله جوړ کړو\n اوف ته وائي چې په کښې زما بلا شه\n\nداڅه لوبې غارې تا نن په ما اوکړې\n خبر لږه مې د حاله نن صباشه\n\nپه دې اور به د هجران تر کومه سوزم \nاے زماد بخت لیلی رضا شه\n\nزماستانه دبر خفګان ډېره کیله ده\nکه دبل چانه کیله کړم نارواشه\n\nبي وفا به دې زۀ ستايم چې ژوندی یم \nخدائې د پاره چې زه ستایم ته زما شه\n\nارماني مي کور ته مه لېږه شېريني \nيو ځل خدائي د پاره راشه په خندا شه\n\nدومره ډېره ده چې څومره درنه او شوه\n اوس په شان د مطهر ټوله وفاشه"},{"instruction":"زړۀ مې غواړي چې ستا مینه کښې قربان شوی","input":"","output":"چې تازه زمادمینی گلستان شوی\n\nپه ټولي د عاشقانو کښې به یاد شم\n که د صدق نوم مې پاتې پۀ جهان شوی\n\nقرباني پۀ محبت کښې فخر ډېر دے\n درېغه درېغه چي پوره می دا ارمان شوی\n\nساخوره مینه به ما دې ته مجبور کړي\n چي مخلوق د زمانې راته حیران شوی\n\nزما ژوند به یو درد ناکه افسانه شي\n چې پتنگ هسې سوخته ټول زما ځان شوی\n\nمطهر فدا ارمان ستاد وفا کړي\n له دنیا نه ډېر خوشحاله چی روان شوی"},{"instruction":"نن زما په زړه خفګان دے دہر خفګان دے","input":"","output":"لوټ د مینی گلستان دے دہر خفگان دے\n\nهیڅ زما د ژوند مزه څه پاتې نه شوه\n اور په ما باندي جهان دے ډېر خفګان دے\n\nډېر افسوس دے دوہ مئين خلقه بیلېږي\n ټول بدن مې په لرزان دے دہر خفګان دے\n\nغمازانو په ما اوکړي لوبي غ
[truncated: 653,850 more chars]
